# Supplementary material for: Polish norms for a set of colored drawings of 168 objects and 146 actions with predictors of naming performance
Source: Behav Res Methods. 2022 Aug 1;55(5):2706–32. doi: 10.3758/s13428-022-01923-3 (PMC10439080; doi:10.3758/s13428-022-01923-3)
Supplement: Supplementary file 1 — Supplementary file1 (XLSX 133 KB) [file 13428_2022_1923_MOESM1_ESM.xlsx]

## Sheet: NOUNS_norms
PictureFileName	Target	meanRT	sdRT	TypesNumber	H	Hnorm	%NameAgreement	AoA	Frequency	FrequencyLemmaLog	ComplexityIndexN	ComplexityIndex	Imageability	GoodnessOfDepiction	ImageAgreement	ImageFamiliarity	LexCode1	LexCode2	LexCode3	LexCode4
N_ant.jpg	mrówka	1034.07	374.448	5	0.519579	0.22377	0.925532	3.3125	3.06577	7.03966	-0.0847329	3.01892	6.76923	0.484848	5.3913	2.83784	0.925532	0	0	0.0744681
N_apple.jpg	jabłko	819.439	251.059	2	0.0842624	0.0842624	0.989474	2.65625	3.89984	7.78072	-1.07475	-0.187424	6.83871	0.5625	5.67391	5.05405	0.989474	0	0	0.0105263
N_axe.jpg	siekiera	1148.93	452.167	6	0.568206	0.219812	0.922222	4.6875	2.95988	6.57647	-0.02102	3.22527	6.40426	0.3125	6.36957	2.43243	0.922222	0.0111111	0.0222222	0.0444444
N_ball.jpg	piłka	855.814	320.006	2	0.205593	0.205593	0.967742	2.59375	4.22264	9.29257	-0.765982	0.812576	6.82927	0.393939	4.26087	3.05405	0.967742	0.0322581	0	0
N_baloon.jpg	balon	756.558	192.202	2	0.20731	0.20731	0.967391	2.78182	3.59769	7.55852	-0.611598	1.31258	6.40541	0.333333	5.63043	2.59459	0.967391	0.0326087	0	0
N_banana.jpg	banan	778.666	228.515	1	0	0	1	3.0625	3.23931	7.33694	-0.765982	0.812576	6.925	0.322581	5.32609	5	1	0	0	0
N_barrel.jpg	beczka	877.868	294.322	2	0.0888797	0.0888797	0.988764	4.65625	3.22371	7.25418	-0.457214	1.81258	6.30233	0.393939	6.08696	1.75676	0.988764	0	0	0.011236
N_basket.jpg	koszyk	888.903	225.223	2	0.558629	0.558629	0.869565	3.75	3.40448	6.6695	-0.457214	1.81258	6.775	0.451613	5.34783	2.83784	0.869565	0.130435	0	0
N_battery2n.jpg	bateria	965.29	274.657	2	0.0872806	0.0872806	0.989011	4.78125	3.62235	7.80507	-0.329788	2.22527	6.6875	0.411765	6.28261	3.86486	0.989011	0	0	0.010989
N_bear.jpg	niedźwiedź	857.976	236.313	2	0.391244	0.391244	0.923077	3.4375	3.87298	8.16252	-0.02102	3.22527	6.6	0.4	5.6087	2.27778	0.923077	0	0.0769231	0
N_bed.jpg	łóżko	796.022	185.759	1	0	0	1	2.3125	4.36794	9.92755	-0.765982	0.812576	6.92308	0.424242	5.15217	6.83784	1	0	0	0
N_bell.jpg	dzwonek	864.946	213.646	3	0.710887	0.44852	0.831579	3.51613	3.89044	7.39018	0.224035	4.01892	6.36364	0.59375	5.23913	2.59459	0.831579	0.168421	0	0
N_belt.jpg	pasek	878.781	225.619	3	0.690409	0.4356	0.852632	3.84375	3.69728	7.3696	-0.457214	1.81258	6.5625	0.441176	6.13043	4.32432	0.852632	0.147368	0	0
N_bicycle.jpg	rower	728.995	199.989	1	0	0	1	3.50909	4.0245	8.16366	-0.920366	0.312576	6.75676	0.542857	6.43478	4.35135	1	0	0	0
N_biec.jpg	jaszczurka	1192.03	404.222	4	0.466856	0.233428	0.930233	5.07273	3.1424	6.52209	0.814614	5.93161	6.53704		6.04348	2.32432	0.930233	0	0	0.0697674
N_bird.jpg	ptak	1129.6	361.107	4	1.04611	0.523053	0.775281	2.53125	4.1424	8.897	-0.984079	0.106231	6.66	0.617647	4.82609	4.72973	0.775281	0.11236	0	0.11236
N_blackboard3n.jpg	tablica	934.719	248.832	1	0	0	1	4.875	3.3756	7.87246	-0.175404	2.72527	6.46	0.28125	6.02174	2.55556	1	0	0	0
N_bone.jpg	kość	823.277	181.895	1	0	0	1	4.16129	4.05471	8.97841	-0.984079	0.106231	6.53846	0.5	6.28261	3.35135	1	0	0	0
N_boot.jpg	but	1121.51	397.496	8	1.47782	0.492605	0.715909	2.32258	4.39625	9.66472	-1.51094	-1.60011	6.75472	0.441176	3.65217	4.27027	0.715909	0.0227273	0	0.261364
N_bottle.jpg	butelka	943.885	378.707	4	0.317708	0.158854	0.957447	2.96774	3.8319	8.79346	-0.329788	2.22527	6.7381	0.46875	4.41304	4.75	0.957447	0.0212766	0	0.0212766
N_broom.jpg	miotła	1067.75	458.048	4	0.969249	0.484624	0.784091	3.5625	2.84561	5.35186	-0.547885	1.51892	6.87879	0.4	4.41304	4.16216	0.784091	0	0.181818	0.0113636
N_brush.jpg	szczotka	967.758	314.346	4	0.855328	0.427664	0.827957	3.56364	2.87809	6.23832	0.687188	5.51892	6.71795	0.515152	4.58696	5.10811	0.827957	0.0537634	0	0.11828
N_bus.jpg	autobus	862.784	221.559	4	0.418905	0.209453	0.936842	3.41935	4.34785	8.95066	-0.02102	3.22527	6.58537	0.5	4.21739	4.67568	0.936842	0	0.0526316	0.0105263
N_butterfly.jpg	motyl	778.721	304.63	3	0.169826	0.107148	0.978723	3.03125	3.33928	7.13887	-1.07475	-0.187424	6.61111	0.470588	5.67391	3.16216	0.978723	0.0106383	0	0.0106383
N_button.jpg	guzik	1172.28	446.339	9	0.687098	0.216755	0.913043	3.375	4.00625	7.74673	-1.07475	-0.187424	6.54348	0.4	5.19565	4.10811	0.913043	0	0	0.0869565
N_candle.jpg	świeca	852.407	218.893	2	0.997914	0.997914	0.526882	4.16364	3.0396	7.47817	0.532804	5.01892	6.68519	0.333333	6.26087	4.05556	0.526882	0.473118	0	0
N_car.jpg	samochód	787.742	209.885	3	0.904895	0.570925	0.731183	3.23636	5.21073	10.8618	0.287748	4.22527	6.72973	0.558824	4.86957	6.05405	0.731183	0	0.258065	0.0107527
N_carrot.jpg	marchewka	961.146	374.436	4	1.20206	0.601028	0.712766	2.96364	2.97579	6.55678	-0.111691	2.93161	6.92593	0.323529	1.36957	6.08333	0.712766	0.191489	0	0.0957447
N_cat.jpg	kot	773.543	252.06	2	0.0842624	0.0842624	0.989474	2.3125	4.34665	8.73069	-1.51094	-1.60011	6.85714	0.484848	5.32609	4.86486	0.989474	0.0105263	0	0
N_chain.jpg	łańcuch	998.717	322.935	2	0.0880723	0.0880723	0.988889	4.96364	3.82133	7.83043	-0.393501	2.01892	6.23077	0.393939	5.71739	2.18919	0.988889	0	0	0.0111111
N_chair.jpg	krzesło	744.647	208.577	2	0.0842624	0.0842624	0.989474	2.90625	4.10484	8.42552	-0.239117	2.51892	6.7619	0.375	6.02174	6.21622	0.989474	0	0.0105263	0
N_cheese.jpg	ser	701.45	137.263	1	0	0	1	2.75	4.08441	8.28778	-1.20218	-0.600115	6.65306	0.34375	6.63043	5.27027	1	0	0	0
N_clock2n.jpg	zegar	819.335	237.578	2	0.299803	0.299803	0.946809	3.34375	4.05052	7.80016	-0.765982	0.812576	6.65217	0.272727	4.97778	5.78378	0.946809	0.0531915	0	0
N_clothes peg.jpg	spinacz	1061.61	383.216	4	0.746589	0.373295	0.855422	6.29091	2.74658	5.18178	0.532804	5.01892		0.352941	3.06522	3.64865	0.855422	0	0.13253	0.0120482
N_cloud.jpg	chmura	808.473	239.985	4	0.261311	0.130656	0.967033	2.9375	3.49269	8.08148	-0.457214	1.81258	6.8	0.235294	5.45652	5.48649	0.967033	0.021978	0	0.010989
N_cock2n.jpg	kogut	958.368	310.786	2	0.385285	0.385285	0.924731	3.27273	3.31278	6.78784	-0.920366	0.312576	6.72222	0.5	5.93478	2.69444	0.924731	0.0752688	0	0
N_comb2n.jpg	grzebień	816.911	205.84	3	0.288401	0.181961	0.957447	3.54839	3.17912	5.82008	-0.329788	2.22527	6.52174	0.382353	5.54348	4.78378	0.957447	0.0319149	0	0.0106383
N_computer.jpg	komputer	883.541	248.242	3	0.172836	0.109047	0.978261	6.09677	4.45029	9.20774	0.197077	3.93161	6.75	0.419355	5.58696	6.47222	0.978261	0.0217391	0	0
N_cow.jpg	krowa	825.529	236.367	1	0	0	1	2.58065	3.88315	8.37032	-0.611598	1.31258	6.81818	0.6	6.32609	2.86486	1	0	0	0
N_crocodile.jpg	krokodyl	1042.13	445.957	3	0.789004	0.497806	0.797753	4.03125	3.16115	6.75926	0.505845	4.93161	6.7381	0.290323	6.17391	2	0.797753	0	0.191011	0.011236
N_cucumber2n.jpg	ogórek	817.901	198.191	1	0	0	1	3.0625	2.88968	6.21661	-0.547885	1.51892	6.94737	0.4375	5.84444	4.51351	1	0	0	0
N_cup.jpg	kubek	1071.04	330.413	4	1.19734	0.598669	0.538462	2.63636	3.80912	7.55119	-1.07475	-0.187424	6.77778	0.4375	3.71739	6.16216	0.538462	0	0	0.461538
N_desk1.jpg	biurko	1083.97	373.672	5	0.523958	0.225657	0.924731	4.21818	3.87888	8.37839	0.0696513	3.51892	6.64444	0.4375	5.56522	6.02703	0.924731	0	0	0.0752688
N_dog.jpg	pies	800.619	200.592	1	0	0	1	2.3125	4.75669	10.2308	-1.29285	-0.893769	6.76923	0.4375	5.15217	5.55556	1	0	0	0
N_doll.jpg	lalka	868.114	254.763	4	0.490271	0.245136	0.925532	2.51613	3.70493	8.07465	-0.765982	0.812576	6.57895	0.40625	4.6087	2.05556	0.925532	0	0	0.0744681
N_door2n.jpg	drzwi	760.33	161.438	1	0	0	1	2.71875	5.32507	10.5162	-0.984079	0.106231	6.51163	0.515152	6.02174	6.32432	1	0	0	0
N_dress.jpg	sukienka	821.733	251.739	2	0.0842624	0.0842624	0.989474	3.61818	4.01689	8.68169	0.814614	5.93161	6.42105	0.393939	4.3913	4	0.989474	0.0105263	0	0
N_drum2n.jpg	bęben	1088.19	416.616	5	1.32935	0.572518	0.688889	3.9375	3.19261	6.74288	-0.239117	2.51892	6.61364	0.193548	5.19565	2.08108	0.688889	0.244444	0.0222222	0.0444444
N_duck.jpg	kaczka	1027.55	369.066	4	0.539167	0.269584	0.913043	3.03125	3.67663	7.71065	-0.611598	1.31258	6.54348	0.46875	5.5	3.13889	0.913043	0	0	0.0869565
N_dummy.jpg	smoczek	1012.38	355.356	3	0.418112	0.2638	0.932584	2.6	2.67162	4.99043	0.532804	5.01892	6.65217	0.433333	6.06522	1.67568	0.932584	0	0.0674157	0
N_ear.jpg	ucho	829.573	263.251	2	0.0849956	0.0849956	0.989362	2.375	4.02085	9.1052	-1.51094	-1.60011	6.54545	0.40625	6.65217	6.24324	0.989362	0.0106383	0	0
N_elephant.jpg	słoń	715.108	199.275	1	0	0	1	3.25	3.62094	7.6406	-0.366543	2.10623	6.86047	0.40625	6.43478	2.36111	1	0	0	0
N_envelope.jpg	koperta	894.755	268.733	2	0.895272	0.895272	0.688172	4.5	3.23244	7.23346	0.133364	3.72527	6.59375	0.28125	6.52174	4.02703	0.688172	0	0	0.311828
N_eye.jpg	oko	796.681	198.276	1	0	0	1	2.375	4.70714	11.7358	-1.20218	-0.600115	6.71111	0.272727	5.84783	6.67568	1	0	0	0
N_feather.jpg	pióro	925.914	362.237	2	0.531883	0.531883	0.879121	4.50909	3.80912	7.69984	-0.920366	0.312576	6.38889	0.387097	3.54348	2.54054	0.879121	0.120879	0	0
N_fish.jpg	ryba	767.769	190.727	1	0	0	1	2.9375	4.15602	9.2653	-1.13846	-0.393769	6.825	0.314286	5.86957	3.35135	1	0	0	0
N_flag1.jpg	flaga	870.472	204.938	4	0.582506	0.291253	0.894737	4.84375	3.58096	7.83241	-0.30283	2.31258	6.64103	0.34375	4.5	3.91667	0.894737	0.105263	0	0
N_flower.jpg	kwiatek	884.541	254.451	4	1.19446	0.597228	0.531915	2.46875	3.35128	7.1301	0.287748	4.22527	6.75556	0.515152	4.67391	4.86111	0.531915	0.43617	0	0.0319149
N_fly.jpg	mucha	874.019	242.544	3	0.288401	0.181961	0.957447	3.25455	3.49553	9.21781	-1.29285	-0.893769	6.58537	0.529412	5.76087	3.54054	0.957447	0	0	0.0425532
N_fork.jpg	widelec	823.275	225.13	1	0	0	1	3.0625	3.40331	6.71296	-0.329788	2.22527	6.77778	0.363636	6.5	6.55556	1	0	0	0
N_frog.jpg	żaba	785.367	195.452	2	0.0849956	0.0849956	0.989362	3.03125	3.42383	7.33824	-0.829695	0.606231	6.64865	0.3125	6.06522	2.21622	0.989362	0.0106383	0	0
N_frying pan.jpg	patelnia	852.906	228.541	2	0.0849956	0.0849956	0.989362	4.10909	2.74126	6.2106	-0.329788	2.22527	6.64286	0.441176	6.5	5.91892	0.989362	0	0.0106383	0
N_gate.jpg	brama	1040.05	351.42	5	0.412643	0.177716	0.945055	4.03125	3.73423	8.55372	-0.765982	0.812576	6.43478	0.483871	5.47826	4.10811	0.945055	0.010989	0	0.043956
N_giraffe.jpg	żyrafa	795.778	273.103	1	0	0	1	3.5625	2.94671	5.75257	0.0696513	3.51892	6.90476	0.21875	6.44444	2.05556	1	0	0	0
N_glass.jpg	szklanka	804.703	222.24	3	0.237255	0.149691	0.967391	3.22581	3.36806	7.83676	0.905285	6.22527	6.87179	0.290323	6	6.44444	0.967391	0	0.0217391	0.0108696
N_glasses.jpg	okulary	767.534	188.85	1	0	0	1	3.21875	4.2675	8.28476	-0.02102	3.22527	6.7	0.529412	5.91304	5.34286	1	0	0	0
N_goat.jpg	koza	940.524	291.982	2	0.0849956	0.0849956	0.989362	3.59375	3.31849	7.31322	-0.984079	0.106231	6.44737	0.314286	6.23913	2.18919	0.989362	0	0	0.0106383
N_guitar.jpg	gitara	843.69	362.698	1	0	0	1	4.25	3.45911	7.63627	-0.393501	2.01892	6.80952	0.411765	6.08696	3.44444	1	0	0	0
N_gun.jpg	pistolet	933.171	267.148	4	1.07793	0.538966	0.75	5.23636	4.51645	8.91368	0.197077	3.93161	6.59091	0.3125	4.15556	2.08108	0.75	0	0.173913	0.076087
N_hand.jpg	ręka	872.144	228.473	4	1.08673	0.543365	0.634409	2.18182	4.39387	10.9567	-1.07475	-0.187424	6.62963		4.95556	6.64865	0.634409	0.0107527	0.354839	0
N_hat2.jpg	kapelusz	788.569	234.409	2	0.0842624	0.0842624	0.989474	3.9375	4.27697	8.44613	-0.484172	1.72527	6.68889	0.28125	5.3913	2.67568	0.989474	0	0	0.0105263
N_heart.jpg	serce	705.712	156.46	2	0.25593	0.25593	0.956989	3.3125	5.13051	10.652	-0.765982	0.812576	6.5283	0.387097	3.80435	5.81081	0.956989	0.0430108	0	0
N_helicopter.jpg	helikopter	927.085	282.483	2	0.342464	0.342464	0.93617	4.625	3.99414	8.09438	1.25081	7.3443	6.6	0.441176	6	2.21622	0.93617	0	0.0638298	0
N_hen.jpg	kura	873.175	233.281	3	0.233213	0.147141	0.968085	2.9	3.31564	7.46049	-0.984079	0.106231	6.88889	0.424242	6.13043	3.18919	0.968085	0	0.0319149	0
N_horse.jpg	koń	817.991	197.744	1	0	0	1	2.75	4.27352	9.5911	-1.35656	-1.10011	6.80952	0.441176	5.84783	3	1	0	0	0
N_house.jpg	dom	781.797	192.954	2	0.205593	0.205593	0.967742	2.35484	5.32207	11.9436	-1.51094	-1.60011	6.82609	0.515152	5.5	6.22222	0.967742	0.0322581	0	0
N_iron.jpg	żelazko	842.205	300.093	2	0.0842624	0.0842624	0.989474	4.45161	2.71358	4.91998	0.596517	5.22527	6.45652	0.470588	5.97826	3.54054	0.989474	0	0	0.0105263
N_kangaroo.jpg	kangur	917.424	236.761	2	0.20731	0.20731	0.967391	4.125	2.83277	5.75574	0.0696513	3.51892	6.78571	0.424242	6.28889	2	0.967391	0.0326087	0	0
N_key.jpg	klucz	850.328	203.733	1	0	0	1	3.34375	4.68028	9.61106	-0.984079	0.106231	6.81395	0.314286	5.19565	5.72973	1	0	0	0
N_knife.jpg	nóż	759.186	174.219	1	0	0	1	3.0625	4.47156	9.02063	-1.51094	-1.60011	6.78125	0.545455	6.02174	6.19444	1	0	0	0
N_ladder.jpg	drabina	860.194	236.463	1	0	0	1	3.8125	3.23244	7.11477	-0.02102	3.22527	6.51282	0.4	4.69565	3.27027	1	0	0	0
N_lamp.jpg	lampa	849.865	281.476	4	1.1926	0.596302	0.612903	3.21875	3.50022	7.60738	-0.765982	0.812576	6.54167	0.225806	4.80435	5.35135	0.612903	0.376344	0	0.0107527
N_leaf2n.jpg	liść	844.794	252.752	2	0.0865042	0.0865042	0.98913	3.09375	3.29517	7.27448	-1.29285	-0.893769	6.91176	0.529412	5.17391	4.24324	0.98913	0.0108696	0	0
N_leg.jpg	noga	804.622	226.115	2	0.0857427	0.0857427	0.989247	2.3125	4.23071	10.1383	-1.29285	-0.893769	6.78049	0.40625	6.32609	6.47222	0.989247	0.0107527	0	0
N_lemon.jpg	cytryna	888.048	296.518	4	0.25449	0.127245	0.968085	3.59375	2.92268	6.51471	0.287748	4.22527	6.87179	0.515152	6.21739	5.05405	0.968085	0	0	0.0319149
N_lighter2n.jpg	zapalniczka	1026.85	283.618	3	0.169826	0.107148	0.978723	5.46875	3.17716	6.63726	1.40519	7.8443	6.76087	0.424242	5.97826	3.94444	0.978723	0	0	0.0212766
N_lion.jpg	lew	851.011	288.71	2	0.299803	0.299803	0.946809	2.96875	3.88469	7.4055	-1.20218	-0.600115	6.80392	0.25	5.52174	2.52778	0.946809	0	0	0.0531915
N_lipstick.jpg	szminka	827.223	307.958	2	0.426229	0.426229	0.913043	4.96875	3.26574	6.84694	0.532804	5.01892	6.7619	0.470588	6.04348	3.2973	0.913043	0	0.0869565	0
N_match3n.jpg	zapałka	992.205	328.164	4	0.326079	0.16304	0.956044	3.875	2.55705	7.12367	0.750901	5.72527	6.46341	0.424242	6.08696	3.27027	0.956044	0.010989	0	0.032967
N_monkey.jpg	małpa	925.791	305.296	2	0.147311	0.147311	0.978947	3.375	3.94805	8.49577	-0.457214	1.81258	6.79545	0.21875	5	2.21622	0.978947	0.0210526	0	0
N_moon.jpg	księżyc	873.85	219.004	1	0	0	1	3.21875	4.33204	8.88682	-0.329788	2.22527	6.76087	0.28125	5.02174	5.59459	1	0	0	0
N_motorbike.jpg	motor	974.925	363.824	4	1.19438	0.59719	0.526316	4.25455	3.8698	7.66247	-0.611598	1.31258	6.58491	0.371429	5.80435	2.80556	0.526316	0.452632	0.0210526	0
N_mouse2n.jpg	mysz	855.126	292.53	4	0.498302	0.249151	0.925532	3.125	3.82884	7.64874	-1.20218	-0.600115	6.7907	0.441176	5.17391	2.40541	0.925532	0.0425532	0	0.0319149
N_muschroom.jpg	pieczarka	1023.06	338.442	5	0.793006	0.341529	0.844444	4.21875			-0.111691	2.93161	6.80435	0.5	6.34783	4.27027	0.844444	0.144444	0	0.0111111
N_muszka.jpg	muszka	1041.76	350.787	7	1.5321	0.545745	0.651685	5.87273	2.80125	6.49224	0.160322	3.81258	6.07407		4.65217	2.02703	0.651685	0.213483	0.123596	0.011236
N_needle.jpg	igła	1111.75	412.694	4	0.266084	0.133042	0.966292	4	3.38055	7.67833	-0.984079	0.106231	6.80851	0.363636	6.73913	3.18919	0.966292	0	0	0.0337079
N_nest.jpg	gniazdo	1101.37	330.688	4	0.567299	0.28365	0.906977	4.40625	3.717	7.38399	0.0696513	3.51892	6.20455	0.454545	6.17391	1.89189	0.906977	0.0116279	0	0.0813953
N_newspaper.jpg	gazeta	827.722	195.096	1	0	0	1	3.8	3.76219	9.14324	-0.393501	2.01892	6.92857	0.393939	6	3.66667	1	0	0	0
N_nose.jpg	nos	768.546	142.357	1	0	0	1	2.29032	4.46421	9.23288	-1.51094	-1.60011	6.66667	0.181818	6	6.32432	1	0	0	0
N_onion.jpg	cebula	815.341	257.511	2	0.148549	0.148549	0.978723	3.5	3.14027	6.80351	-0.856654	0.518922	6.76596	0.441176	6.06522	4.91667	0.978723	0	0	0.0212766
N_orange.jpg	pomarańcza	1044.24	338.736	4	1.08244	0.54122	0.680851	3.28125	2.87809	6.7511	0.106406	3.63796	6.975	0.53125	6.23913	4.54054	0.680851	0.287234	0	0.0319149
N_owl.jpg	sowa	764.42	169.017	2	0.0857427	0.0857427	0.989247	3.5	3.34332	6.87523	-0.675311	1.10623	6.69565	0.375	6.34783	2.18919	0.989247	0	0	0.0107527
N_paintbrush2.jpg	pędzel	1128.78	455.98	2	0.155103	0.155103	0.977528	3.6875	2.84137	5.78996	-0.702269	1.01892	6.78571	0.363636	6.06522	3.02703	0.977528	0.0224719	0	0
N_pear.jpg	gruszka	866.208	255.967	1	0	0	1	3.19355	2.50487	5.72031	0.37842	4.51892	6.78378	0.333333	6.04348	3.81081	1	0	0	0
N_pen.jpg	długopis	970.851	350.68	3	0.169826	0.107148	0.978723	3.875	3.88392	7.40062	0.505845	4.93161	6.61224	0.352941	5.3913	6.37838	0.978723	0	0	0.0212766
N_pencil.jpg	ołówek	960.476	317.932	1	0	0	1	3.59375	3.51762	6.94794	-0.856654	0.518922	6.57895	0.375	6	5.58333	1	0	0	0
N_penguin.jpg	pingwin	913.652	292.465	1	0	0	1	4.15625	3.25273	7.05272	0.905285	6.22527	6.66667	0.484848	5.73913	2.51351	1	0	0	0
N_pineapple.jpg	ananas	817.386	224.244	2	0.210842	0.210842	0.966667	5.14545	2.81049	5.8693	-0.239117	2.51892	6.84783	0.212121	6.71739	3.13889	0.966667	0	0	0.0333333
N_pizza.jpg	pizza	800.77	168.467	1	0	0	1	5	3.95004	8.28602	-0.765982	0.812576	6.89474	0.424242	5.78261	4.91892	1	0	0	0
N_plane.jpg	samolot	754.205	183.543	1	0	0	1	3.54545	4.68883	9.70808	0.287748	4.22527	6.53659	0.545455	6.32609	3.51351	1	0	0	0
N_postman.jpg	listonosz	883.565	300.413	4	0.369628	0.184814	0.947368	4.09677	3.41255	6.62407	0.351461	4.43161	6.43902	0.515152	6.17391	3.13514	0.947368	0	0.0105263	0.0421053
N_pot2n.jpg	garnek	825.171	190.36	2	0.202249	0.202249	0.968421	3.47273	3.23931	6.69208	-0.547885	1.51892	6.83333	0.333333	5.67391	5.94595	0.968421	0.0315789	0	0
N_pram.jpg	wózek	893.286	352.542	3	0.295806	0.186633	0.956044	3	3.97797	8.08733	-0.148446	2.81258	6.33333	0.5	4.56522	1.91667	0.956044	0.043956	0	0
N_rabbit.jpg	królik	919.093	278.379	4	0.534773	0.267387	0.913978	3.375	3.8682	8.16423	-0.239117	2.51892	6.7027	0.28125	5.84783	3.16216	0.913978	0.0215054	0.0537634	0.0107527
N_racket2n.jpg	rakieta	1175.65	370.078	8	1.89608	0.632028	0.547619	4.65625	3.68034	8.15421	-0.02102	3.22527	6.54054	0.484848	2.19565	2.35135	0.547619	0.166667	0.27381	0.0119048
N_rainbow1.jpg	tęcza	763.698	139.903	1	0	0	1	3.34545	3.10693	6.1181	-0.765982	0.812576	6.90909	0.294118	6.02174	3.67568	1	0	0	0
N_rolling pin.jpg	wałek	977.036	409.72	3	0.340987	0.215139	0.946237	4.72727	2.67162	4.99721	-0.457214	1.81258	6.42593	0.393939	6.21739	3.45946	0.946237	0.0430108	0.0107527	0
N_roof.jpg	dach	956.954	242.533	1	0	0	1	3.54839	4.22176	8.77075	-1.20218	-0.600115	6.34211	0.354839	6.04348	3.86111	1	0	0	0
N_ruller.jpg	linijka	853.299	233.285	1	0	0	1	5.03125	2.78216	6.21661	0.596517	5.22527	6.73333	0.375	6.23913	3.91892	1	0	0	0
N_sandwich.jpg	kanapka	798.199	194.542	1	0	0	1	3.25	3.62094	8.31923	-0.329788	2.22527	6.60465	0.323529	5.8913	5.78378	1	0	0	0
N_saw.jpg	piła	1009.61	341.359	3	0.187957	0.118588	0.975904	5.0625	3.65755	10.0093	-0.984079	0.106231	6.55	0.411765	5.45652	1.80556	0.975904	0.0120482	0	0.0120482
N_scale2.jpg	waga	845.849	238.659	1	0	0	1	4.34375	3.61667	8.27129	-0.829695	0.606231	6.2619	0.411765	4.34783	4.10811	1	0	0	0
N_scarf.jpg	szalik	964.418	348.816	3	0.580658	0.366355	0.880435	3.25455	3.31707	6.08904	0.00593836	3.31258	6.82051	0.344828	5.23913	4.44444	0.880435	0.108696	0	0.0108696
N_scizors.jpg	nożyczki	789.033	217.034	2	0.25593	0.25593	0.956989	3.65625	3.53087	6.59304	0.287748	4.22527	6.66667	0.545455	5.82222	5.25	0.956989	0.0430108	0	0
N_sewing machine.jpg	maszyna do szycia	1224.89	377.116	4	1.03478	0.517392	0.689655	4.625	4.19298		1.99577	9.75699	6.28571	0.40625	6.06522	2.24324	0.689655	0.287356	0	0.0229885
N_sharpener.jpg	strugaczka	1115.64	377.227	7	1.71298	0.610177	0.465116	9.45455	1.43483	2.19722	1.49586	8.13796	5.22222	0.34375	6.23913	3	0.465116	0.127907	0.406977	0
N_shirt.jpg	koszula	959.458	301.123	1	0	0	1	3.96875	3.84645	8.47261	-0.856654	0.518922	6.63889	0.34375	4.3913	4.55556	1	0	0	0
N_shoe.jpg	but	838.502	327.471	1	0	0	1	2.32258	4.39625	9.66472	-1.51094	-1.60011	6.75472	0.428571	4.71739	5.59459	1	0	0	0
N_slide.jpg	zjeżdżalnia	993.2	266.622	2	0.400576	0.400576	0.920455	3.4375	2.44555	5.01728	1.34148	7.63796	6.48485	0.314286	5.82609	2.59459	0.920455	0	0.0795455	0
N_snail.jpg	ślimak	762.461	200.25	1	0	0	1	3.15625	2.98506	6.45677	-0.239117	2.51892	6.75	0.515152	6.06522	2.48649	1	0	0	0
N_snake.jpg	wąż	927.857	332.162	4	0.315021	0.15751	0.957895	3.2	3.97859	8.43642	-0.675311	1.10623	6.71053	0.5625	4.95652	2.24324	0.957895	0	0	0.0421053
N_snowman.jpg	bałwan	840.439	234.423	1	0	0	1	2.9375	3.2376	6.44254	-0.547885	1.51892	6.45	0.4375	5.91304	2.51351	1	0	0	0
N_sock.jpg	skarpeta	733.699	148.53	4	1.17275	0.586377	0.578947	3.01818	2.58865	6.81892	0.505845	4.93161	6.72222	0.454545	5.19565	6.40541	0.578947	0.421053	0	0
N_sofa.jpg	sofa	1082.55	366.566	3	1.26467	0.79792	0.608696	5.98182	2.96631	6.59578	-0.675311	1.10623	6.68519	0.441176	4.84783	5.56757	0.608696	0	0.304348	0.0869565
N_spoon.jpg	łyżka	822.759	227.104	2	0.662357	0.662357	0.827957	2.46875	3.15499	6.86693	-0.765982	0.812576	6.73171	0.352941	6.52174	6.37838	0.827957	0.172043	0	0
N_squirrel2.jpg	wiewiórka	1023.1	347.427	1	0	0	1	3.65625	3.36806	7.02554	0.569558	5.13796	6.85366	0.333333	4.69565	2.62162	1	0	0	0
N_stairs.jpg	schody	743.484	210.398	1	0	0	1	3.18182	3.93486	8.45638	0.160322	3.81258	6.75	0.4	5.69565	6.32432	1	0	0	0
N_star.jpg	gwiazda	1001.51	367.715	3	0.499763	0.315316	0.905263	3.4375	4.29993	9.62073	-0.02102	3.22527	6.35	0.354839	4.34783	4.54054	0.905263	0.0842105	0	0.0105263
N_stool.jpg	krzesło	1003.39	330.907	6	1.91619	0.741285	0.326316	2.90625	4.10484	8.42552	-0.239117	2.51892	6.7619	0.371429	5.41304	4.88889	0.326316	0.0315789	0.610526	0.0315789
N_strawberry.jpg	truskawka	822.471	266.682	2	0.0849956	0.0849956	0.989362	3.125	2.65885	6.49375	0.415174	4.63796	6.97727	0.352941	6.41304	3.94595	0.989362	0	0	0.0106383
N_sun.jpg	słońce	692.666	155.412	1	0	0	1	2.65625	4.60082	9.45595	0.0696513	3.51892	6.59524	0.59375	5.71739	6.27778	1	0	0	0
N_sunglasses.jpg	okulary	756.444	172.181	2	0.681935	0.681935	0.819149	3.21875	4.2675	8.28476	-0.02102	3.22527	6.7	0.30303	3.71739	4.75	0.819149	0.180851	0	0
N_sweater.jpg	sweter	821.365	233.077	3	0.446656	0.281808	0.925532	3.65455	3.91913	7.48212	0.0696513	3.51892	6.79545	0.4	5.65217	5.13514	0.925532	0.0212766	0.0531915	0
N_swing.jpg	huśtawka	894.753	238.144	2	0.0865042	0.0865042	0.98913	3.09375	2.78701	6.14847	0.814614	5.93161	6.40625	0.516129	5	2.64865	0.98913	0.0108696	0	0
N_szelki.jpg	szelki	1013.93	355.789	3	0.346709	0.218749	0.945055	5.2	2.83277	5.00395	-0.457214	1.81258	6.5		5.82609	1.81081	0.945055	0	0	0.0549451
N_tail.jpg	ogon	1015.52	243.873	1	0	0	1	3.0625	3.98659	8.04783	-1.29285	-0.893769	5.88889	0.393939	4.5	3.97297	1	0	0	0
N_tank.jpg	czołg	903.472	300.397	1	0	0	1	4.6875	3.58018	7.54697	-0.984079	0.106231	6.75	0.575758	6.56522	1.75	1	0	0	0
N_telephone.jpg	telefon	802.979	222.191	1	0	0	1	3.5625	5.1531	10.4716	-0.329788	2.22527	6.6875	0.633333	3.36957	3.51351	1	0	0	0
N_television.jpg	telewizor	791.586	163.406	1	0	0	1	3.41818	4.16783	8.20631	0.723942	5.63796	6.58537	0.5	4.08696	4.48649	1	0	0	0
N_tennisball.jpg	piłka	1050.87	274.145	5	1.27164	0.547666	0.736842	2.59375	4.22264	9.29257	-0.765982	0.812576	6.82927	0.28125	5.3913	2.54054	0.736842	0.263158	0	0
N_thermometer.jpg	termometr	1035.67	343.559	2	0.0857427	0.0857427	0.989247	4.21875	2.93314	5.20401	1.03271	6.63796	6.73684	0.363636	3.76087	4.64865	0.989247	0	0	0.0107527
N_tie.jpg	krawat	866.811	250.772	1	0	0	1	4.84375	3.99712	7.58832	-0.239117	2.51892	6.58696	0.382353	5.97826	2.83784	1	0	0	0
N_tiger.jpg	tygrys	961.17	337.757	2	0.0857427	0.0857427	0.989247	3.625	3.74817	7.85477	0.0696513	3.51892	6.42105	0.424242	5.78261	2.19444	0.989247	0	0	0.0107527
N_tomato.jpg	pomidor	848.966	232.663	1	0	0	1	3.09375	3.10228	6.99577	-0.329788	2.22527	6.95238	0.333333	6.76087	5.33333	1	0	0	0
N_toothbrush.jpg	szczoteczka	934.185	280.605	4	1.33553	0.667766	0.648936	3.375	2.98506	6.59578	1.12338	6.93161	6.71795	0.375	6.26087	6.67568	0.648936	0.351064	0	0
N_tractor.jpg	traktor	902.904	327.82	3	0.296432	0.187028	0.957447	3.6875	3.15499	6.00881	0.596517	5.22527	6.82051	0.344828	6.04348	2.56757	0.957447	0	0.0425532	0
N_tree.jpg	drzewo	804.283	225.189	1	0	0	1	2.4	4.31177	9.27294	-0.765982	0.812576	6.85714	0.529412	5.97826	6.08333	1	0	0	0
N_trousers2.jpg	spodnie	755.824	201.117	1	0	0	1	2.71875	4.43581	8.69534	0.687188	5.51892	6.58333	0.352941	4.65217	5.77778	1	0	0	0
N_truck2n.jpg	ciężarówka	1119.2	346.849	5	1.1919	0.513324	0.645161	3.9375	4.0129	8.81789	0.942039	6.3443	6.56818	0.484848	5.84783	3.58333	0.645161	0	0.322581	0.0322581
N_turtle.jpg	żółw	860.804	242.348	1	0	0	1	3.40625	3.50116	7.41578	-0.675311	1.10623	6.88235	0.424242	5.56522	2.10811	1	0	0	0
N_umbrella2.jpg	parasol	775.08	228.117	2	0.45536	0.45536	0.904255	3.59375	3.45602	6.52209	-0.329788	2.22527	6.44444	0.382353	6.19565	3.78378	0.904255	0.0957447	0	0
N_vest1.jpg	kamizelka	1083.74	394.879	5	0.655414	0.282271	0.897727	5.63636	3.25765	7.15851	0.26079	4.13796	6.4186	0.387097	4.34783	2.16667	0.897727	0	0.0454545	0.0568182
N_wardrobe.jpg	szafa	832.811	252.394	3	0.174385	0.110025	0.978022	3.27273	3.4137	8.00503	-0.984079	0.106231	6.88095	0.333333	6.1087	5.83333	0.978022	0	0.010989	0.010989
N_watch.jpg	zegarek	776.369	238.506	3	0.288401	0.181961	0.957447	3.625	4.34399	8.49023	0.287748	4.22527	6.65306	0.363636	5.36957	4.40541	0.957447	0.0425532	0	0
N_watermelon.jpg	arbuz	796.517	178.535	2	0.0880723	0.0880723	0.988889	4.2	2.81954	5.9162	-0.457214	1.81258	6.86047	0.393939	6.3913	3.21622	0.988889	0	0	0.0111111
N_wave.jpg	fala	968.199	334.404	4	0.418905	0.209453	0.936842	4	3.92126	8.65137	-0.829695	0.606231	6.625	0.457143	6.23913	3.44444	0.936842	0	0	0.0631579
N_whistle.jpg	gwizdek	1040.27	416.546	2	0.0857427	0.0857427	0.989247	4.40625	3.38055	6.39024	0.750901	5.72527	6.65625	0.264706	6.3913	1.62162	0.989247	0	0	0.0107527
N_zebra.jpg	zebra	894.551	300.409	1	0	0	1	3.75	3.27682	6.2653	0.160322	3.81258	6.46809	0.393939	6.69565	1.89189	1	0	0	0
		897.331
		891.92

## Sheet: NOUNS_norms_full
PictureFileName	Target	Answer	TypesNumber	max	n	H	Hnorm	%NameAgreement	meanRT	sdRT	AoA	Frequency	FrequencyLemmaLog	ComplexityIndexN	ComplexityIndex	Imageability	GoodnessOfDepiction	ImageAgreement	ImageFamiliarity
N_ant.jpg	mrówka	insekt	5	94	1	0.519579	0.22377	0.0106383	1034.07	374.448		2.55705	6.00635	-0.0847329	3.01892		0.484848	5.3913	2.83784
N_ant.jpg	mrówka	mrówka	5	94	87	0.519579	0.22377	0.925532	1034.07	374.448	3.3125	3.06577	7.03966	-0.0847329	3.01892	6.76923	0.484848	5.3913	2.83784
N_ant.jpg	mrówka	owad	5	94	2	0.519579	0.22377	0.0212766	1034.07	374.448		2.95988	6.91175	-1.29285	-0.893769		0.484848	5.3913	2.83784
N_ant.jpg	mrówka	pająk	5	94	3	0.519579	0.22377	0.0319149	1034.07	374.448		3.61739	7.49832	-0.702269	1.01892		0.484848	5.3913	2.83784
N_ant.jpg	mrówka	robak	5	94	1	0.519579	0.22377	0.0106383	1034.07	374.448		3.49553	7.87436	-0.920366	0.312576		0.484848	5.3913	2.83784
N_apple.jpg	jabłko	jabłko	2	95	94	0.0842624	0.0842624	0.989474	819.439	251.059	2.65625	3.89984	7.78072	-1.07475	-0.187424	6.83871	0.5625	5.67391	5.05405
N_apple.jpg	jabłko	pomidor	2	95	1	0.0842624	0.0842624	0.0105263	819.439	251.059	3.09375	3.10228	6.99577	-0.329788	2.22527	6.95238	0.5625	5.67391	5.05405
N_axe.jpg	siekiera	młot	6	90	1	0.568206	0.219812	0.0111111	1148.93	452.167		3.50394	6.79794	-0.829695	0.606231		0.3125	6.36957	2.43243
N_axe.jpg	siekiera	młotek	6	90	2	0.568206	0.219812	0.0222222	1148.93	452.167		3.56917	7.08506	0.224035	4.01892		0.3125	6.36957	2.43243
N_axe.jpg	siekiera	siekiera	6	90	83	0.568206	0.219812	0.922222	1148.93	452.167	4.6875	2.95988	6.57647	-0.02102	3.22527	6.40426	0.3125	6.36957	2.43243
N_axe.jpg	siekiera	siekierka	6	90	1	0.568206	0.219812	0.0111111	1148.93	452.167	4.6875	1.43483	3.04452	1.12338	6.93161	6.40426	0.3125	6.36957	2.43243
N_axe.jpg	siekiera	tasak	6	90	1	0.568206	0.219812	0.0111111	1148.93	452.167		2.80125	5.17615	-0.920366	0.312576		0.3125	6.36957	2.43243
N_axe.jpg	siekiera	topór	6	90	2	0.568206	0.219812	0.0222222	1148.93	452.167		3.40911	6.37843	-0.765982	0.812576		0.3125	6.36957	2.43243
N_ball.jpg	piłka	piłka	2	93	90	0.205593	0.205593	0.967742	855.814	320.006	2.59375	4.22264	9.29257	-0.765982	0.812576	6.82927	0.393939	4.26087	3.05405
N_ball.jpg	piłka	piłka plażowa	2	93	3	0.205593	0.205593	0.0322581	855.814	320.006	2.59375			1.22385	7.25699	6.82927	0.393939	4.26087	3.05405
N_baloon.jpg	balon	balon	2	92	89	0.20731	0.20731	0.967391	756.558	192.202	2.78182	3.59769	7.55852	-0.611598	1.31258	6.40541	0.333333	5.63043	2.59459
N_baloon.jpg	balon	balonik	2	92	3	0.20731	0.20731	0.0326087	756.558	192.202	2.78182	2.89723	5.56452	0.442132	4.72527	6.57407	0.333333	5.63043	2.59459
N_banana.jpg	banan	banan	1	94	94	0	0	1	778.666	228.515	3.0625	3.23931	7.33694	-0.765982	0.812576	6.925	0.322581	5.32609	5
N_barrel.jpg	beczka	beczka	2	89	88	0.0888797	0.0888797	0.988764	877.868	294.322	4.65625	3.22371	7.25418	-0.457214	1.81258	6.30233	0.393939	6.08696	1.75676
N_barrel.jpg	beczka	wiadro	2	89	1	0.0888797	0.0888797	0.011236	877.868	294.322		3.60362	6.97073	-0.0847329	3.01892		0.393939	6.08696	1.75676
N_basket.jpg	koszyk	kosz	2	92	12	0.558629	0.558629	0.130435	888.903	225.223	3.75	3.64967	7.96207	-1.51094	-1.60011	6.775	0.451613	5.34783	2.83784
N_basket.jpg	koszyk	koszyk	2	92	80	0.558629	0.558629	0.869565	888.903	225.223	3.75	3.40448	6.6695	-0.457214	1.81258	6.775	0.451613	5.34783	2.83784
N_battery2n.jpg	bateria	bateria	2	91	90	0.0872806	0.0872806	0.989011	965.29	274.657	4.78125	3.62235	7.80507	-0.329788	2.22527	6.6875	0.411765	6.28261	3.86486
N_battery2n.jpg	bateria	napój	2	91	1	0.0872806	0.0872806	0.010989	965.29	274.657		3.90021	7.88194	-0.457214	1.81258		0.411765	6.28261	3.86486
N_bear.jpg	niedźwiedź	miś	2	91	7	0.391244	0.391244	0.0769231	857.976	236.313	2.03636	3.53606	7.47986	-1.51094	-1.60011	6.68519	0.4	5.6087	2.27778
N_bear.jpg	niedźwiedź	niedźwiedź	2	91	84	0.391244	0.391244	0.923077	857.976	236.313	3.4375	3.87298	8.16252	-0.02102	3.22527	6.6	0.4	5.6087	2.27778
N_bed.jpg	łóżko	łóżko	1	92	92	0	0	1	796.022	185.759	2.3125	4.36794	9.92755	-0.765982	0.812576	6.92308	0.424242	5.15217	6.83784
N_bell.jpg	dzwonek	dzwon	3	95	15	0.710887	0.44852	0.157895	864.946	213.646	3.51613	3.63895	7.45934	-0.984079	0.106231	6.36364	0.59375	5.23913	2.59459
N_bell.jpg	dzwonek	dzwoneczek	3	95	1	0.710887	0.44852	0.0105263	864.946	213.646	3.51613	3.0683	6.35263	0.505845	4.93161	6.36364	0.59375	5.23913	2.59459
N_bell.jpg	dzwonek	dzwonek	3	95	79	0.710887	0.44852	0.831579	864.946	213.646	3.51613	3.89044	7.39018	0.224035	4.01892	6.36364	0.59375	5.23913	2.59459
N_belt.jpg	pasek	pas	3	95	12	0.690409	0.4356	0.126316	878.781	225.619	3.84375	4.19071	8.56121	-1.35656	-1.10011	6.5625	0.441176	6.13043	4.32432
N_belt.jpg	pasek	pasek	3	95	81	0.690409	0.4356	0.852632	878.781	225.619	3.84375	3.69728	7.3696	-0.457214	1.81258	6.5625	0.441176	6.13043	4.32432
N_belt.jpg	pasek	pasek do spodni	3	95	2	0.690409	0.4356	0.0210526	878.781	225.619	3.84375			2.05948	9.96334	6.5625	0.441176	6.13043	4.32432
N_bicycle.jpg	rower	rower	1	95	95	0	0	1	728.995	199.989	3.50909	4.0245	8.16366	-0.920366	0.312576	6.75676	0.542857	6.43478	4.35135
N_biec.jpg	jaszczurka	jaszczurka	4	86	80	0.466856	0.233428	0.930233	1192.03	404.222	5.07273	3.1424	6.52209	0.814614	5.93161	6.53704		6.04348	2.32432
N_biec.jpg	jaszczurka	krokodyl	4	86	2	0.466856	0.233428	0.0232558	1192.03	404.222	4.03125	3.16115	6.75926	0.505845	4.93161	6.7381		6.04348	2.32432
N_biec.jpg	jaszczurka	traszka	4	86	1	0.466856	0.233428	0.0116279	1192.03	404.222		1.9789	3.73767	0.0696513	3.51892			6.04348	2.32432
N_biec.jpg	jaszczurka	żmija	4	86	3	0.466856	0.233428	0.0348837	1192.03	404.222		3.38422	6.5582	0.160322	3.81258			6.04348	2.32432
N_bird.jpg	ptak	gołąb	4	89	1	1.04611	0.523053	0.011236	1129.6	361.107	3.89091	3.29517	7.07918	-0.547885	1.51892		0.617647	4.82609	4.72973
N_bird.jpg	ptak	ptak	4	89	69	1.04611	0.523053	0.775281	1129.6	361.107	2.53125	4.1424	8.897	-0.984079	0.106231	6.66	0.617647	4.82609	4.72973
N_bird.jpg	ptak	ptaszek	4	89	10	1.04611	0.523053	0.11236	1129.6	361.107	2.53125	3.74499	7.77359	0.0696513	3.51892	6.66	0.617647	4.82609	4.72973
N_bird.jpg	ptak	wróbel	4	89	9	1.04611	0.523053	0.101124	1129.6	361.107	3.83636	3.07082	6.38856	-0.0847329	3.01892	6.57407	0.617647	4.82609	4.72973
N_blackboard3n.jpg	tablica	tablica	1	93	93	0	0	1	934.719	248.832	4.875	3.3756	7.87246	-0.175404	2.72527	6.46	0.28125	6.02174	2.55556
N_bone.jpg	kość	kość	1	95	95	0	0	1	823.277	181.895	4.16129	4.05471	8.97841	-0.984079	0.106231	6.53846	0.5	6.28261	3.35135
N_boot.jpg	but	but	8	88	63	1.47782	0.492605	0.715909	1121.51	397.496	2.32258	4.39625	9.66472	-1.51094	-1.60011	6.75472	0.441176	3.65217	4.27027
N_boot.jpg	but	buty	8	88	1	1.47782	0.492605	0.0113636	1121.51	397.496	2.32258	4.72386	9.66472	-1.29285	-0.893769	5.83333	0.441176	3.65217	4.27027
N_boot.jpg	but	gumiaki	8	88	1	1.47782	0.492605	0.0113636	1121.51	397.496		2.1338	3.89182	0.133364	3.72527		0.441176	3.65217	4.27027
N_boot.jpg	but	kalosz	8	88	9	1.47782	0.492605	0.102273	1121.51	397.496		1.9789	5.11799	-0.920366	0.312576	6.7963	0.441176	3.65217	4.27027
N_boot.jpg	but	kalosze	8	88	3	1.47782	0.492605	0.0340909	1121.51	397.496		2.65231	5.11799	-0.0847329	3.01892	6.7963	0.441176	3.65217	4.27027
N_boot.jpg	but	kozak	8	88	9	1.47782	0.492605	0.102273	1121.51	397.496	5.65625	3.03417	5.98645	-1.07475	-0.187424	5.72093	0.441176	3.65217	4.27027
N_boot.jpg	but	kozaki	8	88	1	1.47782	0.492605	0.0113636	1121.51	397.496	5.65625	2.46624	5.98645	-0.0847329	3.01892	5.72093	0.441176	3.65217	4.27027
N_boot.jpg	but	prawy but	8	88	1	1.47782	0.492605	0.0113636	1121.51	397.496	2.32258	4.4		0.505845	4.93161	6.75472	0.441176	3.65217	4.27027
N_bottle.jpg	butelka	butelka	4	94	90	0.317708	0.158854	0.957447	943.885	378.707	2.96774	3.8319	8.79346	-0.329788	2.22527	6.7381	0.46875	4.41304	4.75
N_bottle.jpg	butelka	butelka pusta	4	94	1	0.317708	0.158854	0.0106383	943.885	378.707	3.20408			1.37823	7.75699	5.83333	0.46875	4.41304	4.75
N_bottle.jpg	butelka	pusta butelka	4	94	1	0.317708	0.158854	0.0106383	943.885	378.707	2.96774	3.83		1.99577	9.75699	6.7381	0.46875	4.41304	4.75
N_bottle.jpg	butelka	szklanka	4	94	2	0.317708	0.158854	0.0212766	943.885	378.707	3.22581	3.36806	7.83676	0.905285	6.22527	6.87179	0.46875	4.41304	4.75
N_broom.jpg	miotła	miotła	4	88	69	0.969249	0.484624	0.784091	1067.75	458.048	3.5625	2.84561	5.35186	-0.547885	1.51892	6.87879	0.4	4.41304	4.16216
N_broom.jpg	miotła	mop	4	88	1	0.969249	0.484624	0.0113636	1067.75	458.048		2.77725	5.73979	-1.35656	-1.10011		0.4	4.41304	4.16216
N_broom.jpg	miotła	szczotka	4	88	10	0.969249	0.484624	0.113636	1067.75	458.048	3.56364	2.87809	6.23832	0.687188	5.51892	6.71795	0.4	4.41304	4.16216
N_broom.jpg	miotła	zmiotka	4	88	6	0.969249	0.484624	0.0681818	1067.75	458.048	5.12727	1.61092	3.3322	1.05967	6.72527	6.38889	0.4	4.41304	4.16216
N_brush.jpg	szczotka	grzebień	4	93	11	0.855328	0.427664	0.11828	967.758	314.346	3.54839	3.17912	5.82008	-0.329788	2.22527	6.52174	0.515152	4.58696	5.10811
N_brush.jpg	szczotka	szczoteczka	4	93	1	0.855328	0.427664	0.0107527	967.758	314.346	3.375	2.98506	6.59578	1.12338	6.93161	6.71795	0.515152	4.58696	5.10811
N_brush.jpg	szczotka	szczotka	4	93	77	0.855328	0.427664	0.827957	967.758	314.346	3.56364	2.87809	6.23832	0.687188	5.51892	6.71795	0.515152	4.58696	5.10811
N_brush.jpg	szczotka	szczotka do włosów	4	93	4	0.855328	0.427664	0.0430108	967.758	314.346	3.56364	2.87809		3.0495	13.1697	6.71795	0.515152	4.58696	5.10811
N_bus.jpg	autobus	autobus	4	95	89	0.418905	0.209453	0.936842	862.784	221.559	3.41935	4.34785	8.95066	-0.02102	3.22527	6.58537	0.5	4.21739	4.67568
N_bus.jpg	autobus	autokar	4	95	4	0.418905	0.209453	0.0421053	862.784	221.559	5.34545	2.79656	5.32301	0.905285	6.22527	6.57407	0.5	4.21739	4.67568
N_bus.jpg	autobus	bus	4	95	1	0.418905	0.209453	0.0105263	862.784	221.559	3.20408	3.10923	6.18208	-1.20218	-0.600115		0.5	4.21739	4.67568
N_bus.jpg	autobus	samochód	4	95	1	0.418905	0.209453	0.0105263	862.784	221.559	3.23636	5.21073	10.8618	0.287748	4.22527	6.72973	0.5	4.21739	4.67568
N_butterfly.jpg	motyl	ćma	3	94	1	0.169826	0.107148	0.0106383	778.721	304.63	4.02041	3.04761	5.82008	-1.04779	-0.100115		0.470588	5.67391	3.16216
N_butterfly.jpg	motyl	motyl	3	94	92	0.169826	0.107148	0.978723	778.721	304.63	3.03125	3.33928	7.13887	-1.07475	-0.187424	6.61111	0.470588	5.67391	3.16216
N_butterfly.jpg	motyl	motylek	3	94	1	0.169826	0.107148	0.0106383	778.721	304.63	3.03125	2.87416	5.55296	-0.02102	3.22527	6.61111	0.470588	5.67391	3.16216
N_button.jpg	guzik	czajnik	9	92	1	0.687098	0.216755	0.0108696	1172.28	446.339		3.09522	5.57973	-0.547885	1.51892		0.4	5.19565	4.10811
N_button.jpg	guzik	dzwonek	9	92	1	0.687098	0.216755	0.0108696	1172.28	446.339	3.51613	3.89044	7.39018	0.224035	4.01892	6.36364	0.4	5.19565	4.10811
N_button.jpg	guzik	gniazdko	9	92	1	0.687098	0.216755	0.0108696	1172.28	446.339	3.89091	3.29517	6.31716	0.442132	4.72527	6.20455	0.4	5.19565	4.10811
N_button.jpg	guzik	guzik	9	92	84	0.687098	0.216755	0.913043	1172.28	446.339	3.375	4.00625	7.74673	-1.07475	-0.187424	6.54348	0.4	5.19565	4.10811
N_button.jpg	guzik	kula	9	92	1	0.687098	0.216755	0.0108696	1172.28	446.339		4.27509	9.22395	-1.13846	-0.393769		0.4	5.19565	4.10811
N_button.jpg	guzik	pokrywa	9	92	1	0.687098	0.216755	0.0108696	1172.28	446.339		3.5352	6.81235	-0.329788	2.22527		0.4	5.19565	4.10811
N_button.jpg	guzik	pokrywka	9	92	1	0.687098	0.216755	0.0108696	1172.28	446.339		2.32413	4.82028	0.505845	4.93161		0.4	5.19565	4.10811
N_button.jpg	guzik	przykrywka	9	92	1	0.687098	0.216755	0.0108696	1172.28	446.339		3.62023	7.60589	1.03271	6.63796		0.4	5.19565	4.10811
N_button.jpg	guzik	uchwyt	9	92	1	0.687098	0.216755	0.0108696	1172.28	446.339		3.16923	6.13556	-0.30283	2.31258		0.4	5.19565	4.10811
N_candle.jpg	świeca	świeca	2	93	49	0.997914	0.997914	0.526882	852.407	218.893	4.16364	3.0396	7.47817	0.532804	5.01892	6.68519	0.333333	6.26087	4.05556
N_candle.jpg	świeca	świeczka	2	93	44	0.997914	0.997914	0.473118	852.407	218.893	3.9375	2.83277	6.91771	0.905285	6.22527	6.77083	0.333333	6.26087	4.05556
N_car.jpg	samochód	auto	3	93	24	0.904895	0.570925	0.258065	787.742	209.885	2.81818	4.4463	9.1885	-0.984079	0.106231	6.51852	0.558824	4.86957	6.05405
N_car.jpg	samochód	samochód	3	93	68	0.904895	0.570925	0.731183	787.742	209.885	3.23636	5.21073	10.8618	0.287748	4.22527	6.72973	0.558824	4.86957	6.05405
N_car.jpg	samochód	Volkswagen	3	93	1	0.904895	0.570925	0.0107527	787.742	209.885				0.787655	5.8443		0.558824	4.86957	6.05405
N_carrot.jpg	marchewka	marchew	4	94	18	1.20206	0.601028	0.191489	961.146	374.436	3.09375	2.81504	5.12396	-0.547885	1.51892	6.97727	0.323529	1.36957	6.08333
N_carrot.jpg	marchewka	marchewka	4	94	67	1.20206	0.601028	0.712766	961.146	374.436	2.96364	2.97579	6.55678	-0.111691	2.93161	6.92593	0.323529	1.36957	6.08333
N_carrot.jpg	marchewka	pietruszka	4	94	7	1.20206	0.601028	0.0744681	961.146	374.436	4.67273	2.24774	4.66344	0.26079	4.13796	6.40741	0.323529	1.36957	6.08333
N_carrot.jpg	marchewka	warzywo	4	94	2	1.20206	0.601028	0.0212766	961.146	374.436		3.10228	7.36834	-0.547885	1.51892		0.323529	1.36957	6.08333
N_cat.jpg	kot	kot	2	95	94	0.0842624	0.0842624	0.989474	773.543	252.06	2.3125	4.34665	8.73069	-1.51094	-1.60011	6.85714	0.484848	5.32609	4.86486
N_cat.jpg	kot	kotek	2	95	1	0.0842624	0.0842624	0.0105263	773.543	252.06	2.3125	3.51941	8.57979	-0.457214	1.81258	6.85714	0.484848	5.32609	4.86486
N_chain.jpg	łańcuch	klucze	2	90	1	0.0880723	0.0880723	0.0111111	998.717	322.935	3.34375	4.44481	9.61106	-0.765982	0.812576	6.81395	0.393939	5.71739	2.18919
N_chain.jpg	łańcuch	łańcuch	2	90	89	0.0880723	0.0880723	0.988889	998.717	322.935	4.96364	3.82133	7.83043	-0.393501	2.01892	6.23077	0.393939	5.71739	2.18919
N_chair.jpg	krzesło	krzesło	2	95	94	0.0842624	0.0842624	0.989474	744.647	208.577	2.90625	4.10484	8.42552	-0.239117	2.51892	6.7619	0.375	6.02174	6.21622
N_chair.jpg	krzesło	stołek	2	95	1	0.0842624	0.0842624	0.0105263	744.647	208.577	3.74194	3.12944	6.11147	0.532804	5.01892	6.68182	0.375	6.02174	6.21622
N_cheese.jpg	ser	ser	1	93	93	0	0	1	701.45	137.263	2.75	4.08441	8.28778	-1.20218	-0.600115	6.65306	0.34375	6.63043	5.27027
N_clock2n.jpg	zegar	zegar	2	94	89	0.299803	0.299803	0.946809	819.335	237.578	3.34375	4.05052	7.80016	-0.765982	0.812576	6.65217	0.272727	4.97778	5.78378
N_clock2n.jpg	zegar	zegarek	2	94	5	0.299803	0.299803	0.0531915	819.335	237.578	3.625	4.34399	8.49023	0.287748	4.22527	6.65306	0.272727	4.97778	5.78378
N_clothes peg.jpg	spinacz	klamerka	4	83	9	0.746589	0.373295	0.108434	1061.61	383.216	6.81818	1.61092	3.3322	0.66023	5.43161	5.25926	0.352941	3.06522	3.64865
N_clothes peg.jpg	spinacz	klips	4	83	2	0.746589	0.373295	0.0240964	1061.61	383.216		2.11152	3.78419	-0.30283	2.31258		0.352941	3.06522	3.64865
N_clothes peg.jpg	spinacz	łapka	4	83	1	0.746589	0.373295	0.0120482	1061.61	383.216		2.63895	6.09357	-0.148446	2.81258		0.352941	3.06522	3.64865
N_clothes peg.jpg	spinacz	spinacz	4	83	71	0.746589	0.373295	0.855422	1061.61	383.216	6.29091	2.74658	5.18178	0.532804	5.01892		0.352941	3.06522	3.64865
N_cloud.jpg	chmura	chmura	4	91	88	0.261311	0.130656	0.967033	808.473	239.985	2.9375	3.49269	8.08148	-0.457214	1.81258	6.8	0.235294	5.45652	5.48649
N_cloud.jpg	chmura	chmurka	4	91	1	0.261311	0.130656	0.010989	808.473	239.985	2.9375	2.53174	5.59099	0.687188	5.51892	6.8	0.235294	5.45652	5.48649
N_cloud.jpg	chmura	chmury	4	91	1	0.261311	0.130656	0.010989	808.473	239.985	2.9375	3.97921	8.08148	0.160322	3.81258	6.8	0.235294	5.45652	5.48649
N_cloud.jpg	chmura	papier	4	91	1	0.261311	0.130656	0.010989	808.473	239.985		4.16602	9.08342	-0.856654	0.518922		0.235294	5.45652	5.48649
N_cock2n.jpg	kogut	kogut	2	93	86	0.385285	0.385285	0.924731	958.368	310.786	3.27273	3.31278	6.78784	-0.920366	0.312576	6.72222	0.5	5.93478	2.69444
N_cock2n.jpg	kogut	kura	2	93	7	0.385285	0.385285	0.0752688	958.368	310.786	2.9	3.31564	7.46049	-0.984079	0.106231	6.88889	0.5	5.93478	2.69444
N_comb2n.jpg	grzebień	grzebień	3	94	90	0.288401	0.181961	0.957447	816.911	205.84	3.54839	3.17912	5.82008	-0.329788	2.22527	6.52174	0.382353	5.54348	4.78378
N_comb2n.jpg	grzebień	grzebyk	3	94	3	0.288401	0.181961	0.0319149	816.911	205.84	3.54839	1.67787	2.30259	-0.547885	1.51892	6.52174	0.382353	5.54348	4.78378
N_comb2n.jpg	grzebień	szczotka	3	94	1	0.288401	0.181961	0.0106383	816.911	205.84	3.56364	2.87809	6.23832	0.687188	5.51892	6.71795	0.382353	5.54348	4.78378
N_computer.jpg	komputer	ekran z komputera	3	92	1	0.172836	0.109047	0.0108696	883.541	248.242		3.84		2.03252	9.87603		0.419355	5.58696	6.47222
N_computer.jpg	komputer	komputer	3	92	90	0.172836	0.109047	0.978261	883.541	248.242	6.09677	4.45029	9.20774	0.197077	3.93161	6.75	0.419355	5.58696	6.47222
N_computer.jpg	komputer	zestaw komputerowy	3	92	1	0.172836	0.109047	0.0108696	883.541	248.242		4.07		2.77749	12.2887		0.419355	5.58696	6.47222
N_cow.jpg	krowa	krowa	1	94	94	0	0	1	825.529	236.367	2.58065	3.88315	8.37032	-0.611598	1.31258	6.81818	0.6	6.32609	2.86486
N_crocodile.jpg	krokodyl	aligator	3	89	17	0.789004	0.497806	0.191011	1042.13	445.957	6.14545	3.1138	6.54247	0.505845	4.93161	6.48148	0.290323	6.17391	2
N_crocodile.jpg	krokodyl	krokodyl	3	89	71	0.789004	0.497806	0.797753	1042.13	445.957	4.03125	3.16115	6.75926	0.505845	4.93161	6.7381	0.290323	6.17391	2
N_crocodile.jpg	krokodyl	rekin	3	89	1	0.789004	0.497806	0.011236	1042.13	445.957	6.08163	3.68096	7.84346	-0.457214	1.81258	6.40741	0.290323	6.17391	2
N_cucumber2n.jpg	ogórek	ogórek	1	94	94	0	0	1	817.901	198.191	3.0625	2.88968	6.21661	-0.547885	1.51892	6.94737	0.4375	5.84444	4.51351
N_cup.jpg	kubek	dzbanek	4	91	2	1.19734	0.598669	0.021978	1071.04	330.413		3.23589	6.03787	0.0696513	3.51892		0.4375	3.71739	6.16216
N_cup.jpg	kubek	garnuszek	4	91	1	1.19734	0.598669	0.010989	1071.04	330.413	3.47273	2.35128	4.48864	0.505845	4.93161	6.83333	0.4375	3.71739	6.16216
N_cup.jpg	kubek	kubek	4	91	49	1.19734	0.598669	0.538462	1071.04	330.413	2.63636	3.80912	7.55119	-1.07475	-0.187424	6.77778	0.4375	3.71739	6.16216
N_cup.jpg	kubek	szklanka	4	91	39	1.19734	0.598669	0.428571	1071.04	330.413	3.22581	3.36806	7.83676	0.905285	6.22527	6.87179	0.4375	3.71739	6.16216
N_desk1.jpg	biurko	biurko	5	93	86	0.523958	0.225657	0.924731	1083.97	373.672	4.21818	3.87888	8.37839	0.0696513	3.51892	6.64444	0.4375	5.56522	6.02703
N_desk1.jpg	biurko	komoda	5	93	3	0.523958	0.225657	0.0322581	1083.97	373.672		2.37684	5.50126	-0.393501	2.01892		0.4375	5.56522	6.02703
N_desk1.jpg	biurko	ławka	5	93	1	0.523958	0.225657	0.0107527	1083.97	373.672		2.90465	7.14756	-0.765982	0.812576		0.4375	5.56522	6.02703
N_desk1.jpg	biurko	stolik	5	93	2	0.523958	0.225657	0.0215054	1083.97	373.672		4.1113	8.21094	-0.239117	2.51892		0.4375	5.56522	6.02703
N_desk1.jpg	biurko	stół	5	93	1	0.523958	0.225657	0.0107527	1083.97	373.672		4.19242	9.09851	-0.675311	1.10623		0.4375	5.56522	6.02703
N_dog.jpg	pies	pies	1	95	95	0	0	1	800.619	200.592	2.3125	4.75669	10.2308	-1.29285	-0.893769	6.76923	0.4375	5.15217	5.55556
N_doll.jpg	lalka	dziecko	4	94	3	0.490271	0.245136	0.0319149	868.114	254.763		5.37113	11.6543	-0.765982	0.812576		0.40625	4.6087	2.05556
N_doll.jpg	lalka	dziewczynka	4	94	3	0.490271	0.245136	0.0319149	868.114	254.763		4.56957	9.64089	0.505845	4.93161		0.40625	4.6087	2.05556
N_doll.jpg	lalka	lalka	4	94	87	0.490271	0.245136	0.925532	868.114	254.763	2.51613	3.70493	8.07465	-0.765982	0.812576	6.57895	0.40625	4.6087	2.05556
N_doll.jpg	lalka	zabawka	4	94	1	0.490271	0.245136	0.0106383	868.114	254.763	4	3.77279	8.36311	0.596517	5.22527		0.40625	4.6087	2.05556
N_door2n.jpg	drzwi	drzwi	1	94	94	0	0	1	760.33	161.438	2.71875	5.32507	10.5162	-0.984079	0.106231	6.51163	0.515152	6.02174	6.32432
N_dress.jpg	sukienka	sukienka	2	95	94	0.0842624	0.0842624	0.989474	821.733	251.739	3.61818	4.01689	8.68169	0.814614	5.93161	6.42105	0.393939	4.3913	4
N_dress.jpg	sukienka	suknia	2	95	1	0.0842624	0.0842624	0.0105263	821.733	251.739	3.61818	3.676	8.04045	0.160322	3.81258	6.42105	0.393939	4.3913	4
N_drum2n.jpg	bęben	bęben	5	90	62	1.32935	0.572518	0.688889	1088.19	416.616	3.9375	3.19261	6.74288	-0.239117	2.51892	6.61364	0.193548	5.19565	2.08108
N_drum2n.jpg	bęben	bębenek	5	90	19	1.32935	0.572518	0.211111	1088.19	416.616	2.78182	2.71358	5.20401	0.351461	4.43161	6.57407	0.193548	5.19565	2.08108
N_drum2n.jpg	bęben	bębenki	5	90	3	1.32935	0.572518	0.0333333	1088.19	416.616	2.78182	2.6181	5.20401	0.66023	5.43161	6.57407	0.193548	5.19565	2.08108
N_drum2n.jpg	bęben	perkusja	5	90	4	1.32935	0.572518	0.0444444	1088.19	416.616	6.65455	2.65885	5.86647	0.505845	4.93161	6.48148	0.193548	5.19565	2.08108
N_drum2n.jpg	bęben	werbel	5	90	2	1.32935	0.572518	0.0222222	1088.19	416.616		2.03689	4.55388	0.37842	4.51892		0.193548	5.19565	2.08108
N_duck.jpg	kaczka	gęś	4	92	5	0.539167	0.269584	0.0543478	1027.55	369.066	3.89091	3.36169	6.90575	-1.13846	-0.393769	6.51852	0.46875	5.5	3.13889
N_duck.jpg	kaczka	gołąb	4	92	2	0.539167	0.269584	0.0217391	1027.55	369.066	3.89091	3.29517	7.07918	-0.547885	1.51892		0.46875	5.5	3.13889
N_duck.jpg	kaczka	kaczka	4	92	84	0.539167	0.269584	0.913043	1027.55	369.066	3.03125	3.67663	7.71065	-0.611598	1.31258	6.54348	0.46875	5.5	3.13889
N_duck.jpg	kaczka	ptak	4	92	1	0.539167	0.269584	0.0108696	1027.55	369.066	2.53125	4.1424	8.897	-0.984079	0.106231	6.66	0.46875	5.5	3.13889
N_dummy.jpg	smoczek	cumel	3	89	4	0.418112	0.2638	0.0449438	1012.38	355.356	15.0727			-0.920366	0.312576	2.12963	0.433333	6.06522	1.67568
N_dummy.jpg	smoczek	cumelek	3	89	2	0.418112	0.2638	0.0224719	1012.38	355.356	15.0727			0.133364	3.72527	2.12963	0.433333	6.06522	1.67568
N_dummy.jpg	smoczek	smoczek	3	89	83	0.418112	0.2638	0.932584	1012.38	355.356	2.6	2.67162	4.99043	0.532804	5.01892	6.65217	0.433333	6.06522	1.67568
N_ear.jpg	ucho	prawe ucho	2	94	1	0.0849956	0.0849956	0.0106383	829.573	263.251		4.02		0.505845	4.93161		0.40625	6.65217	6.24324
N_ear.jpg	ucho	ucho	2	94	93	0.0849956	0.0849956	0.989362	829.573	263.251	2.375	4.02085	9.1052	-1.51094	-1.60011	6.54545	0.40625	6.65217	6.24324
N_elephant.jpg	słoń	słoń	1	93	93	0	0	1	715.108	199.275	3.25	3.62094	7.6406	-0.366543	2.10623	6.86047	0.40625	6.43478	2.36111
N_envelope.jpg	koperta	koperta	2	93	64	0.895272	0.895272	0.688172	894.755	268.733	4.5	3.23244	7.23346	0.133364	3.72527	6.59375	0.28125	6.52174	4.02703
N_envelope.jpg	koperta	list	2	93	29	0.895272	0.895272	0.311828	894.755	268.733	4.38182	4.77144	9.55528	-1.13846	-0.393769	6.64815	0.28125	6.52174	4.02703
N_eye.jpg	oko	oko	1	93	93	0	0	1	796.681	198.276	2.375	4.70714	11.7358	-1.20218	-0.600115	6.71111	0.272727	5.84783	6.67568
N_feather.jpg	pióro	piórko	2	91	11	0.531883	0.531883	0.120879	925.914	362.237	3.75	3.16521	5.98394	-0.702269	1.01892	6.56604	0.387097	3.54348	2.54054
N_feather.jpg	pióro	pióro	2	91	80	0.531883	0.531883	0.879121	925.914	362.237	4.50909	3.80912	7.69984	-0.920366	0.312576	6.38889	0.387097	3.54348	2.54054
N_fish.jpg	ryba	ryba	1	94	94	0	0	1	767.769	190.727	2.9375	4.15602	9.2653	-1.13846	-0.393769	6.825	0.314286	5.86957	3.35135
N_flag1.jpg	flaga	flaga	4	95	85	0.582506	0.291253	0.894737	870.472	204.938	4.84375	3.58096	7.83241	-0.30283	2.31258	6.64103	0.34375	4.5	3.91667
N_flag1.jpg	flaga	flaga Europejska	4	95	1	0.582506	0.291253	0.0105263	870.472	204.938	4.84375					6.64103	0.34375	4.5	3.91667
N_flag1.jpg	flaga	flaga Unii	4	95	1	0.582506	0.291253	0.0105263	870.472	204.938	4.84375					6.64103	0.34375	4.5	3.91667
N_flag1.jpg	flaga	flaga Unii Europejskiej	4	95	8	0.582506	0.291253	0.0842105	870.472	204.938	4.84375					6.64103	0.34375	4.5	3.91667
N_flower.jpg	kwiatek	kwiat	4	94	41	1.19446	0.597228	0.43617	884.541	254.451	2.46875	3.92794	9.10509	-0.765982	0.812576	6.75556	0.515152	4.67391	4.86111
N_flower.jpg	kwiatek	kwiatek	4	94	50	1.19446	0.597228	0.531915	884.541	254.451	2.46875	3.35128	7.1301	0.287748	4.22527	6.75556	0.515152	4.67391	4.86111
N_flower.jpg	kwiatek	słonecznik	4	94	2	1.19446	0.597228	0.0212766	884.541	254.451		2.64568	5.3033	1.49586	8.13796		0.515152	4.67391	4.86111
N_flower.jpg	kwiatek	żonkil	4	94	1	1.19446	0.597228	0.0106383	884.541	254.451		2.00886	4.51086	0.0696513	3.51892		0.515152	4.67391	4.86111
N_fly.jpg	mucha	komar	3	94	1	0.288401	0.181961	0.0106383	874.019	242.544		2.92619	6.50129	-0.920366	0.312576		0.529412	5.76087	3.54054
N_fly.jpg	mucha	mucha	3	94	90	0.288401	0.181961	0.957447	874.019	242.544	3.25455	3.49553	9.21781	-1.29285	-0.893769	6.58537	0.529412	5.76087	3.54054
N_fly.jpg	mucha	owad	3	94	3	0.288401	0.181961	0.0319149	874.019	242.544		2.95988	6.91175	-1.29285	-0.893769		0.529412	5.76087	3.54054
N_fork.jpg	widelec	widelec	1	94	94	0	0	1	823.275	225.13	3.0625	3.40331	6.71296	-0.329788	2.22527	6.77778	0.363636	6.5	6.55556
N_frog.jpg	żaba	żaba	2	94	93	0.0849956	0.0849956	0.989362	785.367	195.452	3.03125	3.42383	7.33824	-0.829695	0.606231	6.64865	0.3125	6.06522	2.21622
N_frog.jpg	żaba	żabucha	2	94	1	0.0849956	0.0849956	0.0106383	785.367	195.452	3.03125			0.37842	4.51892	6.64865	0.3125	6.06522	2.21622
N_frying pan.jpg	patelnia	brytwanna	2	94	1	0.0849956	0.0849956	0.0106383	852.906	228.541							0.441176	6.5	5.91892
N_frying pan.jpg	patelnia	patelnia	2	94	93	0.0849956	0.0849956	0.989362	852.906	228.541	4.10909	2.74126	6.2106	-0.329788	2.22527	6.64286	0.441176	6.5	5.91892
N_gate.jpg	brama	brama	5	91	86	0.412643	0.177716	0.945055	1040.05	351.42	4.03125	3.73423	8.55372	-0.765982	0.812576	6.43478	0.483871	5.47826	4.10811
N_gate.jpg	brama	brama wjazdowa	5	91	1	0.412643	0.177716	0.010989	1040.05	351.42	3.22449			1.75071	8.96334	6.59259	0.483871	5.47826	4.10811
N_gate.jpg	brama	drzwi	5	91	2	0.412643	0.177716	0.021978	1040.05	351.42	2.71875	5.32507	10.5162	-0.984079	0.106231	6.51163	0.483871	5.47826	4.10811
N_gate.jpg	brama	furtka	5	91	1	0.412643	0.177716	0.010989	1040.05	351.42		2.6181	5.51745	-0.239117	2.51892		0.483871	5.47826	4.10811
N_gate.jpg	brama	płot	5	91	1	0.412643	0.177716	0.010989	1040.05	351.42		3.47622	6.72623	-0.984079	0.106231		0.483871	5.47826	4.10811
N_giraffe.jpg	żyrafa	żyrafa	1	93	93	0	0	1	795.778	273.103	3.5625	2.94671	5.75257	0.0696513	3.51892	6.90476	0.21875	6.44444	2.05556
N_glass.jpg	szklanka	dzban	3	92	1	0.237255	0.149691	0.0108696	804.703	222.24		3.17912	5.85793	-0.984079	0.106231		0.290323	6	6.44444
N_glass.jpg	szklanka	kubek	3	92	2	0.237255	0.149691	0.0217391	804.703	222.24	2.63636	3.80912	7.55119	-1.07475	-0.187424	6.77778	0.290323	6	6.44444
N_glass.jpg	szklanka	szklanka	3	92	89	0.237255	0.149691	0.967391	804.703	222.24	3.22581	3.36806	7.83676	0.905285	6.22527	6.87179	0.290323	6	6.44444
N_glasses.jpg	okulary	okulary	1	94	94	0	0	1	767.534	188.85	3.21875	4.2675	8.28476	-0.02102	3.22527	6.7	0.529412	5.91304	5.34286
N_goat.jpg	koza	koza	2	94	93	0.0849956	0.0849956	0.989362	940.524	291.982	3.59375	3.31849	7.31322	-0.984079	0.106231	6.44737	0.314286	6.23913	2.18919
N_goat.jpg	koza	kozioł	2	94	1	0.0849956	0.0849956	0.0106383	940.524	291.982		3.15705	6.74759	-0.765982	0.812576		0.314286	6.23913	2.18919
N_guitar.jpg	gitara	gitara	1	95	95	0	0	1	843.69	362.698	4.25	3.45911	7.63627	-0.393501	2.01892	6.80952	0.411765	6.08696	3.44444
N_gun.jpg	pistolet	broń	4	92	6	1.07793	0.538966	0.0652174	933.171	267.148	6.01818	5.27076	10.6793	-0.366543	2.10623	5.83333	0.3125	4.15556	2.08108
N_gun.jpg	pistolet	pistolet	4	92	69	1.07793	0.538966	0.75	933.171	267.148	5.23636	4.51645	8.91368	0.197077	3.93161	6.59091	0.3125	4.15556	2.08108
N_gun.jpg	pistolet	rewolwer	4	92	16	1.07793	0.538966	0.173913	933.171	267.148	7.30909	3.60215	6.85118	0.505845	4.93161	6.22222	0.3125	4.15556	2.08108
N_gun.jpg	pistolet	spluwa	4	92	1	1.07793	0.538966	0.0108696	933.171	267.148		3.44023	7.65823	0.687188	5.51892		0.3125	4.15556	2.08108
N_hand.jpg	ręka	dłoń	4	93	32	1.08673	0.543365	0.344086	872.144	228.473	3.74545	4.23692	8.97373	-0.984079	0.106231	6.72222		4.95556	6.64865
N_hand.jpg	ręka	lewa dłoń	4	93	1	1.08673	0.543365	0.0107527	872.144	228.473	3.74545	4.24		0.197077	3.93161	6.72222		4.95556	6.64865
N_hand.jpg	ręka	ręce	4	93	1	1.08673	0.543365	0.0107527	872.144	228.473	2.18182	5.14414	10.9567	-0.457214	1.81258	6.62963		4.95556	6.64865
N_hand.jpg	ręka	ręka	4	93	59	1.08673	0.543365	0.634409	872.144	228.473	2.18182	4.39387	10.9567	-1.07475	-0.187424	6.62963		4.95556	6.64865
N_hat2.jpg	kapelusz	czapka	2	95	1	0.0842624	0.0842624	0.0105263	788.569	234.409		3.51401	7.77149	-0.765982	0.812576	6.64	0.28125	5.3913	2.67568
N_hat2.jpg	kapelusz	kapelusz	2	95	94	0.0842624	0.0842624	0.989474	788.569	234.409	3.9375	4.27697	8.44613	-0.484172	1.72527	6.68889	0.28125	5.3913	2.67568
N_heart.jpg	serce	serce	2	93	89	0.25593	0.25593	0.956989	705.712	156.46	3.3125	5.13051	10.652	-0.765982	0.812576	6.5283	0.387097	3.80435	5.81081
N_heart.jpg	serce	serduszko	2	93	4	0.25593	0.25593	0.0430108	705.712	156.46	3.18182	3.26413	6.01127	0.814614	5.93161	6.5283	0.387097	3.80435	5.81081
N_helicopter.jpg	helikopter	helikopter	2	94	88	0.342464	0.342464	0.93617	927.085	282.483	4.625	3.99414	8.09438	1.25081	7.3443	6.6	0.441176	6	2.21622
N_helicopter.jpg	helikopter	śmigłowiec	2	94	6	0.342464	0.342464	0.0638298	927.085	282.483	6.54545	3.51401	6.96319	1.71396	8.8443	6.31481	0.441176	6	2.21622
N_hen.jpg	kura	kogut	3	94	2	0.233213	0.147141	0.0212766	873.175	233.281	3.27273	3.31278	6.78784	-0.920366	0.312576	6.72222	0.424242	6.13043	3.18919
N_hen.jpg	kura	kura	3	94	91	0.233213	0.147141	0.968085	873.175	233.281	2.9	3.31564	7.46049	-0.984079	0.106231	6.88889	0.424242	6.13043	3.18919
N_hen.jpg	kura	kurczak	3	94	1	0.233213	0.147141	0.0106383	873.175	233.281		4.04894	8.70201	0.224035	4.01892		0.424242	6.13043	3.18919
N_horse.jpg	koń	koń	1	92	92	0	0	1	817.991	197.744	2.75	4.27352	9.5911	-1.35656	-1.10011	6.80952	0.441176	5.84783	3
N_house.jpg	dom	dom	2	93	90	0.205593	0.205593	0.967742	781.797	192.954	2.35484	5.32207	11.9436	-1.51094	-1.60011	6.82609	0.515152	5.5	6.22222
N_house.jpg	dom	domek	2	93	3	0.205593	0.205593	0.0322581	781.797	192.954	3.74545	4.03444	8.2104	-0.765982	0.812576		0.515152	5.5	6.22222
N_iron.jpg	żelazko	czajnik	2	95	1	0.0842624	0.0842624	0.0105263	842.205	300.093		3.09522	5.57973	-0.547885	1.51892		0.470588	5.97826	3.54054
N_iron.jpg	żelazko	żelazko	2	95	94	0.0842624	0.0842624	0.989474	842.205	300.093	4.45161	2.71358	4.91998	0.596517	5.22527	6.45652	0.470588	5.97826	3.54054
N_kangaroo.jpg	kangur	kangur	2	92	89	0.20731	0.20731	0.967391	917.424	236.761	4.125	2.83277	5.75574	0.0696513	3.51892	6.78571	0.424242	6.28889	2
N_kangaroo.jpg	kangur	kangury	2	92	3	0.20731	0.20731	0.0326087	917.424	236.761	4.125	2.5962	5.75574	1.21405	7.22527	6.78571	0.424242	6.28889	2
N_key.jpg	klucz	klucz	1	94	94	0	0	1	850.328	203.733	3.34375	4.68028	9.61106	-0.984079	0.106231	6.81395	0.314286	5.19565	5.72973
N_knife.jpg	nóż	nóż	1	95	95	0	0	1	759.186	174.219	3.0625	4.47156	9.02063	-1.51094	-1.60011	6.78125	0.545455	6.02174	6.19444
N_ladder.jpg	drabina	drabina	1	91	91	0	0	1	860.194	236.463	3.8125	3.23244	7.11477	-0.02102	3.22527	6.51282	0.4	4.69565	3.27027
N_lamp.jpg	lampa	lampa	4	93	57	1.1926	0.596302	0.612903	849.865	281.476	3.21875	3.50022	7.60738	-0.765982	0.812576	6.54167	0.225806	4.80435	5.35135
N_lamp.jpg	lampa	lampka	4	93	32	1.1926	0.596302	0.344086	849.865	281.476	3.21875	3.10228	6.69332	0.37842	4.51892	6.54167	0.225806	4.80435	5.35135
N_lamp.jpg	lampa	lampka nocna	4	93	3	1.1926	0.596302	0.0322581	849.865	281.476	3.21875			1.77767	9.05065	6.54167	0.225806	4.80435	5.35135
N_lamp.jpg	lampa	żyrandol	4	93	1	1.1926	0.596302	0.0107527	849.865	281.476		2.89723	5.37064	0.197077	3.93161		0.225806	4.80435	5.35135
N_leaf2n.jpg	liść	liść	2	92	91	0.0865042	0.0865042	0.98913	844.794	252.752	3.09375	3.29517	7.27448	-1.29285	-0.893769	6.91176	0.529412	5.17391	4.24324
N_leaf2n.jpg	liść	liść klonu	2	92	1	0.0865042	0.0865042	0.0108696	844.794	252.752	3.09375			0.878327	6.13796	6.91176	0.529412	5.17391	4.24324
N_leg.jpg	noga	noga	2	93	92	0.0857427	0.0857427	0.989247	804.622	226.115	2.3125	4.23071	10.1383	-1.29285	-0.893769	6.78049	0.40625	6.32609	6.47222
N_leg.jpg	noga	nogi	2	93	1	0.0857427	0.0857427	0.0107527	804.622	226.115	2.3125	4.83709	10.1383	-1.29285	-0.893769	6.07407	0.40625	6.32609	6.47222
N_lemon.jpg	cytryna	cebula	4	94	1	0.25449	0.127245	0.0106383	888.048	296.518	3.5	3.14027	6.80351	-0.856654	0.518922	6.76596	0.515152	6.21739	5.05405
N_lemon.jpg	cytryna	cytryna	4	94	91	0.25449	0.127245	0.968085	888.048	296.518	3.59375	2.92268	6.51471	0.287748	4.22527	6.87179	0.515152	6.21739	5.05405
N_lemon.jpg	cytryna	limonka	4	94	1	0.25449	0.127245	0.0106383	888.048	296.518		2.23071	4.99721	0.133364	3.72527		0.515152	6.21739	5.05405
N_lemon.jpg	cytryna	owoc	4	94	1	0.25449	0.127245	0.0106383	888.048	296.518		3.65363	8.07993	-1.29285	-0.893769		0.515152	6.21739	5.05405
N_lighter2n.jpg	zapalniczka	świeczka	3	94	1	0.169826	0.107148	0.0106383	1026.85	283.618	3.9375	2.83277	6.91771	0.905285	6.22527	6.77083	0.424242	5.97826	3.94444
N_lighter2n.jpg	zapalniczka	zapalniczka	3	94	92	0.169826	0.107148	0.978723	1026.85	283.618	5.46875	3.17716	6.63726	1.40519	7.8443	6.76087	0.424242	5.97826	3.94444
N_lighter2n.jpg	zapalniczka	żarówka	3	94	1	0.169826	0.107148	0.0106383	1026.85	283.618		2.95334	6.43455	0.596517	5.22527		0.424242	5.97826	3.94444
N_lion.jpg	lew	lew	2	94	89	0.299803	0.299803	0.946809	851.011	288.71	2.96875	3.88469	7.4055	-1.20218	-0.600115	6.80392	0.25	5.52174	2.52778
N_lion.jpg	lew	tygrys	2	94	5	0.299803	0.299803	0.0531915	851.011	288.71	3.625	3.74817	7.85477	0.0696513	3.51892	6.42105	0.25	5.52174	2.52778
N_lipstick.jpg	szminka	pomadka	2	92	8	0.426229	0.426229	0.0869565	827.223	307.958	6.63636	2.08804	4.21951	-0.175404	2.72527	6.40741	0.470588	6.04348	3.2973
N_lipstick.jpg	szminka	szminka	2	92	84	0.426229	0.426229	0.913043	827.223	307.958	4.96875	3.26574	6.84694	0.532804	5.01892	6.7619	0.470588	6.04348	3.2973
N_match3n.jpg	zapałka	termometr	4	91	1	0.326079	0.16304	0.010989	992.205	328.164	4.21875	2.93314	5.20401	1.03271	6.63796	6.73684	0.424242	6.08696	3.27027
N_match3n.jpg	zapałka	zapalniczka	4	91	2	0.326079	0.16304	0.021978	992.205	328.164	5.46875	3.17716	6.63726	1.40519	7.8443	6.76087	0.424242	6.08696	3.27027
N_match3n.jpg	zapałka	zapałka	4	91	87	0.326079	0.16304	0.956044	992.205	328.164	3.875	2.55705	7.12367	0.750901	5.72527	6.46341	0.424242	6.08696	3.27027
N_match3n.jpg	zapałka	zapałki	4	91	1	0.326079	0.16304	0.010989	992.205	328.164	3.875	3.60583	7.12367	0.905285	6.22527	6.46341	0.424242	6.08696	3.27027
N_monkey.jpg	małpa	małpa	2	95	93	0.147311	0.147311	0.978947	925.791	305.296	3.375	3.94805	8.49577	-0.457214	1.81258	6.79545	0.21875	5	2.21622
N_monkey.jpg	małpa	małpka	2	95	2	0.147311	0.147311	0.0210526	925.791	305.296	3.375	3.17519	6.62007	0.687188	5.51892	6.79545	0.21875	5	2.21622
N_moon.jpg	księżyc	księżyc	1	93	93	0	0	1	873.85	219.004	3.21875	4.33204	8.88682	-0.329788	2.22527	6.76087	0.28125	5.02174	5.59459
N_motorbike.jpg	motor	motocykl	4	95	42	1.19438	0.59719	0.442105	974.925	363.824	4.25455	3.52562	7.11477	0.968998	6.43161	6.58491	0.371429	5.80435	2.80556
N_motorbike.jpg	motor	motor	4	95	50	1.19438	0.59719	0.526316	974.925	363.824	4.25455	3.8698	7.66247	-0.611598	1.31258	6.58491	0.371429	5.80435	2.80556
N_motorbike.jpg	motor	motorower	4	95	1	1.19438	0.59719	0.0105263	974.925	363.824		2.54877	4.61512	0.569558	5.13796		0.371429	5.80435	2.80556
N_motorbike.jpg	motor	skuter	4	95	2	1.19438	0.59719	0.0210526	974.925	363.824		3.28148	6.45205	0.224035	4.01892		0.371429	5.80435	2.80556
N_mouse2n.jpg	mysz	mysz	4	94	87	0.498302	0.249151	0.925532	855.126	292.53	3.125	3.82884	7.64874	-1.20218	-0.600115	6.7907	0.441176	5.17391	2.40541
N_mouse2n.jpg	mysz	mysza	4	94	2	0.498302	0.249151	0.0212766	855.126	292.53	3.125	2.49553				6.7907	0.441176	5.17391	2.40541
N_mouse2n.jpg	mysz	myszka	4	94	2	0.498302	0.249151	0.0212766	855.126	292.53	3.125	3.2427	6.90975	0.00593836	3.31258	6.7907	0.441176	5.17391	2.40541
N_mouse2n.jpg	mysz	szczur	4	94	3	0.498302	0.249151	0.0319149	855.126	292.53		3.93486	8.52794	-0.366543	2.10623		0.441176	5.17391	2.40541
N_muschroom.jpg	pieczarka	czapka kucharska	5	90	1	0.793006	0.341529	0.0111111	1023.06	338.442		3.51401		1.59633	8.46334	6.64	0.5	6.34783	4.27027
N_muschroom.jpg	pieczarka	grzyb	5	90	11	0.793006	0.341529	0.122222	1023.06	338.442		3.22194	7.06476	-0.675311	1.10623		0.5	6.34783	4.27027
N_muschroom.jpg	pieczarka	grzybek	5	90	1	0.793006	0.341529	0.0111111	1023.06	338.442		2.1338	5.59099	0.37842	4.51892		0.5	6.34783	4.27027
N_muschroom.jpg	pieczarka	pieczarka	5	90	76	0.793006	0.341529	0.844444	1023.06	338.442	4.21875			-0.111691	2.93161	6.80435	0.5	6.34783	4.27027
N_muschroom.jpg	pieczarka	prawdziwek	5	90	1	0.793006	0.341529	0.0111111	1023.06	338.442				1.03271	6.63796		0.5	6.34783	4.27027
N_muszka.jpg	muszka	kokarda	7	89	2	1.5321	0.545745	0.0224719	1041.76	350.787	3.27273	2.29517	4.67283	-0.329788	2.22527	6.55556		4.65217	2.02703
N_muszka.jpg	muszka	kokardka	7	89	6	1.5321	0.545745	0.0674157	1041.76	350.787	3.27273	1.94671	4.51086	0.505845	4.93161	6.55556		4.65217	2.02703
N_muszka.jpg	muszka	krawat	7	89	1	1.5321	0.545745	0.011236	1041.76	350.787	4.84375	3.99712	7.58832	-0.239117	2.51892	6.58696		4.65217	2.02703
N_muszka.jpg	muszka	krawatka	7	89	1	1.5321	0.545745	0.011236	1041.76	350.787				1.43215	7.93161			4.65217	2.02703
N_muszka.jpg	muszka	mucha	7	89	19	1.5321	0.545745	0.213483	1041.76	350.787	3.25455	3.49553	9.21781	-1.29285	-0.893769	6.58537		4.65217	2.02703
N_muszka.jpg	muszka	muszka	7	89	58	1.5321	0.545745	0.651685	1041.76	350.787	5.87273	2.80125	6.49224	0.160322	3.81258	6.07407		4.65217	2.02703
N_muszka.jpg	muszka	wstążka	7	89	2	1.5321	0.545745	0.0224719	1041.76	350.787	2.61224	2.67162	6.1334	0.505845	4.93161			4.65217	2.02703
N_needle.jpg	igła	coś ostrego	4	89	1	0.266084	0.133042	0.011236	1111.75	412.694			8.81789				0.363636	6.73913	3.18919
N_needle.jpg	igła	igła	4	89	86	0.266084	0.133042	0.966292	1111.75	412.694	4	3.38055	7.67833	-0.984079	0.106231	6.80851	0.363636	6.73913	3.18919
N_needle.jpg	igła	ołówek	4	89	1	0.266084	0.133042	0.011236	1111.75	412.694	3.59375	3.51762	6.94794	-0.856654	0.518922	6.57895	0.363636	6.73913	3.18919
N_needle.jpg	igła	szpilka	4	89	1	0.266084	0.133042	0.011236	1111.75	412.694		2.68403	6.68336	0.37842	4.51892		0.363636	6.73913	3.18919
N_nest.jpg	gniazdo	gniazdko	4	86	1	0.567299	0.28365	0.0116279	1101.37	330.688	3.89091	3.29517	6.31716	0.442132	4.72527	6.20455	0.454545	6.17391	1.89189
N_nest.jpg	gniazdo	gniazdo	4	86	78	0.567299	0.28365	0.906977	1101.37	330.688	4.40625	3.717	7.38399	0.0696513	3.51892	6.20455	0.454545	6.17391	1.89189
N_nest.jpg	gniazdo	kosz	4	86	2	0.567299	0.28365	0.0232558	1101.37	330.688	3.75	3.64967	7.96207	-1.51094	-1.60011	6.775	0.454545	6.17391	1.89189
N_nest.jpg	gniazdo	koszyk	4	86	5	0.567299	0.28365	0.0581395	1101.37	330.688	3.75	3.40448	6.6695	-0.457214	1.81258	6.775	0.454545	6.17391	1.89189
N_newspaper.jpg	gazeta	gazeta	1	95	95	0	0	1	827.722	195.096	3.8	3.76219	9.14324	-0.393501	2.01892	6.92857	0.393939	6	3.66667
N_nose.jpg	nos	nos	1	95	95	0	0	1	768.546	142.357	2.29032	4.46421	9.23288	-1.51094	-1.60011	6.66667	0.181818	6	6.32432
N_onion.jpg	cebula	cebula	2	94	92	0.148549	0.148549	0.978723	815.341	257.511	3.5	3.14027	6.80351	-0.856654	0.518922	6.76596	0.441176	6.06522	4.91667
N_onion.jpg	cebula	czosnek	2	94	2	0.148549	0.148549	0.0212766	815.341	257.511	3.02041	3.26574	6.45205	-0.393501	2.01892		0.441176	6.06522	4.91667
N_orange.jpg	pomarańcza	dynia	4	94	1	1.08244	0.54122	0.0106383	1044.24	338.736		2.96631	6.43133	-1.13846	-0.393769		0.53125	6.23913	4.54054
N_orange.jpg	pomarańcza	mandarynka	4	94	2	1.08244	0.54122	0.0212766	1044.24	338.736		2.29517	4.46591	0.787655	5.8443		0.53125	6.23913	4.54054
N_orange.jpg	pomarańcza	pomarańcz	4	94	27	1.08244	0.54122	0.287234	1044.24	338.736	3.28125	2.57313	6.7511	-0.111691	2.93161	6.975	0.53125	6.23913	4.54054
N_orange.jpg	pomarańcza	pomarańcza	4	94	64	1.08244	0.54122	0.680851	1044.24	338.736	3.28125	2.87809	6.7511	0.106406	3.63796	6.975	0.53125	6.23913	4.54054
N_owl.jpg	sowa	puchacz	2	93	1	0.0857427	0.0857427	0.0107527	764.42	169.017		2.15499	3.8712	-0.148446	2.81258		0.375	6.34783	2.18919
N_owl.jpg	sowa	sowa	2	93	92	0.0857427	0.0857427	0.989247	764.42	169.017	3.5	3.34332	6.87523	-0.675311	1.10623	6.69565	0.375	6.34783	2.18919
N_paintbrush2.jpg	pędzel	pędzel	2	89	87	0.155103	0.155103	0.977528	1128.78	455.98	3.6875	2.84137	5.78996	-0.702269	1.01892	6.78571	0.363636	6.06522	3.02703
N_paintbrush2.jpg	pędzel	pędzelek	2	89	2	0.155103	0.155103	0.0224719	1128.78	455.98	3.6875	2.08804	3.58352	0.197077	3.93161	6.78571	0.363636	6.06522	3.02703
N_pear.jpg	gruszka	gruszka	1	93	93	0	0	1	866.208	255.967	3.19355	2.50487	5.72031	0.37842	4.51892	6.78378	0.333333	6.04348	3.81081
N_pen.jpg	długopis	długopis	3	94	92	0.169826	0.107148	0.978723	970.851	350.68	3.875	3.88392	7.40062	0.505845	4.93161	6.61224	0.352941	5.3913	6.37838
N_pen.jpg	długopis	ołówek	3	94	1	0.169826	0.107148	0.0106383	970.851	350.68	3.59375	3.51762	6.94794	-0.856654	0.518922	6.57895	0.352941	5.3913	6.37838
N_pen.jpg	długopis	pióro	3	94	1	0.169826	0.107148	0.0106383	970.851	350.68	4.50909	3.80912	7.69984	-0.920366	0.312576	6.38889	0.352941	5.3913	6.37838
N_pencil.jpg	ołówek	ołówek	1	94	94	0	0	1	960.476	317.932	3.59375	3.51762	6.94794	-0.856654	0.518922	6.57895	0.375	6	5.58333
N_penguin.jpg	pingwin	pingwin	1	94	94	0	0	1	913.652	292.465	4.15625	3.25273	7.05272	0.905285	6.22527	6.66667	0.484848	5.73913	2.51351
N_pineapple.jpg	ananas	ananas	2	90	87	0.210842	0.210842	0.966667	817.386	224.244	5.14545	2.81049	5.8693	-0.239117	2.51892	6.84783	0.212121	6.71739	3.13889
N_pineapple.jpg	ananas	arbuz	2	90	3	0.210842	0.210842	0.0333333	817.386	224.244	4.2	2.81954	5.9162	-0.457214	1.81258	6.86047	0.212121	6.71739	3.13889
N_pizza.jpg	pizza	pizza	1	94	94	0	0	1	800.77	168.467	5	3.95004	8.28602	-0.765982	0.812576	6.89474	0.424242	5.78261	4.91892
N_plane.jpg	samolot	samolot	1	93	93	0	0	1	754.205	183.543	3.54545	4.68883	9.70808	0.287748	4.22527	6.53659	0.545455	6.32609	3.51351
N_postman.jpg	listonosz	kurier	4	95	1	0.369628	0.184814	0.0105263	883.565	300.413		3.28456	6.59851	-0.239117	2.51892		0.515152	6.17391	3.13514
N_postman.jpg	listonosz	list	4	95	3	0.369628	0.184814	0.0315789	883.565	300.413	4.38182	4.77144	9.55528	-1.13846	-0.393769	6.64815	0.515152	6.17391	3.13514
N_postman.jpg	listonosz	listonosz	4	95	90	0.369628	0.184814	0.947368	883.565	300.413	4.09677	3.41255	6.62407	0.351461	4.43161	6.43902	0.515152	6.17391	3.13514
N_postman.jpg	listonosz	torba	4	95	1	0.369628	0.184814	0.0105263	883.565	300.413		3.96567	9.04629	-1.07475	-0.187424		0.515152	6.17391	3.13514
N_pot2n.jpg	garnek	garczek	2	95	3	0.202249	0.202249	0.0315789	825.171	190.36	3.47273	3.23931		0.0696513	3.51892	6.83333	0.333333	5.67391	5.94595
N_pot2n.jpg	garnek	garnek	2	95	92	0.202249	0.202249	0.968421	825.171	190.36	3.47273		6.69208	-0.547885	1.51892	6.83333	0.333333	5.67391	5.94595
N_pram.jpg	wózek	wózek	3	91	87	0.295806	0.186633	0.956044	893.286	352.542	3	3.97797	8.08733	-0.148446	2.81258	6.33333	0.5	4.56522	1.91667
N_pram.jpg	wózek	wózek dla dzieci	3	91	1	0.295806	0.186633	0.010989	893.286	352.542	3			2.30454	10.757	6.33333	0.5	4.56522	1.91667
N_pram.jpg	wózek	wózek dziecięcy	3	91	3	0.295806	0.186633	0.032967	893.286	352.542	3			1.687	8.75699	6.33333	0.5	4.56522	1.91667
N_rabbit.jpg	królik	króliczek	4	93	2	0.534773	0.267387	0.0215054	919.093	278.379	3.375	3.34732	7.18083	0.66023	5.43161	6.7027	0.28125	5.84783	3.16216
N_rabbit.jpg	królik	królik	4	93	85	0.534773	0.267387	0.913978	919.093	278.379	3.375	3.8682	8.16423	-0.239117	2.51892	6.7027	0.28125	5.84783	3.16216
N_rabbit.jpg	królik	mysz	4	93	1	0.534773	0.267387	0.0107527	919.093	278.379	3.125	3.82884	7.64874	-1.20218	-0.600115	6.7907	0.28125	5.84783	3.16216
N_rabbit.jpg	królik	zając	4	93	5	0.534773	0.267387	0.0537634	919.093	278.379	3.54545	3.34599	6.23832	-0.239117	2.51892	6.68519	0.28125	5.84783	3.16216
N_racket2n.jpg	rakieta	łopatka	8	84	1	1.89608	0.632028	0.0119048	1175.65	370.078		2.33792	5.79301	0.287748	4.22527		0.484848	2.19565	2.35135
N_racket2n.jpg	rakieta	paleta	8	84	2	1.89608	0.632028	0.0238095	1175.65	370.078	6.85455	2.23071	5.05625	-0.393501	2.01892	5.57407	0.484848	2.19565	2.35135
N_racket2n.jpg	rakieta	paletka	8	84	20	1.89608	0.632028	0.238095	1175.65	370.078	6.85455			0.750901	5.72527	5.57407	0.484848	2.19565	2.35135
N_racket2n.jpg	rakieta	paletka do gry w tenisa	8	84	1	1.89608	0.632028	0.0119048	1175.65	370.078	6.85455			4.75752	18.7014	5.57407	0.484848	2.19565	2.35135
N_racket2n.jpg	rakieta	rakieta	8	84	46	1.89608	0.632028	0.547619	1175.65	370.078	4.65625	3.68034	8.15421	-0.02102	3.22527	6.54054	0.484848	2.19565	2.35135
N_racket2n.jpg	rakieta	rakieta do squasha	8	84	1	1.89608	0.632028	0.0119048	1175.65	370.078	4.65625			3.17693	13.5824	6.54054	0.484848	2.19565	2.35135
N_racket2n.jpg	rakieta	rakieta tenisowa	8	84	6	1.89608	0.632028	0.0714286	1175.65	370.078	4.65625			2.34129	10.876	6.54054	0.484848	2.19565	2.35135
N_racket2n.jpg	rakieta	rakietka	8	84	7	1.89608	0.632028	0.0833333	1175.65	370.078	4.65625	2.21298	4.33073	0.968998	6.43161	6.54054	0.484848	2.19565	2.35135
N_rainbow1.jpg	tęcza	tęcza	1	94	94	0	0	1	763.698	139.903	3.34545	3.10693	6.1181	-0.765982	0.812576	6.90909	0.294118	6.02174	3.67568
N_rolling pin.jpg	wałek	walec	3	93	1	0.340987	0.215139	0.0107527	977.036	409.72		2.38907	5.23644	-0.457214	1.81258		0.393939	6.21739	3.45946
N_rolling pin.jpg	wałek	wałek	3	93	88	0.340987	0.215139	0.946237	977.036	409.72	4.72727	2.67162	4.99721	-0.457214	1.81258	6.42593	0.393939	6.21739	3.45946
N_rolling pin.jpg	wałek	wałek do ciasta	3	93	4	0.340987	0.215139	0.0430108	977.036	409.72	4.72727			1.99577	9.75699	6.42593	0.393939	6.21739	3.45946
N_roof.jpg	dach	dach	1	92	92	0	0	1	956.954	242.533	3.54839	4.22176	8.77075	-1.20218	-0.600115	6.34211	0.354839	6.04348	3.86111
N_ruller.jpg	linijka	linijka	1	94	94	0	0	1	853.299	233.285	5.03125	2.78216	6.21661	0.596517	5.22527	6.73333	0.375	6.23913	3.91892
N_sandwich.jpg	kanapka	kanapka	1	94	94	0	0	1	798.199	194.542	3.25	3.62094	8.31923	-0.329788	2.22527	6.60465	0.323529	5.8913	5.78378
N_saw.jpg	piła	piła	3	83	81	0.187957	0.118588	0.975904	1009.61	341.359	5.0625	3.65755	10.0093	-0.984079	0.106231	6.55	0.411765	5.45652	1.80556
N_saw.jpg	piła	piłka	3	83	1	0.187957	0.118588	0.0120482	1009.61	341.359	2.59375	4.22264	9.29257	-0.765982	0.812576	6.82927	0.411765	5.45652	1.80556
N_saw.jpg	piła	siekiera	3	83	1	0.187957	0.118588	0.0120482	1009.61	341.359	4.6875	2.95988	6.57647	-0.02102	3.22527	6.40426	0.411765	5.45652	1.80556
N_scale2.jpg	waga	waga	1	93	93	0	0	1	845.849	238.659	4.34375	3.61667	8.27129	-0.829695	0.606231	6.2619	0.411765	4.34783	4.10811
N_scarf.jpg	szalik	koc	3	92	1	0.580658	0.366355	0.0108696	964.418	348.816		3.72819	7.40062	-1.51094	-1.60011		0.344828	5.23913	4.44444
N_scarf.jpg	szalik	szal	3	92	10	0.580658	0.366355	0.108696	964.418	348.816	3.25455	3.3668	6.20658	-1.04779	-0.100115	6.82051	0.344828	5.23913	4.44444
N_scarf.jpg	szalik	szalik	3	92	81	0.580658	0.366355	0.880435	964.418	348.816	3.25455	3.31707	6.08904	0.00593836	3.31258	6.82051	0.344828	5.23913	4.44444
N_scizors.jpg	nożyczki	nożyce	2	93	4	0.25593	0.25593	0.0430108	789.033	217.034	3.65625	3.38786	6.15273	-0.856654	0.518922	6.66667	0.545455	5.82222	5.25
N_scizors.jpg	nożyczki	nożyczki	2	93	89	0.25593	0.25593	0.956989	789.033	217.034	3.65625	3.53087	6.59304	0.287748	4.22527	6.66667	0.545455	5.82222	5.25
N_sewing machine.jpg	maszyna do szycia	maszyna	4	87	25	1.03478	0.517392	0.287356	1224.89	377.116	4.625	4.19298	9.04204	-0.702269	1.01892	6.28571	0.40625	6.06522	2.24324
N_sewing machine.jpg	maszyna do szycia	maszyna do szycia	4	87	60	1.03478	0.517392	0.689655	1224.89	377.116	4.625			1.99577	9.75699	6.28571	0.40625	6.06522	2.24324
N_sewing machine.jpg	maszyna do szycia	zszywacz	4	87	1	1.03478	0.517392	0.0114943	1224.89	377.116		2.90096	5.25227	0.532804	5.01892		0.40625	6.06522	2.24324
N_sewing machine.jpg	maszyna do szycia	zszywacz do papieru	4	87	1	1.03478	0.517392	0.0114943	1224.89	377.116				3.11321	13.376		0.40625	6.06522	2.24324
N_sharpener.jpg	strugaczka	ostrugaczka	7	86	1	1.71298	0.610177	0.0116279	1115.64	377.227				0.942039	6.3443		0.34375	6.23913	3
N_sharpener.jpg	strugaczka	ostrzałka	7	86	1	1.71298	0.610177	0.0116279	1115.64	377.227		1.53174	2.3979	0.505845	4.93161		0.34375	6.23913	3
N_sharpener.jpg	strugaczka	ostrzynka	7	86	1	1.71298	0.610177	0.0116279	1115.64	377.227				0.505845	4.93161		0.34375	6.23913	3
N_sharpener.jpg	strugaczka	strugaczka	7	86	40	1.71298	0.610177	0.465116	1115.64	377.227	9.45455	1.43483	2.19722	1.49586	8.13796	5.22222	0.34375	6.23913	3
N_sharpener.jpg	strugaczka	strugawka	7	86	2	1.71298	0.610177	0.0232558	1115.64	377.227				1.49586	8.13796		0.34375	6.23913	3
N_sharpener.jpg	strugaczka	temperówka	7	86	33	1.71298	0.610177	0.383721	1115.64	377.227	5	1.67787	3.46574	1.09642	6.8443	6.66667	0.34375	6.23913	3
N_sharpener.jpg	strugaczka	zastrugaczka	7	86	8	1.71298	0.610177	0.0930233	1115.64	377.227				1.62329	8.55065		0.34375	6.23913	3
N_shirt.jpg	koszula	koszula	1	91	91	0	0	1	959.458	301.123	3.96875	3.84645	8.47261	-0.856654	0.518922	6.63889	0.34375	4.3913	4.55556
N_shoe.jpg	but	but	1	94	94	0	0	1	838.502	327.471	2.32258	4.39625	9.66472	-1.51094	-1.60011	6.75472	0.428571	4.71739	5.59459
N_slide.jpg	zjeżdżalnia	ślizgawka	2	88	7	0.400576	0.400576	0.0795455	993.2	266.622	4.87273	1.91195	3.29584	1.65025	8.63796	6.03704	0.314286	5.82609	2.59459
N_slide.jpg	zjeżdżalnia	zjeżdżalnia	2	88	81	0.400576	0.400576	0.920455	993.2	266.622	3.4375	2.44555	5.01728	1.34148	7.63796	6.48485	0.314286	5.82609	2.59459
N_snail.jpg	ślimak	ślimak	1	93	93	0	0	1	762.461	200.25	3.15625	2.98506	6.45677	-0.239117	2.51892	6.75	0.515152	6.06522	2.48649
N_snake.jpg	wąż	grzechotnik	4	95	1	0.315021	0.15751	0.0105263	927.857	332.162		2.73586	5.47646	1.65025	8.63796		0.5625	4.95652	2.24324
N_snake.jpg	wąż	kobra	4	95	1	0.315021	0.15751	0.0105263	927.857	332.162		2.95662	5.70378	0.160322	3.81258		0.5625	4.95652	2.24324
N_snake.jpg	wąż	wąż	4	95	91	0.315021	0.15751	0.957895	927.857	332.162	3.2	3.97859	8.43642	-0.675311	1.10623	6.71053	0.5625	4.95652	2.24324
N_snake.jpg	wąż	żmija	4	95	2	0.315021	0.15751	0.0210526	927.857	332.162		3.38422	6.5582	0.160322	3.81258		0.5625	4.95652	2.24324
N_snowman.jpg	bałwan	bałwan	1	94	94	0	0	1	840.439	234.423	2.9375	3.2376	6.44254	-0.547885	1.51892	6.45	0.4375	5.91304	2.51351
N_sock.jpg	skarpeta	skarpeta	4	95	55	1.17275	0.586377	0.578947	733.699	148.53	3.01818	2.58865	6.81892	0.505845	4.93161	6.72222	0.454545	5.19565	6.40541
N_sock.jpg	skarpeta	skarpetka	4	95	37	1.17275	0.586377	0.389474	733.699	148.53	2.83871	2.50487	7.24423	1.34148	7.63796	6.52381	0.454545	5.19565	6.40541
N_sock.jpg	skarpeta	skarpetki	4	95	1	1.17275	0.586377	0.0105263	733.699	148.53	2.83871	3.73532	7.24423	1.34148	7.63796	6.52381	0.454545	5.19565	6.40541
N_sock.jpg	skarpeta	skarpety	4	95	2	1.17275	0.586377	0.0210526	733.699	148.53	3.01818	3.50855	6.81892	1.12338	6.93161	6.72222	0.454545	5.19565	6.40541
N_sofa.jpg	sofa	fotel	3	92	8	1.26467	0.79792	0.0869565	1082.55	366.566	3.4	3.68096	7.48212	-0.457214	1.81258	6.66667	0.441176	4.84783	5.56757
N_sofa.jpg	sofa	kanapa	3	92	28	1.26467	0.79792	0.304348	1082.55	366.566	3.625	3.44449	8.02682	-0.547885	1.51892	6.48649	0.441176	4.84783	5.56757
N_sofa.jpg	sofa	sofa	3	92	56	1.26467	0.79792	0.608696	1082.55	366.566	5.98182	2.96631	6.59578	-0.675311	1.10623	6.68519	0.441176	4.84783	5.56757
N_spoon.jpg	łyżka	łyżeczka	2	93	16	0.662357	0.662357	0.172043	822.759	227.104		2.83277	6.2653	0.287748	4.22527		0.352941	6.52174	6.37838
N_spoon.jpg	łyżka	łyżka	2	93	77	0.662357	0.662357	0.827957	822.759	227.104	2.46875	3.15499	6.86693	-0.765982	0.812576	6.73171	0.352941	6.52174	6.37838
N_squirrel2.jpg	wiewiórka	wiewiórka	1	94	94	0	0	1	1023.1	347.427	3.65625	3.36806	7.02554	0.569558	5.13796	6.85366	0.333333	4.69565	2.62162
N_stairs.jpg	schody	schody	1	94	94	0	0	1	743.484	210.398	3.18182	3.93486	8.45638	0.160322	3.81258	6.75	0.4	5.69565	6.32432
N_star.jpg	gwiazda	gwiazda	3	95	86	0.499763	0.315316	0.905263	1001.51	367.715	3.4375	4.29993	9.62073	-0.02102	3.22527	6.35	0.354839	4.34783	4.54054
N_star.jpg	gwiazda	gwiazdka	3	95	8	0.499763	0.315316	0.0842105	1001.51	367.715	3.4375	3.42827	7.52078	0.814614	5.93161	6.35	0.354839	4.34783	4.54054
N_star.jpg	gwiazda	słońce	3	95	1	0.499763	0.315316	0.0105263	1001.51	367.715	2.65625	4.60082	9.45595	0.0696513	3.51892	6.59524	0.354839	4.34783	4.54054
N_stool.jpg	krzesło	krzesełko	6	95	3	1.91619	0.741285	0.0315789	1003.39	330.907	2.90625	2.58865	4.75359	0.814614	5.93161	6.7619	0.371429	5.41304	4.88889
N_stool.jpg	krzesło	krzesło	6	95	31	1.91619	0.741285	0.326316	1003.39	330.907	2.90625	4.10484	8.42552	-0.239117	2.51892	6.7619	0.371429	5.41304	4.88889
N_stool.jpg	krzesło	stolik	6	95	2	1.91619	0.741285	0.0210526	1003.39	330.907		4.1113	8.21094	-0.239117	2.51892		0.371429	5.41304	4.88889
N_stool.jpg	krzesło	stołeczek	6	95	1	1.91619	0.741285	0.0105263	1003.39	330.907		1.61092	2.19722	0.814614	5.93161		0.371429	5.41304	4.88889
N_stool.jpg	krzesło	stołek	6	95	29	1.91619	0.741285	0.305263	1003.39	330.907	3.74194	3.12944	6.11147	0.532804	5.01892	6.68182	0.371429	5.41304	4.88889
N_stool.jpg	krzesło	taboret	6	95	29	1.91619	0.741285	0.305263	1003.39	330.907	4.29091	2.30989	4.00733	-0.484172	1.72527	6.46296	0.371429	5.41304	4.88889
N_strawberry.jpg	truskawka	cytryna	2	94	1	0.0849956	0.0849956	0.0106383	822.471	266.682	3.59375	2.92268	6.51471	0.287748	4.22527	6.87179	0.352941	6.41304	3.94595
N_strawberry.jpg	truskawka	truskawka	2	94	93	0.0849956	0.0849956	0.989362	822.471	266.682	3.125	2.65885	6.49375	0.415174	4.63796	6.97727	0.352941	6.41304	3.94595
N_sun.jpg	słońce	słońce	1	94	94	0	0	1	692.666	155.412	2.65625	4.60082	9.45595	0.0696513	3.51892	6.59524	0.59375	5.71739	6.27778
N_sunglasses.jpg	okulary	okulary	2	94	77	0.681935	0.681935	0.819149	756.444	172.181	3.21875	4.2675	8.28476	-0.02102	3.22527	6.7	0.30303	3.71739	4.75
N_sunglasses.jpg	okulary	okulary przeciwsłoneczne	2	94	17	0.681935	0.681935	0.180851	756.444	172.181	5.125			3.34111	14.1141	6.56522	0.30303	3.71739	4.75
N_sweater.jpg	sweter	bluza	3	94	5	0.446656	0.281808	0.0531915	821.365	233.077	4.23636	2.87416	6.18415	-0.457214	1.81258	6.59259	0.4	5.65217	5.13514
N_sweater.jpg	sweter	sweter	3	94	87	0.446656	0.281808	0.925532	821.365	233.077	3.65455	3.91913	7.48212	0.0696513	3.51892	6.79545	0.4	5.65217	5.13514
N_sweater.jpg	sweter	swetr	3	94	2	0.446656	0.281808	0.0212766	821.365	233.077	3.65455	1.73586		0.160322	3.81258	6.79545	0.4	5.65217	5.13514
N_swing.jpg	huśtawka	huśtawka	2	92	91	0.0865042	0.0865042	0.98913	894.753	238.144	3.09375	2.78701	6.14847	0.814614	5.93161	6.40625	0.516129	5	2.64865
N_swing.jpg	huśtawka	huśtawka dla dziecka	2	92	1	0.0865042	0.0865042	0.0108696	894.753	238.144	3.09375			3.17693	13.5824	6.40625	0.516129	5	2.64865
N_szelki.jpg	szelki	pasek	3	91	4	0.346709	0.218749	0.043956	1013.93	355.789	3.84375	3.69728	7.3696	-0.457214	1.81258	6.5625		5.82609	1.81081
N_szelki.jpg	szelki	paski	3	91	1	0.346709	0.218749	0.010989	1013.93	355.789	3.84375	3.44872	7.3696	0.00593836	3.31258	6.5625		5.82609	1.81081
N_szelki.jpg	szelki	szelki	3	91	86	0.346709	0.218749	0.945055	1013.93	355.789	5.2	2.83277	5.00395	-0.457214	1.81258	6.5		5.82609	1.81081
N_tail.jpg	ogon	ogon	1	94	94	0	0	1	1015.52	243.873	3.0625	3.98659	8.04783	-1.29285	-0.893769	5.88889	0.393939	4.5	3.97297
N_tank.jpg	czołg	czołg	1	91	91	0	0	1	903.472	300.397	4.6875	3.58018	7.54697	-0.984079	0.106231	6.75	0.575758	6.56522	1.75
N_telephone.jpg	telefon	telefon	1	93	93	0	0	1	802.979	222.191	3.5625	5.1531	10.4716	-0.329788	2.22527	6.6875	0.633333	3.36957	3.51351
N_television.jpg	telewizor	telewizor	1	94	94	0	0	1	791.586	163.406	3.41818	4.16783	8.20631	0.723942	5.63796	6.58537	0.5	4.08696	4.48649
N_tennisball.jpg	piłka	piłeczka	5	95	7	1.27164	0.547666	0.0736842	1050.87	274.145	2.59375	2.90832	6.44889	0.287748	4.22527	6.82927	0.28125	5.3913	2.54054
N_tennisball.jpg	piłka	piłeczka tenisowa	5	95	1	1.27164	0.547666	0.0105263	1050.87	274.145	5.25			2.49568	11.376	6.57143	0.28125	5.3913	2.54054
N_tennisball.jpg	piłka	piłka	5	95	70	1.27164	0.547666	0.736842	1050.87	274.145	2.59375	4.22264	9.29257	-0.765982	0.812576	6.82927	0.28125	5.3913	2.54054
N_tennisball.jpg	piłka	piłka do tenisa	5	95	5	1.27164	0.547666	0.0526316	1050.87	274.145	5.25			1.75071	8.96334	6.57143	0.28125	5.3913	2.54054
N_tennisball.jpg	piłka	piłka tenisowa	5	95	12	1.27164	0.547666	0.126316	1050.87	274.145	5.25			2.52264	11.4633	6.57143	0.28125	5.3913	2.54054
N_thermometer.jpg	termometr	temperatura	2	93	1	0.0857427	0.0857427	0.0107527	1035.67	343.559		4.0306	8.12059	0.5426	5.05065		0.363636	3.76087	4.64865
N_thermometer.jpg	termometr	termometr	2	93	92	0.0857427	0.0857427	0.989247	1035.67	343.559	4.21875	2.93314	5.20401	1.03271	6.63796	6.73684	0.363636	3.76087	4.64865
N_tie.jpg	krawat	krawat	1	93	93	0	0	1	866.811	250.772	4.84375	3.99712	7.58832	-0.239117	2.51892	6.58696	0.382353	5.97826	2.83784
N_tiger.jpg	tygrys	lew	2	93	1	0.0857427	0.0857427	0.0107527	961.17	337.757	2.96875	3.88469	7.4055	-1.20218	-0.600115	6.80392	0.424242	5.78261	2.19444
N_tiger.jpg	tygrys	tygrys	2	93	92	0.0857427	0.0857427	0.989247	961.17	337.757	3.625	3.74817	7.85477	0.0696513	3.51892	6.42105	0.424242	5.78261	2.19444
N_tomato.jpg	pomidor	pomidor	1	94	94	0	0	1	848.966	232.663	3.09375	3.10228	6.99577	-0.329788	2.22527	6.95238	0.333333	6.76087	5.33333
N_toothbrush.jpg	szczoteczka	szczoteczka	4	94	61	1.33553	0.667766	0.648936	934.185	280.605	3.375	2.98506	6.59578	1.12338	6.93161	6.71795	0.375	6.26087	6.67568
N_toothbrush.jpg	szczoteczka	szczoteczka do mycia zębów	4	94	1	1.33553	0.667766	0.0106383	934.185	280.605	3.375			4.66685	18.4078	6.71795	0.375	6.26087	6.67568
N_toothbrush.jpg	szczoteczka	szczoteczka do zębów	4	94	19	1.33553	0.667766	0.202128	934.185	280.605	3.375			3.48569	14.5824	6.71795	0.375	6.26087	6.67568
N_toothbrush.jpg	szczoteczka	szczotka	4	94	13	1.33553	0.667766	0.138298	934.185	280.605	3.56364	2.87809	6.23832	0.687188	5.51892	6.71795	0.375	6.26087	6.67568
N_tractor.jpg	traktor	ciągnik	3	94	2	0.296432	0.187028	0.0212766	902.904	327.82		2.43483	4.31749	0.287748	4.22527		0.344828	6.04348	2.56757
N_tractor.jpg	traktor	kombajn	3	94	2	0.296432	0.187028	0.0212766	902.904	327.82		2.29517	4.44265	-0.02102	3.22527		0.344828	6.04348	2.56757
N_tractor.jpg	traktor	traktor	3	94	90	0.296432	0.187028	0.957447	902.904	327.82	3.6875	3.15499	6.00881	0.596517	5.22527	6.82051	0.344828	6.04348	2.56757
N_tree.jpg	drzewo	drzewo	1	94	94	0	0	1	804.283	225.189	2.4	4.31177	9.27294	-0.765982	0.812576	6.85714	0.529412	5.97826	6.08333
N_trousers2.jpg	spodnie	spodnie	1	93	93	0	0	1	755.824	201.117	2.71875	4.43581	8.69534	0.687188	5.51892	6.58333	0.352941	4.65217	5.77778
N_truck2n.jpg	ciężarówka	ciągnik	5	93	1	1.1919	0.513324	0.0107527	1119.2	346.849		2.43483	4.31749	0.287748	4.22527		0.484848	5.84783	3.58333
N_truck2n.jpg	ciężarówka	ciężarówka	5	93	60	1.1919	0.513324	0.645161	1119.2	346.849	3.9375	4.0129	8.81789	0.942039	6.3443	6.56818	0.484848	5.84783	3.58333
N_truck2n.jpg	ciężarówka	samochód	5	93	2	1.1919	0.513324	0.0215054	1119.2	346.849	3.23636	5.21073	10.8618	0.287748	4.22527	6.72973	0.484848	5.84783	3.58333
N_truck2n.jpg	ciężarówka	samochód ciężarowy	5	93	1	1.1919	0.513324	0.0107527	1119.2	346.849	3.23636			2.86816	12.5824	6.72973	0.484848	5.84783	3.58333
N_truck2n.jpg	ciężarówka	tir	5	93	29	1.1919	0.513324	0.311828	1119.2	346.849	5.94545	2.58865	5.03695	-1.35656	-1.10011	6.64815	0.484848	5.84783	3.58333
N_turtle.jpg	żółw	żółw	1	92	92	0	0	1	860.804	242.348	3.40625	3.50116	7.41578	-0.675311	1.10623	6.88235	0.424242	5.56522	2.10811
N_umbrella2.jpg	parasol	parasol	2	94	85	0.45536	0.45536	0.904255	775.08	228.117	3.59375	3.45602	6.52209	-0.329788	2.22527	6.44444	0.382353	6.19565	3.78378
N_umbrella2.jpg	parasol	parasolka	2	94	9	0.45536	0.45536	0.0957447	775.08	228.117	3.59375	2.63211	5.83481	0.415174	4.63796	6.44444	0.382353	6.19565	3.78378
N_vest1.jpg	kamizelka	kamizelka	5	88	79	0.655414	0.282271	0.897727	1083.74	394.879	5.63636	3.25765	7.15851	0.26079	4.13796	6.4186	0.387097	4.34783	2.16667
N_vest1.jpg	kamizelka	koszula	5	88	3	0.655414	0.282271	0.0340909	1083.74	394.879	3.96875	3.84645	8.47261	-0.856654	0.518922	6.63889	0.387097	4.34783	2.16667
N_vest1.jpg	kamizelka	marynarka	5	88	4	0.655414	0.282271	0.0454545	1083.74	394.879	6.23636	3.75028	8.20221	0.26079	4.13796	6.48148	0.387097	4.34783	2.16667
N_vest1.jpg	kamizelka	mundurek	5	88	1	0.655414	0.282271	0.0113636	1083.74	394.879		3.01175	6.10256	0.66023	5.43161		0.387097	4.34783	2.16667
N_vest1.jpg	kamizelka	płaszcz	5	88	1	0.655414	0.282271	0.0113636	1083.74	394.879		4.19638	8.1806	-0.30283	2.31258		0.387097	4.34783	2.16667
N_wardrobe.jpg	szafa	drzwi	3	91	1	0.174385	0.110025	0.010989	832.811	252.394	2.71875	5.32507	10.5162	-0.984079	0.106231	6.51163	0.333333	6.1087	5.83333
N_wardrobe.jpg	szafa	komoda	3	91	1	0.174385	0.110025	0.010989	832.811	252.394		2.37684	5.50126	-0.393501	2.01892		0.333333	6.1087	5.83333
N_wardrobe.jpg	szafa	szafa	3	91	89	0.174385	0.110025	0.978022	832.811	252.394	3.27273	3.4137	8.00503	-0.984079	0.106231	6.88095	0.333333	6.1087	5.83333
N_watch.jpg	zegarek	zegar	3	94	3	0.288401	0.181961	0.0319149	776.369	238.506	3.34375	4.05052	7.80016	-0.765982	0.812576	6.65217	0.363636	5.36957	4.40541
N_watch.jpg	zegarek	zegarek	3	94	90	0.288401	0.181961	0.957447	776.369	238.506	3.625	4.34399	8.49023	0.287748	4.22527	6.65306	0.363636	5.36957	4.40541
N_watch.jpg	zegarek	zegarek na rękę	3	94	1	0.288401	0.181961	0.0106383	776.369	238.506	3.625			2.27758	10.6697	6.65306	0.363636	5.36957	4.40541
N_watermelon.jpg	arbuz	ananas	2	90	1	0.0880723	0.0880723	0.0111111	796.517	178.535	5.14545	2.81049	5.8693	-0.239117	2.51892	6.84783	0.393939	6.3913	3.21622
N_watermelon.jpg	arbuz	arbuz	2	90	89	0.0880723	0.0880723	0.988889	796.517	178.535	4.2	2.81954	5.9162	-0.457214	1.81258	6.86047	0.393939	6.3913	3.21622
N_wave.jpg	fala	fala	4	95	89	0.418905	0.209453	0.936842	968.199	334.404	4	3.92126	8.65137	-0.829695	0.606231	6.625	0.457143	6.23913	3.44444
N_wave.jpg	fala	morze	4	95	1	0.418905	0.209453	0.0105263	968.199	334.404		4.27242	9.06149	-1.13846	-0.393769		0.457143	6.23913	3.44444
N_wave.jpg	fala	rzeka	4	95	1	0.418905	0.209453	0.0105263	968.199	334.404		3.93003	8.96903	-1.13846	-0.393769		0.457143	6.23913	3.44444
N_wave.jpg	fala	woda	4	95	4	0.418905	0.209453	0.0421053	968.199	334.404	2.34545	4.70106	10.4648	-0.984079	0.106231	6.33333	0.457143	6.23913	3.44444
N_whistle.jpg	gwizdek	dzwonek	2	93	1	0.0857427	0.0857427	0.0107527	1040.27	416.546	3.51613	3.89044	7.39018	0.224035	4.01892	6.36364	0.264706	6.3913	1.62162
N_whistle.jpg	gwizdek	gwizdek	2	93	92	0.0857427	0.0857427	0.989247	1040.27	416.546	4.40625	3.38055	6.39024	0.750901	5.72527	6.65625	0.264706	6.3913	1.62162
N_zebra.jpg	zebra	zebra	1	94	94	0	0	1	894.551	300.409	3.75	3.27682	6.2653	0.160322	3.81258	6.46809	0.393939	6.69565	1.89189

## Sheet: Variables
PictureID	Number identifying each picture in the experimental procedure used for getting the RT norming
PictureFileName	Name of the JPG file with a given picture
Target	The dominant, most frequent name for each picture given by the participant of a norming experiment
Answer	Alternative names provided for a given picture
meanRT	Mean reaction time for each picture
sdRT	Standard deviation of the mean reaction time for each picture
TypesNumber	Number of the unique names for a given picture provided by participants (target + alternatives)
H	Name agreement as expressed by H statistic (Snodgras, Vanderwart, 1980), en entropy measure - lower values correspond to higher Name Agreement
Hnorm	Name agreement as expressed by a normalized H statistic (Krautz & Keuleers, 2021) - lower values correspond to higher Name Agreement
%NameAgreement	Percent of answers matching the target (most frequent) answer
AoA	Age of acquisition of the picture's target name
Frequency	Frequency (zipf frequency) based on SUBTLEX-PL (Mandera et al., 2015)
FrequencyLemmaLog	Lemmatized frequency corresponding to the total frequency of the most frequent lemma for the type based on SUBTLEX-PL (Mandera et al., 2015), tranformed to a logarytmic scale
ComplexityIndex	Index of words complexity which takes into account phonological and morophological complexity as well as frequency of exposure to the word (Haman, Łuniewska, Pomiechowska 2015)
ComplexityIndexN	Index of words complexity which takes into account phonological and morophological complexity as well as frequency of exposure to the word (Haman, Łuniewska, Pomiechowska 2015), normalized scale
Imageability	Rating of how easily the picture's target name elicits a mental image
GoodnessOfDepiction	Rating of how well does a given picture represent the depicted object
ImageAgreement	Rating of how well does a picture match the mental image elicited by its target names
ImageFamiliarity	Rating of how often people think or get in contact with the depicted object
LexCode1	% of answers matching the target name (% name agreement)
LexCode2	% of answers which are derived from the target name (morphological modifications of a given word, names extended by additional complement)
LexCode3	% of answers that are a synonym of the target name
LexCode4	% of answers that do not fall into any of the previous categories
