# Supplementary material for: Polish norms for a set of colored drawings of 168 objects and 146 actions with predictors of naming performance
Source: Behav Res Methods. 2022 Aug 1;55(5):2706–32. doi: 10.3758/s13428-022-01923-3 (PMC10439080; doi:10.3758/s13428-022-01923-3)
Supplement: Supplementary file 2 — Supplementary file1 (XLSX 424 KB) [file 13428_2022_1923_MOESM2_ESM.xlsx]

## Sheet: VERBS_norms_conjugated
PictureFileName	Target	meanRT	sdRT	TypesNumber	H	Hnorm	%NameAgreement	AoA	Frequency	FrequencyLemmaLog	ComplexityIndex	Imageability	GoodnessOfDepiction	ImageAgreement	ImageFamiliarity	LexCode1	LexCode2	LexCode3	LexCode4
V_bark.jpg	szczeka	870.343	290.97	2	0.0828366	0.0828366	0.989691	3.09375	3.20013	6.73102	2.06217	6.21277	0.478261	6.8	4.81818	0.989691	0	0.0103093	0
V_bath.jpg	kąpie się	1090.08	361.186	5	1.3425	0.578184	0.736842	2.83871			2.35979	6.125	0.521739	6.52273	4.75758	0.736842	0.126316	0.136842	0
V_beg2.jpg	żebrze	1367.71	409.053	9	1.78787	0.564009	0.565217	6.93548	2.24774	6.97728	2.18927	5.64286	0.416667	6.24444	3.38235	0.565217	0.25	0	0.184783
V_bite.jpg	gryzie	981.23	338.433	2	0.0849956	0.0849956	0.989362	3.1875	3.82311	7.74284	0.189269	6.3	0.5	4.93333	2.51515	0.989362	0	0	0.0106383
V_blow.jpg	dmucha	1010.63	283.105	3	0.95319	0.601396	0.693878	3.0625	2.91556	6.85013	1.06217	5.71111	0.454545	5.57778	3.375	0.693878	0.306122	0	0
V_boil2n.jpg	gotuje	1164.51	438.105	5	1.9035	0.819794	0.453608	3.46875	3.79467	8.56998	0.0582596	6.2	0.416667	3.53333	5.93939	0.453608	0.268041	0	0.278351
V_box.jpg	boksuje	1221.52	319.297	8	2.4217	0.807233	0.381443	3.75	2.32413	5.83188	3.42725	5.77083	0.583333	6.34091	2.38235	0.381443	0.0721649	0.546392	0
V_break.jpg	łamie	1028.31	336.735	4	0.366585	0.183293	0.947917	4	3.65034	8.03073	-0.810731	6.18367	0.291667	6.13636	2.27273	0.947917	0.03125	0	0.0208333
V_brush.jpg	myje	1015.56	366.211	4	1.18706	0.593529	0.71875	2.59184	3.28148	8.04687	-1.67972	5.94872	0.454545	6.52273	6.45455	0.71875	0	0.28125	0
V_build.jpg	muruje	1594.82	528.678	10	1.87873	0.565555	0.62069	5.77551			2.05826		0.56	6.57778	2.81818	0.62069	0	0.298851	0.0804598
V_burn2n.jpg	pali się	1126.6	318.807	4	1.52661	0.763304	0.557895	3.96875			1.12181	5.82051	0.333333	4.66667	2.57576	0.557895	0.2	0.242105	0
V_burst.jpg	pęka	1292.27	471.236	11	1.97946	0.572192	0.444444	4.25806	3.62023	7.12769	1.56217	5.32609	0.391304	3.48889	1.9697	0.444444	0.0111111	0	0.544444
V_carry1.jpg	niesie	1173.45	345.522	8	1.26925	0.423084	0.770833	3.59375	3.78167	8.08055	-1.67972	5.46809	0.458333	5.04545	3.75	0.770833	0.145833	0.0416667	0.0416667
V_carve3n.jpg	rzeźbi	1517.29	512.267	7	1.20249	0.428335	0.769231	4.78125	2.15499	5.58725	2.62572	5.90244	0.47619	4.48889	1.60606	0.769231	0	0	0.230769
V_choppingwood.jpg	rąbie	1188.79	463.125	7	0.854621	0.304422	0.872093	6.08163	2.1945	5.27811	1.05826	6.4898		6.8	2.65625	0.872093	0	0.0465116	0.0813953
V_clap.jpg	klaszcze	881.091	201.176	3	0.672811	0.424497	0.865979	3.09375	2.1945	6.10925	2.05826	6.25	0.416667	6.70455	4.38235	0.865979	0.103093	0.0309278	0
V_clean.jpg	myje	1115.37	369.518	6	1.14247	0.441968	0.783505	2.59184	3.28148	8.04687	-1.67972	5.94872	0.181818	6.13333	3.9697	0.783505	0.0206186	0.103093	0.0927835
V_climb.jpg	wspina się	1027.63	292.176	7	1.16315	0.414322	0.791667	4.4375			5.73269	6.30435	0.454545	4.08889	2.57576	0.791667	0.0729167	0.114583	0.0208333
V_comb1.jpg	czesze	1005.7	340.578	4	1.14029	0.570146	0.726316	3.21875	2.54034	5.69373	-0.679721	6.19608	0.391304	5.53333	5.78788	0.726316	0.252632	0.0210526	0
V_conduct.jpg	dyryguje	1167.38	342.808	5	0.279068	0.139534	0.955556	7.12245	2.40097	4.98361	2.79624	5.88372	0.454545	6.66667	2.67647	0.955556	0.0111111	0	0.0333333
V_cook2.jpg	gotuje	1103.69	462.856	2	0.290716	0.290716	0.94898	3.46875	3.79467	8.56998	0.0582596	6.2		6.33333	5.625	0.94898	0	0	0.0510204
V_crawl2.jpg	raczkuje	1359.24	455.278	7	1.25699	0.486269	0.73913	4.5	2.03689	4.23411	3.92725	5.43243	0.590909	6.8	2.21875	0.73913	0	0.0434783	0.217391
V_cry.jpg	płacze	792.422	179.19	1	0	0	1	2.59375	4.04946	9.44336	0.189269	6.38462	0.304348	6.28889	4.28125	1	0	0	0
V_cut.jpg	tnie	1178.32	364.723	7	1.54051	0.54874	0.680412	3.75	3.07082	7.99968	-1.54871	5.33333	0.478261	5.43182	3.93939	0.680412	0.309278	0	0.0103093
V_dance.jpg	tańczy	1001.32	333.883	1	0	0	1	2.9375	3.83795	9.29137	0.189269	6.625	0.44	4.68889	2.81818	1	0	0	0
V_dig.jpg	kopie	1068.23	353.854	5	0.464908	0.200225	0.93617	3.3125	4.02562	8.30672	-0.810731	5.77778	0.363636	4.04444	2.93939	0.93617	0.0212766	0	0.0425532
V_dive.jpg	wskakuje	1356.4	370.536	5	2.21376	0.953415	0.263158	4.59375	2.88968	7.90323	5.29624	6.2439	0.409091	3.37778	3.125	0.263158	0.252632	0	0.484211
V_drag.jpg	ciągnie	1221.56	441.119	8	1.23809	0.412696	0.793478	3.53125	3.77428	8.56102	2.05826	5.1791	0.5	3.38636	3.67647	0.793478	0	0.0978261	0.108696
V_draw.jpg	rysuje	964.022	276.599	2	0.416844	0.416844	0.915789	2.67742	3.22016	7.26333	0.0582596	6.17073	0.608696	6.36364	3.46875	0.915789	0	0	0.0842105
V_drill.jpg	wierci	1176.2	392.157	4	0.331933	0.165967	0.955056	4.09375	2.64568	6.58341	3.05826	5.975	0.565217	5.86667	2.81818	0.955056	0	0	0.0449438
V_drink2.jpg	pije	907.491	177.093	1	0	0	1	2.25806	4.10969	10.0093	-1.67972	6.2439	0.619048	5.91111	5.84848	1	0	0	0
V_drip.jpg	kapie	1062.02	323.391	7	0.768214	0.273643	0.885417	3.75	3.00596	5.59471	-0.810731	5.55882	0.434783	6.15556	4.67647	0.885417	0	0	0.114583
V_drive1.jpg	jedzie	1094.26	316.523	7	1.84254	0.656326	0.540816		4.61767	11.0586	-1.67972		0.545455	5.51111	5.875	0.540816	0.173469	0.285714	0
V_drown.jpg	topi się	975.06	248.541	5	1.21205	0.522	0.525773	4.67742			1.55826	5.7027	0.391304	5.51111	1.87879	0.525773	0.0103093	0.443299	0.0206186
V_dry.jpg	suszy	929.249	288.552	2	0.290716	0.290716	0.94898	4.0625	3.22194	5.91889	-0.679721	5.4359	0.545455	5.22222	4.34375	0.94898	0.0510204	0	0
V_eat.jpg	je	976.404	286.457	1	0	0	1	2.13333	5.82211	14.4149	-2.5448	6.56818	0.375	6.25	6.09091	1	0	0	0
V_erupt.jpg	wybucha	1253.92	452.744	8	1.00392	0.334639	0.841463	4.90625	3.35391	6.65929	3.93116	5.71429	0.565217	4.17778	2.18182	0.841463	0	0.0365854	0.121951
V_extinguish.jpg	gasi	1025.27	301.149	2	0.0842624	0.0842624	0.989474	4.03125	2.702	6.53379	-1.67972	5.55319	0.428571	5.84444	2.5	0.989474	0.0105263	0	0
V_fall1.jpg	spada	1155.71	366.847	6	0.962522	0.372355	0.833333	3.41935	4.15125	9.63946	3.06217	6.04651	0.5	4.65909	1.55882	0.833333	0.0833333	0	0.0833333
V_feed1.jpg	karmi	1147.72	320.099	6	0.908427	0.351427	0.845361	2.96875	3.45498	8.0265	0.62572	5.57778	0.434783	4	2.69697	0.845361	0.0103093	0.0206186	0.123711
V_fight.jpg	bije się	1224.37	375.418	8	1.86386	0.621285	0.46875	3.75	4.1589		0.621809	6.5102	0.608696	5.38636	2.5	0.46875	0.46875	0.0625	0
V_file.jpg	piłuje	1408.51	467.292	8	0.684808	0.26492	0.83908	4.875	1.9789	4.59512	1.05826	5.86842	0.521739	3.26667	4.4375	0.83908	0	0	0.16092
V_fish2.jpg	łowi	1126.98	408.113	3	0.801275	0.505548	0.791209	4.65625	2.90096	7.02909	-0.74327	5.80952	0.454545	5.95556	2.41176	0.791209	0	0.208791	0
V_fly2n.jpg	leci	1070.55	348.598	4	1.29846	0.649232	0.547368	3.4375	4.90081	12.0166	-1.17972	5.51351	0.375	4.28889	4.4375	0.547368	0.389474	0.0631579	0
V_fry.jpg	smaży	1245.57	403.94	5	1.31918	0.56814	0.634409	4.3125	2.83277	7.32975	1.18927	6.15385	0.347826	6.04444	5.76471	0.634409	0	0	0.365591
V_glue.jpg	klei	1289.21	348.347	11	1.23488	0.356961	0.819149	3.65625	2.78216	6.29342	0.189269	5.60417	0.380952	5.93333	3.06061	0.819149	0.106383	0	0.0744681
V_golf.jpg	gra	1526.4	543.249	12	2.04741	0.571111	0.566667	4.25806	5.11532	10.8318	-0.67581	6.3125	0.25	2.34091	1.69697	0.566667	0.2	0	0.233333
V_grate.jpg	trze	1346.37	490.847	11	1.7573	0.507973	0.698795	4.25	2.11152	5.90263	-1.04871	5.375	0.68	4.97727	4.78125	0.698795	0.120482	0	0.180723
V_grill.jpg	grilluje	1287.68	430.383	7	1.41624	0.504473	0.726316	8.3125	1.83277	5.48064	3.79624	6.09302	0.583333	6.43182	3.54545	0.726316	0.0421053	0.136842	0.0947368
V_hammer.jpg	wbija	1266.87	421.613	5	1.26661	0.5455	0.531915	4.59375	3.08319	6.66441	3.06217	5.18421	0.458333	5.47727	3.12121	0.531915	0.425532	0	0.0425532
V_hatch.jpg	wykluwa się	1179.73	380.256	6	1.15659	0.447432	0.73913	5.1875			9.10168	5.65116	0.541667	6.6	1.9697	0.73913	0.195652	0	0.0652174
V_hitchhike2.jpg	łapie	1596.49	520.098	8	1.74379	0.581265	0.625	7.8125	3.80358	8.4457	-0.810731	5.88095	0.409091	1.97778	2.59375	0.625	0	0.175	0.2
V_hug.jpg	przytula	1053.26	301.158	13	2.14608	0.579952	0.556701	2.77419	2.71358	6.6958	2.80015	6.33333	0.541667	5.37778	4.41176	0.556701	0.360825	0.0206186	0.0618557
V_hunt.jpg	strzela	1257.76	323.783	6	1.3478	0.521402	0.712766		4.05104	9.84681	3.93116		0.409091	4.63636	1.84848	0.712766	0	0	0.287234
V_iron1.jpg	prasuje	1047.69	416.526	1	0	0	1	4.46875	2.53174	5.65599	1.92725	6.35714	0.583333	6.65909	4.34375	1	0	0	0
V_jump1.jpg	skacze	1091.21	379.444	4	0.629648	0.314824	0.887755	3.09375	3.5947	8.62425	1.18927	6.18605	0.619048	4.68182	3.54545	0.887755	0.0204082	0	0.0918367
V_kick2n.jpg	kopie	1013.45	355.352	6	0.969289	0.374972	0.840426	3.21875	4.02562	8.30672	-0.810731	6.14	0.416667	4.48889	2.9697	0.840426	0.0638298	0	0.0957447
V_kiss1.jpg	całuje	1041.87	321.252	3	0.281391	0.177538	0.958763	3.53125	3.58096	8.73101	1.05826	6.2	0.565217	4.93333	4.26471	0.958763	0	0.0412371	0
V_knit.jpg	szyje	1395.32	554.314	10	2.59239	0.780389	0.333333	3.90625	3.22371	8.33567	-0.179721	5.70588	0.478261	2.68889	2.69697	0.333333	0	0	0.666667
V_knock.jpg	puka	924.641	232.833	2	0.0821431	0.0821431	0.989796	3.28125	3.44343	7.47647	-0.80682	6.14286	0.391304	6.46667	3.75758	0.989796	0	0.0102041	0
V_laugh4n.jpg	śmieje się	893.851	274.705	3	0.452279	0.285356	0.918367	2.75			4.35979	6.18421	0.363636	5.95556	5.15625	0.918367	0.0714286	0	0.0102041
V_lick1.jpg	liże	897.101	217.646	1	0	0	1	3.28125	2.98811	7.08506	-1.67972	5.94737	0.521739	4.93333	4.28125	1	0	0	0
V_light.jpg	zapala	1213.14	445.28	10	1.42965	0.430367	0.765957	3.64516	3.13812	6.6896	2.93116	5.57895	0.458333	4.64444	4.35294	0.765957	0.170213	0.0212766	0.0425532
V_listen3.jpg	słucha	922.265	256.959	1	0	0	1	2.84375	4.18379	11.2722	2.06217	5.6	0.409091	5.24444	6.41176	1	0	0	0
V_marry.jpg	bierze ślub	1795.67	532.865	18	3.42023	0.820214	0.285714	4.75	4.53872		5.72878	5.5	0.44	6.59091	2.94118	0.285714	0.0779221	0.12987	0.506494
V_massage1a.jpg	masuje	970.182	271.216	2	0.147311	0.147311	0.978947	4.84375	2.48598	5.87212	1.05826	6.25	0.583333	6.54545	3.20588	0.978947	0	0.0210526	0
V_measure.jpg	mierzy	1150.18	277.44	2	0.371232	0.371232	0.928571	4.8125	3.29517	7.43071	0.189269	5.35	0.541667	6.02273	3.11765	0.928571	0.0714286	0	0
V_melt2n.jpg	topi się	1353.01	409.913	13	2.01423	0.544321	0.638298	4.67742			1.55826	5.7027	0.47619	2.53333	3.60606	0.638298	0.202128	0.0319149	0.12766
V_milk1.jpg	doi	1082.74	371.179	1	0	0	1	4.65625	2.74658	5.29832	-0.679721	5.83333	0.636364	6.73333	2.24242	1	0	0	0
V_mix.jpg	miksuje	1214.08	388.597	6	0.821371	0.31775	0.860215	5.41935	1.73586	4.12713	2.92725	6.04255	0.5	5.77778	4.39394	0.860215	0	0.0860215	0.0537634
V_mop.jpg	myje	1221.23	389.79	7	1.532	0.545708	0.659794	2.59184	3.28148	8.04687	-1.67972	5.94872	0.48	5.86667	4.72727	0.659794	0.0927835	0.0309278	0.216495
V_open2.jpg	otwiera	1029.13	280.975	2	0.0828366	0.0828366	0.989691	2.84375	4.02366	9.26936	1.80015	5.80851	0.416667	3.75556	4.33333	0.989691	0	0.0103093	0
V_operate.jpg	operuje	1514.51	484.125	12	1.4484	0.41868	0.752809	6.09375	2.96631	7.43838	2.92725	5.18367	0.375	5.73333	2.69697	0.752809	0.0224719	0	0.224719
V_paint.jpg	maluje	1057.5	256.732	2	0.33729	0.33729	0.9375	3.03125	3.44872	8.09499	0.0582596	6.58537	0.454545	5.15556	3.27273	0.9375	0	0.0625	0
V_pee.jpg	sika	1184.49	406.961	6	0.806498	0.311996	0.870968	2.5	3.31134	7.46908	0.19318	6.34091	0.708333	5.68889	4.81818	0.870968	0.0107527	0.11828	0
V_peel.jpg	obiera	1023.58	324.155	6	0.739517	0.286084	0.885417	4.22581	2.54877	5.60947	0.93116	5.7027	0.583333	5.44444	4.36364	0.885417	0.0208333	0	0.09375
V_photograph.jpg	robi zdjęcie	1218.73	402.73	6	1.90038	0.735169	0.37234	4.25			6.40321	6.21538	0.695652	6.48889	4.78125	0.37234	0.180851	0.361702	0.0851064
V_pick.jpg	zrywa	1024.96	337.605	6	1.052	0.406968	0.785714	3.5625	3.16722	7.30988	3.06217	5.70455	0.454545	4.77273	2.88235	0.785714	0	0	0.214286
V_pinch.jpg	szczypie	1060.02	317.321	5	0.468878	0.201935	0.935484	3.78125	2.80125	5.65249	2.05826	5.83721	0.541667	6.20455	2.69697	0.935484	0	0	0.0645161
V_plant1.jpg	sadzi	1057.46	333.951	8	0.966326	0.322109	0.855556	4.4375	2.95988	7.22839	0.320279	5.76744	0.583333	6.08889	3.125	0.855556	0.0333333	0	0.111111
V_play1.jpg	gra	992.59	338.551	3	0.44505	0.280795	0.927835	4.25806	5.11532	10.8318	-0.67581	6.3125	0.478261	5.95455	3.42424	0.927835	0.0721649	0	0
V_plow.jpg	orze	1581.43	541.338	10	1.51109	0.454883	0.728395	6.25	2.50487	5.90263	-1.54871	5.12766	0.72	5.2	2.33333	0.864198	0	0.0246914	0.111111
V_post2.jpg	wrzuca	1395.55	432.805	9	2.01013	0.634127	0.478723	3.42857	3.0396	6.92952	3.06217	5.89796	0.428571	3.22727	3.38235	0.478723	0	0.361702	0.159574
V_pour2.jpg	nalewa	1081.17	345.207	5	1.09888	0.473263	0.773196	3.46875	2.47622	5.67332	2.93116	6	0.48	5.88889	6.28125	0.773196	0.123711	0	0.103093
V_pull2.jpg	ciągnie	978.335	315.499	2	0.33729	0.33729	0.9375	3.53125	3.77428	8.56102	2.05826	5.1791	0.26087	5.46667	2.09091	0.9375	0.0625	0	0
V_push.jpg	pcha	981.481	375.621	5	0.551733	0.237619	0.914894	3.4375	3.10228	7.64396	-0.67581	5.29787	0.227273	5.57778	2.51515	0.914894	0.0531915	0	0.0319149
V_rain.jpg	pada	1070.27	365.661	2	0.246023	0.246023	0.959184	3.41935	4.18784	8.55526	-2.55262	6.12195	0.458333	6.5	4.75758	0.959184	0	0.0408163	0
V_rake.jpg	grabi	1165.22	360.497	8	1.34493	0.44831	0.769231	4.125	2.15499	5.0626	1.62572	6.06383	0.375	6.31818	3.09091	0.769231	0.0879121	0	0.142857
V_read.jpg	czyta	972.486	271.065	2	0.0821431	0.0821431	0.989796	3.03125	4.02839	9.95423	0.19318	6.32	0.625	6.25	6.06061	0.989796	0	0	0.0102041
V_ride.jpg	jeździ	1114.11	369.218	8	2.21451	0.738169	0.43299	5.375	4.0534	11.0586	0.189269	5.91667	0.5	3.28889	2.55882	0.43299	0.505155	0	0.0618557
V_ring.jpg	dzwoni	1092.63	322.969	3	0.229319	0.144684	0.96875	3.5	4.52385	10.3869	0.189269	5.92857	0.409091	3.31111	4.33333	0.96875	0	0	0.03125
V_roast.jpg	piecze	1486.2	480.379	10	2.61187	0.78625	0.310345	4.1875	3.49269	8.68016	1.18927	6.21429	0.48	4	3	0.310345	0.287356	0	0.402299
V_row2.jpg	wiosłuje	1357.72	526.586	5	1.50135	0.646594	0.505495	5.25	2.38907	6.51175	5.79624	6.18367	0.5	6.22222	2.12121	0.505495	0	0	0.494505
V_run.jpg	biegnie	847.976	259.969	2	0.786104	0.786104	0.765306	2.71875	3.93726	9.25004	1.05826	6.11364	0.521739	6.18182	3.59375	0.765306	0.234694	0	0
V_sail2n.jpg	płynie	1431.71	450.878	9	2.025	0.638816	0.393617	3.9375	4.119	8.77122	0.689269	6.46667	0.6	3.40909	2.57576	0.393617	0.148936	0.361702	0.0957447
V_saw2.jpg	piłuje	1338.3	484.706	9	1.9195	0.605536	0.458824	4.875	1.9789	4.59512	1.05826	5.86842	0.434783	5.57778	2.09091	0.458824	0	0	0.541176
V_search.jpg	szuka	1258.96	346.879	8	1.2484	0.416132	0.778947	2.93878	4.6181	10.9048	0.19318	4.97727	0.52381	4.88636	2.54545	0.778947	0.0105263	0	0.210526
V_sew1.jpg	szyje	1111.09	453.37	4	0.25672	0.12836	0.967742	3.90625	3.22371	8.33567	-0.179721	5.70588	0.434783	5.63636	2.5625	0.967742	0.0107527	0	0.0215054
V_sharpen2.jpg	ostrzy	1462.55	395.65	10	1.61122	0.485026	0.692308	5.125	2.99414	0	1.18927	5.075		5.63636	3.03125	0.692308	0.021978	0	0.285714
V_shave.jpg	goli się	915.162	246.95	2	0.948613	0.948613	0.632653	6.14634			0.621809	4.9375	0.583333	6.28889	4.14706	0.632653	0.367347	0	0
V_shear.jpg	strzyże	1469.33	407.248	7	1.60424	0.571441	0.476744	4.74194	2.53174	5.77455	2.55826	5.88372	0.44	2.8	1.48485	0.476744	0	0.430233	0.0930233
V_shower.jpg	myje się	1194.59	447.44	7	2.04054	0.726854	0.42268	2.61224			0.621809	6.55102	0.4	5.46667	6.53125	0.42268	0.113402	0	0.463918
V_sing2n.jpg	śpiewa	814.451	196.374	1	0	0	1	2.9375	4.00683	9.28201	2.93116	6.13333	0.391304	6.02273	4.5	1	0	0	0
V_sink.jpg	tonie	1112.22	331.82	5	1.06148	0.457154	0.770833	4.96875	3.52825	7.07412	-0.679721	5.65	0.458333	3.02273	1.64706	0.770833	0	0.197917	0.03125
V_sit.jpg	siedzi	892.694	250.034	2	0.0821431	0.0821431	0.989796	2.59375	4.57706	10.4334	-0.679721	6.425	0.565217	6.11364	6.23529	0.989796	0	0	0.0102041
V_skate.jpg	jeździ	1184.18	382.1	5	1.55646	0.67033	0.553191	6.9375	4.0534	11.0586	0.189269	6.14286	0.590909	2.40909	3.20588	0.553191	0.43617	0	0.0106383
V_ski.jpg	zjeżdża	1290.89	409.457	6	1.89215	0.814904	0.409091	3.46875	2.86215	11.0586	4.93116	6.14634	0.291667	5.88636	2.90909	0.409091	0.568182	0	0.0227273
V_sleep2.jpg	śpi	855.188	261.321	2	0.0821431	0.0821431	0.989796	2.3871	4.47136	10.5478	-0.112261	6.225	0.545455	6.66667	6.69697	0.989796	0.0102041	0	0
V_slide.jpg	zjeżdża	902.544	328.808	4	0.309792	0.154896	0.958763	3.46875	2.86215	7.63627	4.93116	6.14634	0.636364	6.44444	2.78788	0.958763	0	0.0206186	0.0206186
V_slip.jpg	przewraca się	1489.4	522.75	18	3.57198	0.856605	0.206522				7.47067		0.52	5.18182	1.78788	0.206522	0.0217391	0.163043	0.608696
V_smell1.jpg	wącha	975.678	290.557	1	0	0	1	3.3125	2.71926	6.54965	1.06217	5.4898	0.541667	6.02222	4.625	1	0	0	0
V_snow.jpg	pada	1458.77	359.411	7	1.23439	0.439698	0.733333	3.41935	4.18784	8.55526	-2.55262	6.12195	0.416667	5.86667	4.42424	0.733333	0.0111111	0.244444	0.0111111
V_spill2n.jpg	wylewa/rozlewa	1140.31	390.089	6	1.29155	0.499639	0.479167	3.1875	2.55705	6.17587	2.80015	5.725	0.541667	5.15556	3.51515	0.958333	0.03125	0	0.0104167
V_spin.jpg	szyje	1689.7	536.388	11	2.19306	0.633937	0.479452	3.90625	3.22371	8.33567	-0.179721	5.70588	0.565217	2.70455	1.59375	0.479452	0.0136986	0.39726	0.109589
V_squeeze2.jpg	wyciska	992.617	302.126	2	0.595467	0.595467	0.85567	4.9375	2.62516	5.87774	5.30015	5.76471	0.434783	5.5	4.5	0.85567	0.14433	0	0
V_steal_arrow.jpg	kradnie	1384.69	361.656	7	0.614287	0.218813	0.916667	5.09375	3.77725	8.60557	2.05826	4.82051	0.5	4.88889	1.63636	0.916667	0.0104167	0	0.0729167
V_sting.jpg	żądli	1442.38	493.563	9	2.35197	0.741963	0.369565	5.06452	2.17519	4.55388	4.05826	5.45833	0.478261	6.66667	2.28125	0.369565	0.0217391	0.597826	0.0108696
V_stir.jpg	miesza	1003.94	300.39	1	0	0	1	3.6875	3.58865	8.50674	0.0621703	5.80952	0.347826	5.47727	5.4375	0	0	0	1
V_stroke.jpg	głaszcze	1002.28	302.076	6	0.811658	0.349562	0.829787	2.90625	2.41255	5.64545	2.05826	6.06667	0.541667	6.22222	5.28125	0.829787	0.12766	0	0.0425532
V_sunbath.jpg	opala się	977.276	241.67	4	0.907386	0.453693	0.816327	5.125			3.8637	5.93478	0.695652	6.73333	3.14706	0.816327	0.0612245	0	0.122449
V_surf.jpg	surfuje	1392.23	469.924	9	1.54846	0.516152	0.674699	9.02041	2.86619	6.55536	3.92725	5.7907	0.454545	6.11364	1.9697	0.674699	0	0	0.325301
V_sweat.jpg	poci się	1357.68	450.165	8	1.44391	0.481305	0.722222	5.25			1.12181	5.72222	0.478261	5.22222	4.24242	0.722222	0.0444444	0	0.233333
V_sweep1.jpg	zamiata	1134.23	383.308	6	1.246	0.482019	0.652632	4.03125	2.32413	5.65599	3.30015	6.26667	0.478261	6.15556	4.52941	0.652632	0.0210526	0.294737	0.0315789
V_swim.jpg	pływa	920.768	285.48	2	0.911342	0.911342	0.673469	3.9375	3.51401	8.39299	1.56217	6.46667	0.478261	6.42222	3.08824	0.673469	0.326531	0	0
V_swing.jpg	huśta się	984.433	323.999	3	0.73081	0.46109	0.822917	3.09375			4.3637	6.02564	0.35	6.68182	3.51515	0.822917	0.166667	0.0104167	0
V_talk.jpg	rozmawia	1172.52	329.575	7	1.27365	0.453684	0.744681	2.89796	4.24824	10.8938	3.66914	6.53061	0.833333	5.82222	6.24242	0.744681	0.159574	0	0.0957447
V_tear.jpg	rozrywa	1175.96	355.594	9	2.32447	0.774823	0.368421		2.95988	5.99645	3.80015		0.478261	5.97727	3.42857	0.368421	0.105263	0	0.526316
V_telephone.jpg	rozmawia	1024.22	311.647	3	1.12109	0.707331	0.670103	2.89796	4.24824	10.8938	3.66914	6.4	0.291667	6.51111	6.30303	0.670103	0	0	0.329897
V_thread.jpg	nawleka	1452.89	471.007	16	2.41694	0.604235	0.554217	5.81633			3.30015	6.57143		1.42222	6.3125	0.554217	0.120482	0.0120482	0.313253
V_throw2.jpg	wyrzuca	920.529	242.892	2	0.50665	0.50665	0.887755	3.4375	3.52119	7.85671	2.93116	5.38462	0.47619	6.15556	5.66667	0.887755	0.112245	0	0
V_tie.jpg	wiąże	1071.51	305.066	5	1.27513	0.549169	0.744681	3.78125	3.80497	7.87246	1.05826	5.41463	0.416667	5.86364	5.55882	0.744681	0	0.255319	0
V_type.jpg	pisze	1382.75	450.948	6	0.821929	0.317966	0.865979	3.41935	4.40576	9.88186	-1.67972	6.18919	0.375	2.62222	6.67647	0.865979	0.0103093	0	0.123711
V_vacuum1.jpg	odkurza	946.212	345.688	2	0.478724	0.478724	0.896907	4.15625	2.33792	5.39363	1.93116	5.71795	0.583333	6.68889	5.65625	0.896907	0	0	0.103093
V_wag.jpg	merda	1197.77	340.845	4	1.25176	0.625879	0.483516	5.14286	1.94671	3.63759	1.56217	6.44898		6.68182	5.15625	0.483516	0	0.472527	0.043956
V_wakeup2.jpg	budzi się	1230.56	312.336	5	1.54349	0.664747	0.515464	3			0.621809	5.46512	0.478261	6.46667	6.375	0.515464	0	0	0.484536
V_walk.jpg	idzie	1234.39	365.383	4	0.823611	0.411806	0.842105	2.48387	5.2023	12.2473	-2.54871	6.08108	0.478261	6.15556	5.30303	0.842105	0	0.0526316	0.105263
V_wash1.jpg	pierze	1232.98	434.004	7	1.20182	0.428099	0.768421	4.03125	3.1424	5.14166	0.189269	6.19444	0.291667	4.57778	4.41176	0.768421	0	0.0421053	0.189474
V_watch2.jpg	ogląda	1007.95	297.173	2	0.0828366	0.0828366	0.989691	3.59375	3.85767	9.78222	2.80015	6	0.68	6.33333	5.67647	0.989691	0	0	0.0103093
V_water1.jpg	podlewa	943.507	343.868	1	0	0	1	3.75	2.21298	5.62762	4.30015	5.97872	0.375	6.31111	4.75	1	0	0	0
V_wave2.jpg	macha	975.759	338.713	6	0.66654	0.257853	0.895833	2.83871	3.39268	7.25347	-0.80682	5.7	0.56	6.38636	5.27273	0.895833	0	0	0.104167
V_weight1.jpg	waży	1280.22	352.613	5	0.338985	0.145993	0.957447	4.375	3.75394	8.28147	-0.179721	6.025	0.52	5.09091	3.84848	0.957447	0.0106383	0	0.0319149
V_welding.jpg	spawa	1256.26	443.636	8	0.822138	0.274046	0.886076	7.67347	1.94671	4.36945	3.06217	6.14286		6.64444	2.12121	0.898734	0	0.0253165	0.0759494
V_whisper_arrow.jpg	szepcze	1325.41	433.101	9	1.9821	0.625283	0.505376	4.4375	2.91556	7.03262	1.68927	6.125	0.565217	6.68889	3.90625	0.612903	0	0	0.387097
V_whistle.jpg	gwiżdże	872.047	249.825	3	0.697132	0.439841	0.836735	4.28125	2.77229	6.25958	2.55826	6.09677	0.64	4.38636	2.20588	0.836735	0.153061	0	0.0102041
V_wink.jpg	mruga	1323.37	490.046	9	1.61244	0.508668	0.539326	4.09375	2.99113	6.32794	1.06217	5.93617	0.48	5.46667	4.18182	0.539326	0	0.359551	0.101124
V_write.jpg	pisze	996.051	322.089	4	0.469717	0.234858	0.928571	3.41935	4.40576	9.88186	-1.67972	6.18919	0.333333	6.45455	5.85294	0.928571	0.0204082	0.0408163	0.0102041

## Sheet: VERBS_norms_infinitive
PictureFileName	Target	meanRT	sdRT	TypesNumber	H	Hnorm	%NameAgreement	AoA	Frequency	FrequencyLemmaLog	ComplexityIndex	Imageability	GoodnessOfDepiction	ImageAgreement	ImageFamiliarity	LexCode1	LexCode2	LexCode3	LexCode4
V_bark.jpg	szczekać	870.343	290.97	2	0.0828366	0.0828366	0.989691	3.09375	3.20013	6.73102	2.06217	6.21277	0.478261	6.8	4.81818	0.989691	0	0.0103093	0
V_bath.jpg	kąpać się	1090.08	361.186	5	1.3425	0.578184	0.736842	2.83871			2.35979	6.125	0.521739	6.52273	4.75758	0.736842	0.126316	0.136842	0
V_beg2.jpg	żebrać	1367.71	409.053	9	1.0629	0.335308	0.815217	6.93548	2.24774	6.97728	2.18927	5.64286	0.416667	6.24444	3.38235	0.565217	0.25	0	0.184783
V_bite.jpg	gryźć	981.23	338.433	2	0.0849956	0.0849956	0.989362	3.1875	3.82311	7.74284	0.189269	6.3	0.5	4.93333	2.51515	0.989362	0	0	0.0106383
V_blow.jpg	dmuchać	1010.63	283.105	3	0.888647	0.560674	0.693878	3.0625	2.91556	6.85013	1.06217	5.71111	0.454545	5.57778	3.375	0.693878	0.306122	0	0
V_boil2n.jpg	gotować	1164.51	438.105	5	1.9035	0.819794	0.453608	3.46875	3.79467	8.56998	0.0582596	6.2	0.416667	3.53333	5.93939	0.453608	0.268041	0	0.278351
V_box.jpg	boksować	1221.52	319.297	8	2.18752	0.729172	0.381443	3.75	2.32413	5.83188	3.42725	5.77083	0.583333	6.34091	2.38235	0.381443	0.0721649	0.546392	0
V_break.jpg	łamać	1028.31	336.735	4	0.366585	0.183293	0.947917	4	3.65034	8.03073	-0.810731	6.18367	0.291667	6.13636	2.27273	0.947917	0.03125	0	0.0208333
V_brush.jpg	myć	1015.56	366.211	4	1.18706	0.593529	0.71875	2.59184	3.28148	8.04687	-1.67972	5.94872	0.454545	6.52273	6.45455	0.71875	0	0.28125	0
V_build.jpg	murować	1594.82	528.678	10	1.87873	0.565555	0.62069	5.77551			2.05826		0.56	6.57778	2.81818	0.62069	0	0.298851	0.0804598
V_burn2n.jpg	palić się	1126.6	318.807	4	1.52661	0.763304	0.557895	3.96875			1.12181	5.82051	0.333333	4.66667	2.57576	0.557895	0.2	0.242105	0
V_burst.jpg	pękać	1292.27	471.236	11	1.83131	0.529366	0.455556	4.25806	3.62023	7.12769	1.56217	5.32609	0.391304	3.48889	1.9697	0.444444	0.0111111	0	0.544444
V_carry1.jpg	nieść	1173.45	345.522	8	1.26925	0.423084	0.770833	3.59375	3.78167	8.08055	-1.67972	5.46809	0.458333	5.04545	3.75	0.770833	0.145833	0.0416667	0.0416667
V_carve3n.jpg	rzeźbić	1517.29	512.267	7	1.20249	0.428335	0.769231	4.78125	2.15499	5.58725	2.62572	5.90244	0.47619	4.48889	1.60606	0.769231	0	0	0.230769
V_choppingwood.jpg	rąbać	1188.79	463.125	7	0.854621	0.304422	0.872093	6.08163	2.1945	5.27811	1.05826	6.4898		6.8	2.65625	0.872093	0	0.0465116	0.0813953
V_clap.jpg	klaskać	881.091	201.176	3	0.199024	0.12557	0.969072	3.09375	2.1945	6.10925	2.05826	6.25	0.416667	6.70455	4.38235	0.865979	0.103093	0.0309278	0
V_clean.jpg	myć	1115.37	369.518	6	1.14247	0.441968	0.783505	2.59184	3.28148	8.04687	-1.67972	5.94872	0.181818	6.13333	3.9697	0.783505	0.0206186	0.103093	0.0927835
V_climb.jpg	wspinać się	1027.63	292.176	7	1.16315	0.414322	0.791667	4.4375			5.73269	6.30435	0.454545	4.08889	2.57576	0.791667	0.0729167	0.114583	0.0208333
V_comb1.jpg	czesać	1005.7	340.578	4	1.14029	0.570146	0.726316	3.21875	2.54034	5.69373	-0.679721	6.19608	0.391304	5.53333	5.78788	0.726316	0.252632	0.0210526	0
V_conduct.jpg	dyrygować	1167.38	342.808	5	0.279068	0.139534	0.966667	7.12245	2.40097	4.98361	2.79624	5.88372	0.454545	6.66667	2.67647	0.955556	0.0111111	0	0.0333333
V_cook2.jpg	gotować	1103.69	462.856	2	0.290716	0.290716	0.94898	3.46875	3.79467	8.56998	0.0582596	6.2		6.33333	5.625	0.94898	0	0	0.0510204
V_crawl2.jpg	raczkować	1359.24	455.278	7	1.25699	0.486269	0.73913	4.5	2.03689	4.23411	3.92725	5.43243	0.590909	6.8	2.21875	0.73913	0	0.0434783	0.217391
V_cry.jpg	płakać	792.422	179.19	1	0	0	1	2.59375	4.04946	9.44336	0.189269	6.38462	0.304348	6.28889	4.28125	1	0	0	0
V_cut.jpg	ciąć	1178.32	364.723	7	1.54051	0.54874	0.680412	3.75	3.07082	7.99968	-1.54871	5.33333	0.478261	5.43182	3.93939	0.680412	0.309278	0	0.0103093
V_dance.jpg	tańczyć	1001.32	333.883	1	0	0	1	2.9375	3.83795	9.29137	0.189269	6.625	0.44	4.68889	2.81818	1	0	0	0
V_dig.jpg	kopać	1068.23	353.854	5	0.464908	0.200225	0.93617	3.3125	4.02562	8.30672	-0.810731	5.77778	0.363636	4.04444	2.93939	0.93617	0.0212766	0	0.0425532
V_dive.jpg	wskakiwać	1356.4	370.536	5	2.21376	0.953415	0.263158	4.59375	2.88968	7.90323	5.29624	6.2439	0.409091	3.37778	3.125	0.263158	0.252632	0	0.484211
V_drag.jpg	ciągnąć	1221.56	441.119	8	1.23809	0.412696	0.793478	3.53125	3.77428	8.56102	2.05826	5.1791	0.5	3.38636	3.67647	0.793478	0	0.0978261	0.108696
V_draw.jpg	rysować	964.022	276.599	2	0.416844	0.416844	0.915789	2.67742	3.22016	7.26333	0.0582596	6.17073	0.608696	6.36364	3.46875	0.915789	0	0	0.0842105
V_drill.jpg	wiercić	1176.2	392.157	4	0.331933	0.165967	0.955056	4.09375	2.64568	6.58341	3.05826	5.975	0.565217	5.86667	2.81818	0.955056	0	0	0.0449438
V_drink2.jpg	pić	907.491	177.093	1	0	0	1	2.25806	4.10969	10.0093	-1.67972	6.2439	0.619048	5.91111	5.84848	1	0	0	0
V_drip.jpg	kapać	1062.02	323.391	7	0.747381	0.266222	0.885417	3.75	3.00596	5.59471	-0.810731	5.55882	0.434783	6.15556	4.67647	0.885417	0	0	0.114583
V_drive1.jpg	jechać	1094.26	316.523	7	1.84254	0.656326	0.540816		4.61767	11.0586	-1.67972		0.545455	5.51111	5.875	0.540816	0.173469	0.285714	0
V_drown.jpg	topić się	975.06	248.541	5	1.21205	0.522	0.525773	4.67742			1.55826	5.7027	0.391304	5.51111	1.87879	0.525773	0.0103093	0.443299	0.0206186
V_dry.jpg	suszyć	929.249	288.552	2	0.290716	0.290716	0.94898	4.0625	3.22194	5.91889	-0.679721	5.4359	0.545455	5.22222	4.34375	0.94898	0.0510204	0	0
V_eat.jpg	jeść	976.404	286.457	1	0	0	1	2.13333	5.82211	14.4149	-2.5448	6.56818	0.375	6.25	6.09091	1	0	0	0
V_erupt.jpg	wybuchać	1253.92	452.744	8	1.00392	0.334639	0.841463	4.90625	3.35391	6.65929	3.93116	5.71429	0.565217	4.17778	2.18182	0.841463	0	0.0365854	0.121951
V_extinguish.jpg	gasić	1025.27	301.149	2	0.0842624	0.0842624	0.989474	4.03125	2.702	6.53379	-1.67972	5.55319	0.428571	5.84444	2.5	0.989474	0.0105263	0	0
V_fall1.jpg	spadać	1155.71	366.847	6	0.962522	0.372355	0.833333	3.41935	4.15125	9.63946	3.06217	6.04651	0.5	4.65909	1.55882	0.833333	0.0833333	0	0.0833333
V_feed1.jpg	karmić	1147.72	320.099	6	0.908427	0.351427	0.845361	2.96875	3.45498	8.0265	0.62572	5.57778	0.434783	4	2.69697	0.845361	0.0103093	0.0206186	0.123711
V_fight.jpg	bić się	1224.37	375.418	8	1.10477	0.368255	0.760417	3.75	4.1589		0.621809	6.5102	0.608696	5.38636	2.5	0.46875	0.46875	0.0625	0
V_file.jpg	piłować	1408.51	467.292	8	0.684808	0.26492	0.83908	4.875	1.9789	4.59512	1.05826	5.86842	0.521739	3.26667	4.4375	0.83908	0	0	0.16092
V_fish2.jpg	łowić	1126.98	408.113	3	0.801275	0.505548	0.791209	4.65625	2.90096	7.02909	-0.74327	5.80952	0.454545	5.95556	2.41176	0.791209	0	0.208791	0
V_fly2n.jpg	lecieć	1070.55	348.598	4	1.29846	0.649232	0.547368	3.4375	4.90081	12.0166	-1.17972	5.51351	0.375	4.28889	4.4375	0.547368	0.389474	0.0631579	0
V_fry.jpg	smażyć	1245.57	403.94	5	1.31918	0.56814	0.634409	4.3125	2.83277	7.32975	1.18927	6.15385	0.347826	6.04444	5.76471	0.634409	0	0	0.365591
V_glue.jpg	kleić	1289.21	348.347	11	1.23488	0.356961	0.819149	3.65625	2.78216	6.29342	0.189269	5.60417	0.380952	5.93333	3.06061	0.819149	0.106383	0	0.0744681
V_golf.jpg	grać	1526.4	543.249	12	1.9855	0.553842	0.566667	4.25806	5.11532	10.8318	-0.67581	6.3125	0.25	2.34091	1.69697	0.566667	0.2	0	0.233333
V_grate.jpg	trzeć	1346.37	490.847	11	1.7573	0.507973	0.698795	4.25	2.11152	5.90263	-1.04871	5.375	0.68	4.97727	4.78125	0.698795	0.120482	0	0.180723
V_grill.jpg	grillować	1287.68	430.383	7	1.41624	0.504473	0.726316	8.3125	1.83277	5.48064	3.79624	6.09302	0.583333	6.43182	3.54545	0.726316	0.0421053	0.136842	0.0947368
V_hammer.jpg	wbijać	1266.87	421.613	5	1.26661	0.5455	0.531915	4.59375	3.08319	6.66441	3.06217	5.18421	0.458333	5.47727	3.12121	0.531915	0.425532	0	0.0425532
V_hatch.jpg	wykluwać się	1179.73	380.256	6	0.464718	0.179777	0.934783	5.1875			9.10168	5.65116	0.541667	6.6	1.9697	0.73913	0.195652	0	0.0652174
V_hitchhike2.jpg	łapać	1596.49	520.098	8	1.74379	0.581265	0.625	7.8125	3.80358	8.4457	-0.810731	5.88095	0.409091	1.97778	2.59375	0.625	0	0.175	0.2
V_hug.jpg	przytulać	1053.26	301.158	13	1.90379	0.514477	0.56701	2.77419	2.71358	6.6958	2.80015	6.33333	0.541667	5.37778	4.41176	0.556701	0.360825	0.0206186	0.0618557
V_hunt.jpg	strzelać	1257.76	323.783	6	1.3478	0.521402	0.712766		4.05104	9.84681	3.93116		0.409091	4.63636	1.84848	0.712766	0	0	0.287234
V_iron1.jpg	prasować	1047.69	416.526	1	0	0	1	4.46875	2.53174	5.65599	1.92725	6.35714	0.583333	6.65909	4.34375	1	0	0	0
V_jump1.jpg	skakać	1091.21	379.444	4	0.629648	0.314824	0.887755	3.09375	3.5947	8.62425	1.18927	6.18605	0.619048	4.68182	3.54545	0.887755	0.0204082	0	0.0918367
V_kick2n.jpg	kopać	1013.45	355.352	6	0.969289	0.374972	0.840426	3.21875	4.02562	8.30672	-0.810731	6.14	0.416667	4.48889	2.9697	0.840426	0.0638298	0	0.0957447
V_kiss1.jpg	całować	1041.87	321.252	3	0.281391	0.177538	0.958763	3.53125	3.58096	8.73101	1.05826	6.2	0.565217	4.93333	4.26471	0.958763	0	0.0412371	0
V_knit.jpg	szyć	1395.32	554.314	10	2.59239	0.780389	0.333333	3.90625	3.22371	8.33567	-0.179721	5.70588	0.478261	2.68889	2.69697	0.333333	0	0	0.666667
V_knock.jpg	pukać	924.641	232.833	2	0.0821431	0.0821431	0.989796	3.28125	3.44343	7.47647	-0.80682	6.14286	0.391304	6.46667	3.75758	0.989796	0	0.0102041	0
V_laugh4n.jpg	śmiać się	893.851	274.705	3	0.452279	0.285356	0.918367	2.75			4.35979	6.18421	0.363636	5.95556	5.15625	0.918367	0.0714286	0	0.0102041
V_lick1.jpg	lizać	897.101	217.646	1	0	0	1	3.28125	2.98811	7.08506	-1.67972	5.94737	0.521739	4.93333	4.28125	1	0	0	0
V_light.jpg	zapalać	1213.14	445.28	10	1.42965	0.430367	0.765957	3.64516	3.13812	6.6896	2.93116	5.57895	0.458333	4.64444	4.35294	0.765957	0.170213	0.0212766	0.0425532
V_listen3.jpg	słuchać	922.265	256.959	1	0	0	1	2.84375	4.18379	11.2722	2.06217	5.6	0.409091	5.24444	6.41176	1	0	0	0
V_marry.jpg	brać ślub	1795.67	532.865	18	3.24836	0.778997	0.324675	4.75	4.53872		5.72878	5.5	0.44	6.59091	2.94118	0.285714	0.0779221	0.12987	0.506494
V_massage1a.jpg	masować	970.182	271.216	2	0.147311	0.147311	0.978947	4.84375	2.48598	5.87212	1.05826	6.25	0.583333	6.54545	3.20588	0.978947	0	0.0210526	0
V_measure.jpg	mierzyć	1150.18	277.44	2	0.371232	0.371232	0.928571	4.8125	3.29517	7.43071	0.189269	5.35	0.541667	6.02273	3.11765	0.928571	0.0714286	0	0
V_melt2n.jpg	topić się	1353.01	409.913	13	1.93591	0.523158	0.648936	4.67742			1.55826	5.7027	0.47619	2.53333	3.60606	0.638298	0.202128	0.0319149	0.12766
V_milk1.jpg	doić	1082.74	371.179	1	0	0	1	4.65625	2.74658	5.29832	-0.679721	5.83333	0.636364	6.73333	2.24242	1	0	0	0
V_mix.jpg	miksować	1214.08	388.597	6	0.821371	0.31775	0.860215	5.41935	1.73586	4.12713	2.92725	6.04255	0.5	5.77778	4.39394	0.860215	0	0.0860215	0.0537634
V_mop.jpg	myć	1221.23	389.79	7	1.532	0.545708	0.659794	2.59184	3.28148	8.04687	-1.67972	5.94872	0.48	5.86667	4.72727	0.659794	0.0927835	0.0309278	0.216495
V_open2.jpg	otwierać	1029.13	280.975	2	0.0828366	0.0828366	0.989691	2.84375	4.02366	9.26936	1.80015	5.80851	0.416667	3.75556	4.33333	0.989691	0	0.0103093	0
V_operate.jpg	operować	1514.51	484.125	12	1.4484	0.41868	0.752809	6.09375	2.96631	7.43838	2.92725	5.18367	0.375	5.73333	2.69697	0.752809	0.0224719	0	0.224719
V_paint.jpg	malować	1057.5	256.732	2	0.33729	0.33729	0.9375	3.03125	3.44872	8.09499	0.0582596	6.58537	0.454545	5.15556	3.27273	0.9375	0	0.0625	0
V_pee.jpg	sikać	1184.49	406.961	6	0.806498	0.311996	0.870968	2.5	3.31134	7.46908	0.19318	6.34091	0.708333	5.68889	4.81818	0.870968	0.0107527	0.11828	0
V_peel.jpg	obierać	1023.58	324.155	6	0.718684	0.278025	0.885417	4.22581	2.54877	5.60947	0.93116	5.7027	0.583333	5.44444	4.36364	0.885417	0.0208333	0	0.09375
V_photograph.jpg	robić zdjęcie	1218.73	402.73	6	1.39601	0.540051	0.553191	4.25			6.40321	6.21538	0.695652	6.48889	4.78125	0.37234	0.180851	0.361702	0.0851064
V_pick.jpg	zrywać	1024.96	337.605	6	1.052	0.406968	0.785714	3.5625	3.16722	7.30988	3.06217	5.70455	0.454545	4.77273	2.88235	0.785714	0	0	0.214286
V_pinch.jpg	szczypać	1060.02	317.321	5	0.468878	0.201935	0.935484	3.78125	2.80125	5.65249	2.05826	5.83721	0.541667	6.20455	2.69697	0.935484	0	0	0.0645161
V_plant1.jpg	sadzić	1057.46	333.951	8	0.880561	0.29352	0.866667	4.4375	2.95988	7.22839	0.320279	5.76744	0.583333	6.08889	3.125	0.855556	0.0333333	0	0.111111
V_play1.jpg	grać	992.59	338.551	3	0.44505	0.280795	0.927835	4.25806	5.11532	10.8318	-0.67581	6.3125	0.478261	5.95455	3.42424	0.927835	0.0721649	0	0
V_plow.jpg	orać	1581.43	541.338	10	0.968865	0.291657	0.864198	6.25	2.50487	5.90263	-1.54871	5.12766	0.72	5.2	2.33333	0.864198	0	0.0246914	0.111111
V_post2.jpg	wrzucać	1395.55	432.805	9	2.01013	0.634127	0.478723	3.42857	3.0396	6.92952	3.06217	5.89796	0.428571	3.22727	3.38235	0.478723	0	0.361702	0.159574
V_pour2.jpg	nalewać	1081.17	345.207	5	1.09888	0.473263	0.773196	3.46875	2.47622	5.67332	2.93116	6	0.48	5.88889	6.28125	0.773196	0.123711	0	0.103093
V_pull2.jpg	ciągnąć	978.335	315.499	2	0.33729	0.33729	0.9375	3.53125	3.77428	8.56102	2.05826	5.1791	0.26087	5.46667	2.09091	0.9375	0.0625	0	0
V_push.jpg	pchać	981.481	375.621	5	0.551733	0.237619	0.914894	3.4375	3.10228	7.64396	-0.67581	5.29787	0.227273	5.57778	2.51515	0.914894	0.0531915	0	0.0319149
V_rain.jpg	padać	1070.27	365.661	2	0.246023	0.246023	0.959184	3.41935	4.18784	8.55526	-2.55262	6.12195	0.458333	6.5	4.75758	0.959184	0	0.0408163	0
V_rake.jpg	grabić	1165.22	360.497	8	0.973048	0.324349	0.846154	4.125	2.15499	5.0626	1.62572	6.06383	0.375	6.31818	3.09091	0.769231	0.0879121	0	0.142857
V_read.jpg	czytać	972.486	271.065	2	0.0821431	0.0821431	0.989796	3.03125	4.02839	9.95423	0.19318	6.32	0.625	6.25	6.06061	0.989796	0	0	0.0102041
V_ride.jpg	jeździć	1114.11	369.218	8	2.21451	0.738169	0.43299	5.375	4.0534	11.0586	0.189269	5.91667	0.5	3.28889	2.55882	0.43299	0.505155	0	0.0618557
V_ring.jpg	dzwonić	1092.63	322.969	3	0.229319	0.144684	0.96875	3.5	4.52385	10.3869	0.189269	5.92857	0.409091	3.31111	4.33333	0.96875	0	0	0.03125
V_roast.jpg	piec	1486.2	480.379	10	2.61187	0.78625	0.310345	4.1875	3.49269	8.68016	1.18927	6.21429	0.48	4	3	0.310345	0.287356	0	0.402299
V_row2.jpg	wiosłować	1357.72	526.586	5	1.50135	0.646594	0.505495	5.25	2.38907	6.51175	5.79624	6.18367	0.5	6.22222	2.12121	0.505495	0	0	0.494505
V_run.jpg	biec	847.976	259.969	2	0.786104	0.786104	0.765306	2.71875	3.93726	9.25004	1.05826	6.11364	0.521739	6.18182	3.59375	0.765306	0.234694	0	0
V_sail2n.jpg	płynąć	1431.71	450.878	9	2.025	0.638816	0.393617	3.9375	4.119	8.77122	0.689269	6.46667	0.6	3.40909	2.57576	0.393617	0.148936	0.361702	0.0957447
V_saw2.jpg	piłować	1338.3	484.706	9	1.9195	0.605536	0.458824	4.875	1.9789	4.59512	1.05826	5.86842	0.434783	5.57778	2.09091	0.458824	0	0	0.541176
V_search.jpg	szukać	1258.96	346.879	8	1.2484	0.416132	0.778947	2.93878	4.6181	10.9048	0.19318	4.97727	0.52381	4.88636	2.54545	0.778947	0.0105263	0	0.210526
V_sew1.jpg	szyć	1111.09	453.37	4	0.25672	0.12836	0.967742	3.90625	3.22371	8.33567	-0.179721	5.70588	0.434783	5.63636	2.5625	0.967742	0.0107527	0	0.0215054
V_sharpen2.jpg	ostrzyć	1462.55	395.65	10	1.44765	0.435785	0.714286	5.125	2.99414	0	1.18927	5.075		5.63636	3.03125	0.692308	0.021978	0	0.285714
V_shave.jpg	golić się	915.162	246.95	2	0.948613	0.948613	0.632653	6.14634			0.621809	4.9375	0.583333	6.28889	4.14706	0.632653	0.367347	0	0
V_shear.jpg	strzyc	1469.33	407.248	7	1.60424	0.571441	0.476744	4.74194	2.53174	5.77455	2.55826	5.88372	0.44	2.8	1.48485	0.476744	0	0.430233	0.0930233
V_shower.jpg	myć się	1194.59	447.44	7	2.04054	0.726854	0.42268	2.61224			0.621809	6.55102	0.4	5.46667	6.53125	0.42268	0.113402	0	0.463918
V_sing2n.jpg	śpiewać	814.451	196.374	1	0	0	1	2.9375	4.00683	9.28201	2.93116	6.13333	0.391304	6.02273	4.5	1	0	0	0
V_sink.jpg	tonąć	1112.22	331.82	5	1.06148	0.457154	0.770833	4.96875	3.52825	7.07412	-0.679721	5.65	0.458333	3.02273	1.64706	0.770833	0	0.197917	0.03125
V_sit.jpg	siedzieć	892.694	250.034	2	0.0821431	0.0821431	0.989796	2.59375	4.57706	10.4334	-0.679721	6.425	0.565217	6.11364	6.23529	0.989796	0	0	0.0102041
V_skate.jpg	jeździć	1184.18	382.1	5	1.55646	0.67033	0.553191	6.9375	4.0534	11.0586	0.189269	6.14286	0.590909	2.40909	3.20588	0.553191	0.43617	0	0.0106383
V_ski.jpg	zjeżdżać	1290.89	409.457	6	1.89215	0.814904	0.409091	3.46875	2.86215	11.0586	4.93116	6.14634	0.291667	5.88636	2.90909	0.409091	0.568182	0	0.0227273
V_sleep2.jpg	spać	855.188	261.321	2	0.0821431	0.0821431	0.989796	2.3871	4.47136	10.5478	-0.112261	6.225	0.545455	6.66667	6.69697	0.989796	0.0102041	0	0
V_slide.jpg	zjeżdżać	902.544	328.808	4	0.309792	0.154896	0.958763	3.46875	2.86215	7.63627	4.93116	6.14634	0.636364	6.44444	2.78788	0.958763	0	0.0206186	0.0206186
V_slip.jpg	poślizgiwać się	1489.4	522.75	18	3.11759	0.747637	0.23913	4.1875			7.33575	6.21951	0.52	5.18182	1.78788	0.206522	0.0217391	0.163043	0.608696
V_smell1.jpg	wąchać	975.678	290.557	1	0	0	1	3.3125	2.71926	6.54965	1.06217	5.4898	0.541667	6.02222	4.625	1	0	0	0
V_snow.jpg	padać	1458.77	359.411	7	1.23439	0.439698	0.733333	3.41935	4.18784	8.55526	-2.55262	6.12195	0.416667	5.86667	4.42424	0.733333	0.0111111	0.244444	0.0111111
V_spill2n.jpg	rozlewać	1140.31	390.089	6	1.27072	0.49158	0.479167	3.1875	2.55705	6.17587	2.80015	5.725	0.541667	5.15556	3.51515	0.958333	0.03125	0	0.0104167
V_spin.jpg	szyć	1689.7	536.388	11	2.19306	0.633937	0.479452	3.90625	3.22371	8.33567	-0.179721	5.70588	0.565217	2.70455	1.59375	0.479452	0.0136986	0.39726	0.109589
V_squeeze2.jpg	wyciskać	992.617	302.126	2	0.595467	0.595467	0.85567	4.9375	2.62516	5.87774	5.30015	5.76471	0.434783	5.5	4.5	0.85567	0.14433	0	0
V_steal_arrow.jpg	kraść	1384.69	361.656	7	0.614287	0.218813	0.916667	5.09375	3.77725	8.60557	2.05826	4.82051	0.5	4.88889	1.63636	0.916667	0.0104167	0	0.0729167
V_sting.jpg	żądlić	1442.38	493.563	9	1.92867	0.608426	0.391304	5.06452	2.17519	4.55388	4.05826	5.45833	0.478261	6.66667	2.28125	0.369565	0.0217391	0.597826	0.0108696
V_stir.jpg	mieszać	1003.94	300.39	1	0	0	1	3.6875	3.58865	8.50674	0.0621703	5.80952	0.347826	5.47727	5.4375	1	0	0	0
V_stroke.jpg	głaskać	1002.28	302.076	6	0.269255	0.115962	0.957447	2.90625	2.41255	5.64545	2.05826	6.06667	0.541667	6.22222	5.28125	0.829787	0.12766	0	0.0425532
V_sunbath.jpg	opalać się	977.276	241.67	4	0.907386	0.453693	0.816327	5.125			3.8637	5.93478	0.695652	6.73333	3.14706	0.816327	0.0612245	0	0.122449
V_surf.jpg	surfować	1392.23	469.924	9	1.51526	0.505088	0.674699	9.02041	2.86619	6.55536	3.92725	5.7907	0.454545	6.11364	1.9697	0.674699	0	0	0.325301
V_sweat.jpg	pocić się	1357.68	450.165	8	1.44391	0.481305	0.722222	5.25			1.12181	5.72222	0.478261	5.22222	4.24242	0.722222	0.0444444	0	0.233333
V_sweep1.jpg	zamiatać	1134.23	383.308	6	1.246	0.482019	0.652632	4.03125	2.32413	5.65599	3.30015	6.26667	0.478261	6.15556	4.52941	0.652632	0.0210526	0.294737	0.0315789
V_swim.jpg	pływać	920.768	285.48	2	0.911342	0.911342	0.673469	3.9375	3.51401	8.39299	1.56217	6.46667	0.478261	6.42222	3.08824	0.673469	0.326531	0	0
V_swing.jpg	huśtać się	984.433	323.999	3	0.73081	0.46109	0.822917	3.09375			4.3637	6.02564	0.35	6.68182	3.51515	0.822917	0.166667	0.0104167	0
V_talk.jpg	rozmawiać	1172.52	329.575	7	0.61408	0.21874	0.904255	2.89796	4.24824	10.8938	3.66914	6.53061	0.833333	5.82222	6.24242	0.744681	0.159574	0	0.0957447
V_tear.jpg	rozrywać	1175.96	355.594	9	2.32447	0.774823	0.368421		2.95988	5.99645	3.80015		0.478261	5.97727	3.42857	0.368421	0.105263	0	0.526316
V_telephone.jpg	rozmawiać	1024.22	311.647	3	1.12109	0.707331	0.670103	2.89796	4.24824	10.8938	3.66914	6.4	0.291667	6.51111	6.30303	0.670103	0	0	0.329897
V_thread.jpg	nawlekać	1452.89	471.007	16	2.41694	0.604235	0.554217	5.81633			3.30015	6.57143		1.42222	6.3125	0.554217	0.120482	0.0120482	0.313253
V_throw2.jpg	wyrzucać	920.529	242.892	2	0.50665	0.50665	0.887755	3.4375	3.52119	7.85671	2.93116	5.38462	0.47619	6.15556	5.66667	0.887755	0.112245	0	0
V_tie.jpg	wiązać	1071.51	305.066	5	1.27513	0.549169	0.744681	3.78125	3.80497	7.87246	1.05826	5.41463	0.416667	5.86364	5.55882	0.744681	0	0.255319	0
V_type.jpg	pisać	1382.75	450.948	6	0.821929	0.317966	0.865979	3.41935	4.40576	9.88186	-1.67972	6.18919	0.375	2.62222	6.67647	0.865979	0.0103093	0	0.123711
V_vacuum1.jpg	odkurzać	946.212	345.688	2	0.478724	0.478724	0.896907	4.15625	2.33792	5.39363	1.93116	5.71795	0.583333	6.68889	5.65625	0.896907	0	0	0.103093
V_wag.jpg	merdać	1197.77	340.845	4	1.25176	0.625879	0.483516	5.14286	1.94671	3.63759	1.56217	6.44898		6.68182	5.15625	0.483516	0	0.472527	0.043956
V_wakeup2.jpg	budzić się	1230.56	312.336	5	1.54349	0.664747	0.515464	3			0.621809	5.46512	0.478261	6.46667	6.375	0.515464	0	0	0.484536
V_walk.jpg	iść	1234.39	365.383	4	0.823611	0.411806	0.842105	2.48387	5.2023	12.2473	-2.54871	6.08108	0.478261	6.15556	5.30303	0.842105	0	0.0526316	0.105263
V_wash1.jpg	prać	1232.98	434.004	7	1.20182	0.428099	0.768421	4.03125	3.1424	5.14166	0.189269	6.19444	0.291667	4.57778	4.41176	0.768421	0	0.0421053	0.189474
V_watch2.jpg	oglądać	1007.95	297.173	2	0.0828366	0.0828366	0.989691	3.59375	3.85767	9.78222	2.80015	6	0.68	6.33333	5.67647	0.989691	0	0	0.0103093
V_water1.jpg	podlewać	943.507	343.868	1	0	0	1	3.75	2.21298	5.62762	4.30015	5.97872	0.375	6.31111	4.75	1	0	0	0
V_wave2.jpg	machać	975.759	338.713	6	0.66654	0.257853	0.895833	2.83871	3.39268	7.25347	-0.80682	5.7	0.56	6.38636	5.27273	0.895833	0	0	0.104167
V_weight1.jpg	ważyć	1280.22	352.613	5	0.338985	0.145993	0.957447	4.375	3.75394	8.28147	-0.179721	6.025	0.52	5.09091	3.84848	0.957447	0.0106383	0	0.0319149
V_welding.jpg	spawać	1256.26	443.636	8	0.72616	0.242053	0.898734	7.67347	1.94671	4.36945	3.06217	6.14286		6.64444	2.12121	0.898734	0	0.0253165	0.0759494
V_whisper_arrow.jpg	szeptać	1325.41	433.101	9	1.52103	0.479831	0.612903	4.4375	2.91556	7.03262	1.68927	6.125	0.565217	6.68889	3.90625	0.612903	0	0	0.387097
V_whistle.jpg	gwizdać	872.047	249.825	3	0.0821431	0.0518265	0.989796	4.28125	2.77229	6.25958	2.55826	6.09677	0.64	4.38636	2.20588	0.836735	0.153061	0	0.0102041
V_wink.jpg	mrugać	1323.37	490.046	9	1.61244	0.508668	0.539326	4.09375	2.99113	6.32794	1.06217	5.93617	0.48	5.46667	4.18182	0.539326	0	0.359551	0.101124
V_write.jpg	pisać	996.051	322.089	4	0.469717	0.234858	0.928571	3.41935	4.40576	9.88186	-1.67972	6.18919	0.333333	6.45455	5.85294	0.928571	0.0204082	0.0408163	0.0102041

## Sheet: VERBS_norms_infinitive_recoded
PictureFileName	Target	meanRT	sdRT	TypesNumber	H	Hnorm	%NameAgreement	AoA	Frequency	FrequencyLemmaLog	ComplexityIndex	ComplexityIndexN	Imageability	GoodnessOfDepiction	ImageAgreement	ImageFamiliarity	LexCode1	LexCode2	LexCode3	LexCode4
V_bark.jpg	szczekać	870.343	290.97	2	0.0828366	0.0828366	0.989691	3.09375	3.20013	6.73102	2.06217	-0.112168	6.21277	0.478261	6.8	4.81818	0.989691	0	0.0103093	0
V_bath.jpg	kąpać się	1090.08	361.186	5	0.901877	0.388417	0.8	2.83871			2.35979	0.000752317	6.125	0.521739	6.52273	4.75758	0.736842	0.126316	0.136842	0
V_beg2.jpg	żebrać	1367.71	409.053	9	1.0629	0.335308	0.815217	6.93548	2.24774	6.97728	2.18927	-0.0639451	5.64286	0.416667	6.24444	3.38235	0.565217	0.25	0	0.184783
V_bite.jpg	gryźć	981.23	338.433	2	0.0849956	0.0849956	0.989362	3.1875	3.82311	7.74284	0.189269	-0.82277	6.3	0.5	4.93333	2.51515	0.989362	0	0	0.0106383
V_blow.jpg	dmuchać	1010.63	283.105	3	0.888647	0.560674	0.693878	3.0625	2.91556	6.85013	1.06217	-0.49158	5.71111	0.454545	5.57778	3.375	0.693878	0.306122	0	0
V_boil2n.jpg	gotować	1164.51	438.105	5	1.21666	0.523989	0.721649	3.46875	3.79467	8.56998	0.0582596	-0.872476	6.2	0.416667	3.53333	5.93939	0.453608	0.268041	0	0.278351
V_box.jpg	boksować	1221.52	319.297	8	1.47864	0.492879	0.453608	3.75	2.32413	5.83188	3.42725	0.40576	5.77083	0.583333	6.34091	2.38235	0.381443	0.0721649	0.546392	0
V_break.jpg	łamać	1028.31	336.735	4	0.366585	0.183293	0.947917	4	3.65034	8.03073	-0.810731	-1.20218	6.18367	0.291667	6.13636	2.27273	0.947917	0.03125	0	0.0208333
V_brush.jpg	myć	1015.56	366.211	4	1.18706	0.593529	0.71875	2.59184	3.28148	8.04687	-1.67972	-1.53189	5.94872	0.454545	6.52273	6.45455	0.71875	0	0.28125	0
V_build.jpg	murować	1594.82	528.678	10	1.87873	0.565555	0.62069	5.77551			2.05826	-0.113652		0.56	6.57778	2.81818	0.62069	0	0.298851	0.0804598
V_burn2n.jpg	palić się	1126.6	318.807	4	0.937311	0.468656	0.736842	3.96875			1.12181	-0.468953	5.82051	0.333333	4.66667	2.57576	0.557895	0.2	0.242105	0
V_burst.jpg	pękać	1292.27	471.236	11	1.83131	0.529366	0.455556	4.25806	3.62023	7.12769	1.56217	-0.301874	5.32609	0.391304	3.48889	1.9697	0.444444	0.0111111	0	0.544444
V_carry1.jpg	nieść	1173.45	345.522	8	1.26925	0.423084	0.770833	3.59375	3.78167	8.08055	-1.67972	-1.53189	5.46809	0.458333	5.04545	3.75	0.770833	0.145833	0.0416667	0.0416667
V_carve3n.jpg	rzeźbić	1517.29	512.267	7	1.20249	0.428335	0.769231	4.78125	2.15499	5.58725	2.62572	0.10165	5.90244	0.47619	4.48889	1.60606	0.769231	0	0	0.230769
V_choppingwood.jpg	rąbać	1188.79	463.125	7	0.854621	0.304422	0.872093	6.08163	2.1945	5.27811	1.05826	-0.493064	6.4898		6.8	2.65625	0.872093	0	0.0465116	0.0813953
V_clap.jpg	klaskać	881.091	201.176	3	0.199024	0.12557	0.969072	3.09375	2.1945	6.10925	2.05826	-0.113652	6.25	0.416667	6.70455	4.38235	0.865979	0.103093	0.0309278	0
V_clean.jpg	myć	1115.37	369.518	6	1.14247	0.441968	0.783505	2.59184	3.28148	8.04687	-1.67972	-1.53189	5.94872	0.181818	6.13333	3.9697	0.783505	0.0206186	0.103093	0.0927835
V_climb.jpg	wspinać się	1027.63	292.176	7	0.802376	0.285812	0.864583	4.4375			5.73269	1.28047	6.30435	0.454545	4.08889	2.57576	0.791667	0.0729167	0.114583	0.0208333
V_comb1.jpg	czesać	1005.7	340.578	4	1.14029	0.570146	0.726316	3.21875	2.54034	5.69373	-0.679721	-1.15248	6.19608	0.391304	5.53333	5.78788	0.726316	0.252632	0.0210526	0
V_conduct.jpg	dyrygować	1167.38	342.808	5	0.279068	0.139534	0.966667	7.12245	2.40097	4.98361	2.79624	0.166347	5.88372	0.454545	6.66667	2.67647	0.955556	0.0111111	0	0.0333333
V_cook2.jpg	gotować	1103.69	462.856	2	0.290716	0.290716	0.94898	3.46875	3.79467	8.56998	0.0582596	-0.872476	6.2		6.33333	5.625	0.94898	0	0	0.0510204
V_crawl2.jpg	raczkować	1359.24	455.278	7	1.25699	0.486269	0.73913	4.5	2.03689	4.23411	3.92725	0.595466	5.43243	0.590909	6.8	2.21875	0.73913	0	0.0434783	0.217391
V_cry.jpg	płakać	792.422	179.19	1	0	0	1	2.59375	4.04946	9.44336	0.189269	-0.82277	6.38462	0.304348	6.28889	4.28125	1	0	0	0
V_cut.jpg	ciąć	1178.32	364.723	7	1.54051	0.54874	0.680412	3.75	3.07082	7.99968	-1.54871	-1.48218	5.33333	0.478261	5.43182	3.93939	0.680412	0.309278	0	0.0103093
V_dance.jpg	tańczyć	1001.32	333.883	1	0	0	1	2.9375	3.83795	9.29137	0.189269	-0.82277	6.625	0.44	4.68889	2.81818	1	0	0	0
V_dig.jpg	kopać	1068.23	353.854	5	0.464908	0.200225	0.93617	3.3125	4.02562	8.30672	-0.810731	-1.20218	5.77778	0.363636	4.04444	2.93939	0.93617	0.0212766	0	0.0425532
V_dive.jpg	wskakiwać	1356.4	370.536	5	1.99913	0.860977	0.263158	4.59375	2.88968	7.90323	5.29624	1.11488	6.2439	0.409091	3.37778	3.125	0.263158	0.252632	0	0.484211
V_drag.jpg	ciągnąć	1221.56	441.119	8	1.23809	0.412696	0.793478	3.53125	3.77428	8.56102	2.05826	-0.113652	5.1791	0.5	3.38636	3.67647	0.793478	0	0.0978261	0.108696
V_draw.jpg	rysować	964.022	276.599	2	0.416844	0.416844	0.915789	2.67742	3.22016	7.26333	0.0582596	-0.872476	6.17073	0.608696	6.36364	3.46875	0.915789	0	0	0.0842105
V_drill.jpg	wiercić	1176.2	392.157	4	0.331933	0.165967	0.955056	4.09375	2.64568	6.58341	3.05826	0.26576	5.975	0.565217	5.86667	2.81818	0.955056	0	0	0.0449438
V_drink2.jpg	pić	907.491	177.093	1	0	0	1	2.25806	4.10969	10.0093	-1.67972	-1.53189	6.2439	0.619048	5.91111	5.84848	1	0	0	0
V_drip.jpg	kapać	1062.02	323.391	7	0.747381	0.266222	0.885417	3.75	3.00596	5.59471	-0.810731	-1.20218	5.55882	0.434783	6.15556	4.67647	0.885417	0	0	0.114583
V_drive1.jpg	jeździć	1094.26	316.523	7	1.3734	0.489214	0.653061	4.625	4.61767	11.0586	0.189269	-0.82277	6.25532	0.545455	5.51111	5.875	0.540816	0.173469	0.285714	0
V_drown.jpg	topić się	975.06	248.541	5	1.13855	0.490347	0.536082	4.67742			1.55826	-0.303358	5.7027	0.391304	5.51111	1.87879	0.525773	0.0103093	0.443299	0.0206186
V_dry.jpg	suszyć	929.249	288.552	2	0	0	1	4.0625	3.22194	5.91889	-0.679721	-1.15248	5.4359	0.545455	5.22222	4.34375	0.94898	0.0510204	0	0
V_eat.jpg	jeść	976.404	286.457	1	0	0	1	2.13333	5.82211	14.4149	-2.5448	-1.86011	6.56818	0.375	6.25	6.09091	1	0	0	0
V_erupt.jpg	wybuchać	1253.92	452.744	8	0.95341	0.317803	0.841463	4.90625	3.35391	6.65929	3.93116	0.59695	5.71429	0.565217	4.17778	2.18182	0.841463	0	0.0365854	0.121951
V_extinguish.jpg	gasić	1025.27	301.149	2	0.0842624	0.0842624	0.989474	4.03125	2.702	6.53379	-1.67972	-1.53189	5.55319	0.428571	5.84444	2.5	0.989474	0.0105263	0	0
V_fall1.jpg	spadać	1155.71	366.847	6	0.962522	0.372355	0.833333	3.41935	4.15125	9.63946	3.06217	0.267244	6.04651	0.5	4.65909	1.55882	0.833333	0.0833333	0	0.0833333
V_feed1.jpg	karmić	1147.72	320.099	6	0.908427	0.351427	0.845361	2.96875	3.45498	8.0265	0.62572	-0.657175	5.57778	0.434783	4	2.69697	0.845361	0.0103093	0.0206186	0.123711
V_fight.jpg	bić się	1224.37	375.418	8	0.428487	0.142829	0.9375	3.75	4.1589		0.621809	-0.658659	6.5102	0.608696	5.38636	2.5	0.46875	0.46875	0.0625	0
V_file.jpg	piłować	1408.51	467.292	8	0.684808	0.26492	0.83908	4.875	1.9789	4.59512	1.05826	-0.493064	5.86842	0.521739	3.26667	4.4375	0.83908	0	0	0.16092
V_fish2.jpg	łowić	1126.98	408.113	3	0.801275	0.505548	0.791209	4.65625	2.90096	7.02909	-0.74327	-1.17659	5.80952	0.454545	5.95556	2.41176	0.791209	0	0.208791	0
V_fly2n.jpg	lecieć	1070.55	348.598	4	0.339855	0.169928	0.936842	3.4375	4.90081	12.0166	-1.17972	-1.34218	5.51351	0.375	4.28889	4.4375	0.547368	0.389474	0.0631579	0
V_fry.jpg	smażyć	1245.57	403.94	5	1.31918	0.56814	0.634409	4.3125	2.83277	7.32975	1.18927	-0.443357	6.15385	0.347826	6.04444	5.76471	0.634409	0	0	0.365591
V_glue.jpg	kleić	1289.21	348.347	11	1.23488	0.356961	0.819149	3.65625	2.78216	6.29342	0.189269	-0.82277	5.60417	0.380952	5.93333	3.06061	0.819149	0.106383	0	0.0744681
V_golf.jpg	grać	1526.4	543.249	12	1.9855	0.553842	0.566667	4.25806	5.11532	10.8318	-0.67581	-1.15099	6.3125	0.25	2.34091	1.69697	0.566667	0.2	0	0.233333
V_grate.jpg	trzeć	1346.37	490.847	11	1.7573	0.507973	0.698795	4.25	2.11152	5.90263	-1.04871	-1.29247	5.375	0.68	4.97727	4.78125	0.698795	0.120482	0	0.180723
V_grill.jpg	grillować	1287.68	430.383	7	1.41624	0.504473	0.726316	8.3125	1.83277	5.48064	3.79624	0.545759	6.09302	0.583333	6.43182	3.54545	0.726316	0.0421053	0.136842	0.0947368
V_hammer.jpg	wbijać	1266.87	421.613	5	1.26661	0.5455	0.531915	4.59375	3.08319	6.66441	3.06217	0.267244	5.18421	0.458333	5.47727	3.12121	0.531915	0.425532	0	0.0425532
V_hatch.jpg	wykluwać się	1179.73	380.256	6	0.464718	0.179777	0.934783	5.1875			9.10168	2.55871	5.65116	0.541667	6.6	1.9697	0.73913	0.195652	0	0.0652174
V_hitchhike2.jpg	łapać	1596.49	520.098	8	1.74379	0.581265	0.625	7.8125	3.80358	8.4457	-0.810731	-1.20218	5.88095	0.409091	1.97778	2.59375	0.625	0	0.175	0.2
V_hug.jpg	przytulać	1053.26	301.158	13	1.0822	0.292452	0.814433	2.77419	2.71358	6.6958	2.80015	0.167831	6.33333	0.541667	5.37778	4.41176	0.556701	0.360825	0.0206186	0.0618557
V_hunt.jpg	strzelać	1257.76	323.783	6	1.3478	0.521402	0.712766		4.05104	9.84681	3.93116	0.59695		0.409091	4.63636	1.84848	0.712766	0	0	0.287234
V_iron1.jpg	prasować	1047.69	416.526	1	0	0	1	4.46875	2.53174	5.65599	1.92725	-0.163359	6.35714	0.583333	6.65909	4.34375	1	0	0	0
V_jump1.jpg	skakać	1091.21	379.444	4	0.629648	0.314824	0.887755	3.09375	3.5947	8.62425	1.18927	-0.443357	6.18605	0.619048	4.68182	3.54545	0.887755	0.0204082	0	0.0918367
V_kick2n.jpg	kopać	1013.45	355.352	6	0.969289	0.374972	0.840426	3.21875	4.02562	8.30672	-0.810731	-1.20218	6.14	0.416667	4.48889	2.9697	0.840426	0.0638298	0	0.0957447
V_kiss1.jpg	całować	1041.87	321.252	3	0.281391	0.177538	0.958763	3.53125	3.58096	8.73101	1.05826	-0.493064	6.2	0.565217	4.93333	4.26471	0.958763	0	0.0412371	0
V_knit.jpg	szyć	1395.32	554.314	10	2.59239	0.780389	0.333333	3.90625	3.22371	8.33567	-0.179721	-0.962769	5.70588	0.478261	2.68889	2.69697	0.333333	0	0	0.666667
V_knock.jpg	pukać	924.641	232.833	2	0.0821431	0.0821431	0.989796	3.28125	3.44343	7.47647	-0.80682	-1.2007	6.14286	0.391304	6.46667	3.75758	0.989796	0	0.0102041	0
V_laugh4n.jpg	śmiać się	893.851	274.705	3	0.0821431	0.0518265	0.989796	2.75			4.35979	0.759577	6.18421	0.363636	5.95556	5.15625	0.918367	0.0714286	0	0.0102041
V_lick1.jpg	lizać	897.101	217.646	1	0	0	1	3.28125	2.98811	7.08506	-1.67972	-1.53189	5.94737	0.521739	4.93333	4.28125	1	0	0	0
V_light.jpg	zapalać	1213.14	445.28	10	1.18961	0.358108	0.787234	3.64516	3.13812	6.6896	2.93116	0.217537	5.57895	0.458333	4.64444	4.35294	0.765957	0.170213	0.0212766	0.0425532
V_listen3.jpg	słuchać	922.265	256.959	1	0	0	1	2.84375	4.18379	11.2722	2.06217	-0.112168	5.6	0.409091	5.24444	6.41176	1	0	0	0
V_marry.jpg	brać ślub	1795.67	532.865	18	2.93786	0.704536	0.337662	4.75	4.53872		5.72878	1.27899	5.5	0.44	6.59091	2.94118	0.285714	0.0779221	0.12987	0.506494
V_massage1a.jpg	masować	970.182	271.216	2	0.147311	0.147311	0.978947	4.84375	2.48598	5.87212	1.05826	-0.493064	6.25	0.583333	6.54545	3.20588	0.978947	0	0.0210526	0
V_measure.jpg	mierzyć	1150.18	277.44	2	0.371232	0.371232	0.928571	4.8125	3.29517	7.43071	0.189269	-0.82277	5.35	0.541667	6.02273	3.11765	0.928571	0.0714286	0	0
V_melt2n.jpg	topić się	1353.01	409.913	13	1.77853	0.480628	0.670213	4.67742			1.55826	-0.303358	5.7027	0.47619	2.53333	3.60606	0.638298	0.202128	0.0319149	0.12766
V_milk1.jpg	doić	1082.74	371.179	1	0	0	1	4.65625	2.74658	5.29832	-0.679721	-1.15248	5.83333	0.636364	6.73333	2.24242	1	0	0	0
V_mix.jpg	miksować	1214.08	388.597	6	0.821371	0.31775	0.860215	5.41935	1.73586	4.12713	2.92725	0.216054	6.04255	0.5	5.77778	4.39394	0.860215	0	0.0860215	0.0537634
V_mop.jpg	myć	1221.23	389.79	7	1.532	0.545708	0.659794	2.59184	3.28148	8.04687	-1.67972	-1.53189	5.94872	0.48	5.86667	4.72727	0.659794	0.0927835	0.0309278	0.216495
V_open2.jpg	otwierać	1029.13	280.975	2	0.0828366	0.0828366	0.989691	2.84375	4.02366	9.26936	1.80015	-0.211582	5.80851	0.416667	3.75556	4.33333	0.989691	0	0.0103093	0
V_operate.jpg	operować	1514.51	484.125	12	1.4484	0.41868	0.752809	6.09375	2.96631	7.43838	2.92725	0.216054	5.18367	0.375	5.73333	2.69697	0.752809	0.0224719	0	0.224719
V_paint.jpg	malować	1057.5	256.732	2	0.33729	0.33729	0.9375	3.03125	3.44872	8.09499	0.0582596	-0.872476	6.58537	0.454545	5.15556	3.27273	0.9375	0	0.0625	0
V_pee.jpg	sikać	1184.49	406.961	6	0.767684	0.296981	0.870968	2.5	3.31134	7.46908	0.19318	-0.821286	6.34091	0.708333	5.68889	4.81818	0.870968	0.0107527	0.11828	0
V_peel.jpg	obierać	1023.58	324.155	6	0.718684	0.278025	0.885417	4.22581	2.54877	5.60947	0.93116	-0.541287	5.7027	0.583333	5.44444	4.36364	0.885417	0.0208333	0	0.09375
V_photograph.jpg	robić zdjęcie	1218.73	402.73	6	1.39601	0.540051	0.553191	4.25			6.40321	1.53488	6.21538	0.695652	6.48889	4.78125	0.37234	0.180851	0.361702	0.0851064
V_pick.jpg	zrywać	1024.96	337.605	6	1.052	0.406968	0.785714	3.5625	3.16722	7.30988	3.06217	0.267244	5.70455	0.454545	4.77273	2.88235	0.785714	0	0	0.214286
V_pinch.jpg	szczypać	1060.02	317.321	5	0.468878	0.201935	0.935484	3.78125	2.80125	5.65249	2.05826	-0.113652	5.83721	0.541667	6.20455	2.69697	0.935484	0	0	0.0645161
V_plant1.jpg	sadzić	1057.46	333.951	8	0.880561	0.29352	0.866667	4.4375	2.95988	7.22839	0.320279	-0.773063	5.76744	0.583333	6.08889	3.125	0.855556	0.0333333	0	0.111111
V_play1.jpg	grać	992.59	338.551	3	0.44505	0.280795	0.927835	4.25806	5.11532	10.8318	-0.67581	-1.15099	6.3125	0.478261	5.95455	3.42424	0.927835	0.0721649	0	0
V_plow.jpg	orać	1581.43	541.338	10	0.944173	0.284224	0.864198	6.25	2.50487	5.90263	-1.54871	-1.48218	5.12766	0.72	5.2	2.33333	0.864198	0	0.0246914	0.111111
V_post2.jpg	wrzucać	1395.55	432.805	9	2.01013	0.634127	0.478723	3.42857	3.0396	6.92952	3.06217	0.267244	5.89796	0.428571	3.22727	3.38235	0.478723	0	0.361702	0.159574
V_pour2.jpg	nalewać	1081.17	345.207	5	1.09888	0.473263	0.773196	3.46875	2.47622	5.67332	2.93116	0.217537	6	0.48	5.88889	6.28125	0.773196	0.123711	0	0.103093
V_pull2.jpg	ciągnąć	978.335	315.499	2	0.33729	0.33729	0.9375	3.53125	3.77428	8.56102	2.05826	-0.113652	5.1791	0.26087	5.46667	2.09091	0.9375	0.0625	0	0
V_push.jpg	pchać	981.481	375.621	5	0.551733	0.237619	0.914894	3.4375	3.10228	7.64396	-0.67581	-1.15099	5.29787	0.227273	5.57778	2.51515	0.914894	0.0531915	0	0.0319149
V_rain.jpg	padać	1070.27	365.661	2	0.246023	0.246023	0.959184	3.41935	4.18784	8.55526	-2.55262	-1.86308	6.12195	0.458333	6.5	4.75758	0.959184	0	0.0408163	0
V_rake.jpg	grabić	1165.22	360.497	8	0.973048	0.324349	0.846154	4.125	2.15499	5.0626	1.62572	-0.277763	6.06383	0.375	6.31818	3.09091	0.769231	0.0879121	0	0.142857
V_read.jpg	czytać	972.486	271.065	2	0.0821431	0.0821431	0.989796	3.03125	4.02839	9.95423	0.19318	-0.821286	6.32	0.625	6.25	6.06061	0.989796	0	0	0.0102041
V_ride.jpg	jeździć	1114.11	369.218	8	1.44433	0.481444	0.680412	5.375	4.0534	11.0586	0.189269	-0.82277	5.91667	0.5	3.28889	2.55882	0.43299	0.505155	0	0.0618557
V_ring.jpg	dzwonić	1092.63	322.969	3	0.229319	0.144684	0.96875	3.5	4.52385	10.3869	0.189269	-0.82277	5.92857	0.409091	3.31111	4.33333	0.96875	0	0	0.03125
V_roast.jpg	piec	1486.2	480.379	10	1.67857	0.5053	0.586207	4.1875	3.49269	8.68016	1.18927	-0.443357	6.21429	0.48	4	3	0.310345	0.287356	0	0.402299
V_row2.jpg	wiosłować	1357.72	526.586	5	1.15161	0.495969	0.505495	5.25	2.38907	6.51175	5.79624	1.30458	6.18367	0.5	6.22222	2.12121	0.505495	0	0	0.494505
V_run.jpg	biec	847.976	259.969	2	0	0	1	2.71875	3.93726	9.25004	1.05826	-0.493064	6.11364	0.521739	6.18182	3.59375	0.765306	0.234694	0	0
V_sail2n.jpg	płynąć	1431.71	450.878	9	1.56499	0.493699	0.542553	3.9375	4.119	8.77122	0.689269	-0.633063	6.46667	0.6	3.40909	2.57576	0.393617	0.148936	0.361702	0.0957447
V_saw2.jpg	piłować	1338.3	484.706	9	1.9195	0.605536	0.458824	4.875	1.9789	4.59512	1.05826	-0.493064	5.86842	0.434783	5.57778	2.09091	0.458824	0	0	0.541176
V_search.jpg	szukać	1258.96	346.879	8	1.16919	0.389731	0.778947	2.93878	4.6181	10.9048	0.19318	-0.821286	4.97727	0.52381	4.88636	2.54545	0.778947	0.0105263	0	0.210526
V_sew1.jpg	szyć	1111.09	453.37	4	0.25672	0.12836	0.967742	3.90625	3.22371	8.33567	-0.179721	-0.962769	5.70588	0.434783	5.63636	2.5625	0.967742	0.0107527	0	0.0215054
V_sharpen2.jpg	ostrzyć	1462.55	395.65	10	1.44765	0.435785	0.714286	5.125	2.99414	0	1.18927	-0.443357	5.075		5.63636	3.03125	0.692308	0.021978	0	0.285714
V_shave.jpg	golić się	915.162	246.95	2	0	0	1	6.14634			0.621809	-0.658659	4.9375	0.583333	6.28889	4.14706	0.632653	0.367347	0	0
V_shear.jpg	strzyc	1469.33	407.248	7	1.60424	0.571441	0.476744	4.74194	2.53174	5.77455	2.55826	0.0760543	5.88372	0.44	2.8	1.48485	0.476744	0	0.430233	0.0930233
V_shower.jpg	myć się	1194.59	447.44	7	1.58029	0.562911	0.536082	2.61224			0.621809	-0.658659	6.55102	0.4	5.46667	6.53125	0.42268	0.113402	0	0.463918
V_sing2n.jpg	śpiewać	814.451	196.374	1	0	0	1	2.9375	4.00683	9.28201	2.93116	0.217537	6.13333	0.391304	6.02273	4.5	1	0	0	0
V_sink.jpg	tonąć	1112.22	331.82	5	0.908243	0.391159	0.770833	4.96875	3.52825	7.07412	-0.679721	-1.15248	5.65	0.458333	3.02273	1.64706	0.770833	0	0.197917	0.03125
V_sit.jpg	siedzieć	892.694	250.034	2	0.0821431	0.0821431	0.989796	2.59375	4.57706	10.4334	-0.679721	-1.15248	6.425	0.565217	6.11364	6.23529	0.989796	0	0	0.0102041
V_skate.jpg	jeździć	1184.18	382.1	5	0.689678	0.297028	0.840426	6.9375	4.0534	11.0586	0.189269	-0.82277	6.14286	0.590909	2.40909	3.20588	0.553191	0.43617	0	0.0106383
V_ski.jpg	jeździć	1290.89	409.457	6	1.45073	0.624796	0.465909	4.625	2.86215	11.0586	0.189269	-0.82277	6.25532	0.291667	5.88636	2.90909	0.409091	0.568182	0	0.0227273
V_sleep2.jpg	spać	855.188	261.321	2	0.0821431	0.0821431	0.989796	2.3871	4.47136	10.5478	-0.112261	-0.937174	6.225	0.545455	6.66667	6.69697	0.989796	0.0102041	0	0
V_slide.jpg	zjeżdżać	902.544	328.808	4	0.289173	0.144586	0.958763	3.46875	2.86215	7.63627	4.93116	0.976362	6.14634	0.636364	6.44444	2.78788	0.958763	0	0.0206186	0.0206186
V_slip.jpg	poślizgiwać się	1489.4	522.75	18	2.63758	0.632524	0.271739	4.1875			7.33575	1.88869	6.21951	0.52	5.18182	1.78788	0.206522	0.0217391	0.163043	0.608696
V_smell1.jpg	wąchać	975.678	290.557	1	0	0	1	3.3125	2.71926	6.54965	1.06217	-0.49158	5.4898	0.541667	6.02222	4.625	1	0	0	0
V_snow.jpg	padać	1458.77	359.411	7	1.23439	0.439698	0.733333	3.41935	4.18784	8.55526	-2.55262	-1.86308	6.12195	0.416667	5.86667	4.42424	0.733333	0.0111111	0.244444	0.0111111
V_spill2n.jpg	wylewać/rozlewać	1140.31	390.089	6	1.14577	0.443246	0.5	3.71429	2.55705	6.17587	2.93116	0.217537	6.28571	0.541667	5.15556	3.51515	0.958333	0.03125	0	0.0104167
V_spin.jpg	szyć	1689.7	536.388	11	2.19306	0.633937	0.479452	3.90625	3.22371	8.33567	-0.179721	-0.962769	5.70588	0.565217	2.70455	1.59375	0.479452	0.0136986	0.39726	0.109589
V_squeeze2.jpg	wyciskać	992.617	302.126	2	0.595467	0.595467	0.85567	4.9375	2.62516	5.87774	5.30015	1.11636	5.76471	0.434783	5.5	4.5	0.85567	0.14433	0	0
V_steal_arrow.jpg	kraść	1384.69	361.656	7	0.614287	0.218813	0.916667	5.09375	3.77725	8.60557	2.05826	-0.113652	4.82051	0.5	4.88889	1.63636	0.916667	0.0104167	0	0.0729167
V_sting.jpg	żądlić	1442.38	493.563	9	1.92867	0.608426	0.391304	5.06452	2.17519	4.55388	4.05826	0.645173	5.45833	0.478261	6.66667	2.28125	0.369565	0.0217391	0.597826	0.0108696
V_stir.jpg	mieszać	1003.94	300.39	1	0	0	1	3.6875	3.58865	8.50674	0.0621703	-0.870993	5.80952	0.347826	5.47727	5.4375	0	0	0	1
V_stroke.jpg	głaskać	1002.28	302.076	6	0.269255	0.115962	0.957447	2.90625	2.41255	5.64545	2.05826	-0.113652	6.06667	0.541667	6.22222	5.28125	0.829787	0.12766	0	0.0425532
V_sunbath.jpg	opalać się	977.276	241.67	4	0.587031	0.293516	0.877551	5.125			3.8637	0.571354	5.93478	0.695652	6.73333	3.14706	0.816327	0.0612245	0	0.122449
V_surf.jpg	surfować	1392.23	469.924	9	1.2422	0.414067	0.686747	9.02041	2.86619	6.55536	3.92725	0.595466	5.7907	0.454545	6.11364	1.9697	0.674699	0	0	0.325301
V_sweat.jpg	pocić się	1357.68	450.165	8	1.19909	0.399696	0.766667	5.25			1.12181	-0.468953	5.72222	0.478261	5.22222	4.24242	0.722222	0.0444444	0	0.233333
V_sweep1.jpg	zamiatać	1134.23	383.308	6	1.246	0.482019	0.652632	4.03125	2.32413	5.65599	3.30015	0.357537	6.26667	0.478261	6.15556	4.52941	0.652632	0.0210526	0.294737	0.0315789
V_swim.jpg	pływać	920.768	285.48	2	0.911342	0.911342	0.673469	3.9375	3.51401	8.39299	1.56217	-0.301874	6.46667	0.478261	6.42222	3.08824	0.673469	0.326531	0	0
V_swing.jpg	huśtać się	984.433	323.999	3	0.0835429	0.0527097	0.989583	3.09375			4.3637	0.761061	6.02564	0.35	6.68182	3.51515	0.822917	0.166667	0.0104167	0
V_talk.jpg	rozmawiać	1172.52	329.575	7	0.61408	0.21874	0.904255	2.89796	4.24824	10.8938	3.66914	0.497536	6.53061	0.833333	5.82222	6.24242	0.744681	0.159574	0	0.0957447
V_tear.jpg	rozrywać	1175.96	355.594	9	2.32447	0.774823	0.368421		2.95988	5.99645	3.80015	0.547243		0.478261	5.97727	3.42857	0.368421	0.105263	0	0.526316
V_telephone.jpg	rozmawiać	1024.22	311.647	3	1.12109	0.707331	0.670103	2.89796	4.24824	10.8938	3.66914	0.497536	6.4	0.291667	6.51111	6.30303	0.670103	0	0	0.329897
V_thread.jpg	nawlekać	1452.89	471.007	16	2.41694	0.604235	0.554217	5.81633			3.30015	0.357537	6.57143		1.42222	6.3125	0.554217	0.120482	0.0120482	0.313253
V_throw2.jpg	wyrzucać	920.529	242.892	2	0.50665	0.50665	0.887755	3.4375	3.52119	7.85671	2.93116	0.217537	5.38462	0.47619	6.15556	5.66667	0.887755	0.112245	0	0
V_tie.jpg	wiązać	1071.51	305.066	5	1.27513	0.549169	0.744681	3.78125	3.80497	7.87246	1.05826	-0.493064	5.41463	0.416667	5.86364	5.55882	0.744681	0	0.255319	0
V_type.jpg	pisać	1382.75	450.948	6	0.821929	0.317966	0.865979	3.41935	4.40576	9.88186	-1.67972	-1.53189	6.18919	0.375	2.62222	6.67647	0.865979	0.0103093	0	0.123711
V_vacuum1.jpg	odkurzać	946.212	345.688	2	0.478724	0.478724	0.896907	4.15625	2.33792	5.39363	1.93116	-0.161875	5.71795	0.583333	6.68889	5.65625	0.896907	0	0	0.103093
V_wag.jpg	merdać	1197.77	340.845	4	1.25176	0.625879	0.483516	5.14286	1.94671	3.63759	1.56217	-0.301874	6.44898		6.68182	5.15625	0.483516	0	0.472527	0.043956
V_wakeup2.jpg	budzić się	1230.56	312.336	5	1.54349	0.664747	0.515464	3			0.621809	-0.658659	5.46512	0.478261	6.46667	6.375	0.515464	0	0	0.484536
V_walk.jpg	iść	1234.39	365.383	4	0.823611	0.411806	0.842105	2.48387	5.2023	12.2473	-2.54871	-1.86159	6.08108	0.478261	6.15556	5.30303	0.842105	0	0.0526316	0.105263
V_wash1.jpg	prać	1232.98	434.004	7	1.20182	0.428099	0.768421	4.03125	3.1424	5.14166	0.189269	-0.82277	6.19444	0.291667	4.57778	4.41176	0.768421	0	0.0421053	0.189474
V_watch2.jpg	oglądać	1007.95	297.173	2	0.0828366	0.0828366	0.989691	3.59375	3.85767	9.78222	2.80015	0.167831	6	0.68	6.33333	5.67647	0.989691	0	0	0.0103093
V_water1.jpg	podlewać	943.507	343.868	1	0	0	1	3.75	2.21298	5.62762	4.30015	0.736949	5.97872	0.375	6.31111	4.75	1	0	0	0
V_wave2.jpg	machać	975.759	338.713	6	0.602564	0.233104	0.895833	2.83871	3.39268	7.25347	-0.80682	-1.2007	5.7	0.56	6.38636	5.27273	0.895833	0	0	0.104167
V_weight1.jpg	ważyć	1280.22	352.613	5	0.338985	0.145993	0.957447	4.375	3.75394	8.28147	-0.179721	-0.962769	6.025	0.52	5.09091	3.84848	0.957447	0.0106383	0	0.0319149
V_welding.jpg	spawać	1256.26	443.636	8	0.72616	0.242053	0.898734	7.67347	1.94671	4.36945	3.06217	0.267244	6.14286		6.64444	2.12121	0.898734	0	0.0253165	0.0759494
V_whisper_arrow.jpg	szeptać	1325.41	433.101	9	1.52103	0.479831	0.612903	4.4375	2.91556	7.03262	1.68927	-0.253651	6.125	0.565217	6.68889	3.90625	0.612903	0	0	0.387097
V_whistle.jpg	gwizdać	872.047	249.825	3	0.0821431	0.0518265	0.989796	4.28125	2.77229	6.25958	2.55826	0.0760543	6.09677	0.64	4.38636	2.20588	0.836735	0.153061	0	0.0102041
V_wink.jpg	mrugać	1323.37	490.046	9	1.57598	0.497166	0.539326	4.09375	2.99113	6.32794	1.06217	-0.49158	5.93617	0.48	5.46667	4.18182	0.539326	0	0.359551	0.101124
V_write.jpg	pisać	996.051	322.089	4	0.469717	0.234858	0.928571	3.41935	4.40576	9.88186	-1.67972	-1.53189	6.18919	0.333333	6.45455	5.85294	0.928571	0.0204082	0.0408163	0.0102041

## Sheet: VERBS_norms_conjugated_full
PictureFileName	Target	Answer	meanRT	sdRT	TypesNumber	max	n	H	Hnorm	%NameAgreement	AoA	FrequencyLemma	ComplexityIndex	Imageability	GoodnessOfDepiction	ImageAgreement	ImageFamiliarity
V_bark.jpg	szczeka	szczeka	870.343	290.97	2	97	96	0.0828366	0.0828366	0.989691	3.09375	6.73102	2.06217	6.21277	0.478261	6.8	4.81818
V_bark.jpg	szczeka	warczy	870.343	290.97	2	97	1	0.0828366	0.0828366	0.0103093		5.7462	1.68927		0.478261	6.8	4.81818
V_bath.jpg	kąpie się	bierze kąpiel	1090.08	361.186	5	95	6	1.3425	0.578184	0.0631579	3.22449		5.83575	6.77551	0.521739	6.52273	4.75758
V_bath.jpg	kąpie się	kąpie	1090.08	361.186	5	95	6	1.3425	0.578184	0.0631579	2.83871	7.03791	0.0582596	6.125	0.521739	6.52273	4.75758
V_bath.jpg	kąpie się	kąpie się	1090.08	361.186	5	95	70	1.3425	0.578184	0.736842	2.83871		2.35979	6.125	0.521739	6.52273	4.75758
V_bath.jpg	kąpie się	myje	1090.08	361.186	5	95	4	1.3425	0.578184	0.0421053	2.59184	8.04687	-1.67972	5.94872	0.521739	6.52273	4.75758
V_bath.jpg	kąpie się	myje się	1090.08	361.186	5	95	9	1.3425	0.578184	0.0947368	2.61224		0.621809	6.55102	0.521739	6.52273	4.75758
V_beg2.jpg	żebrze	bieduje	1367.71	409.053	9	92	1	1.78787	0.564009	0.0108696			2.92725		0.416667	6.24444	3.38235
V_beg2.jpg	żebrze	błaga	1367.71	409.053	9	92	2	1.78787	0.564009	0.0217391		9.14367	2.06217		0.416667	6.24444	3.38235
V_beg2.jpg	żebrze	prosi	1367.71	409.053	9	92	10	1.78787	0.564009	0.108696	2.73469	12.4373	0.189269	5.44898	0.416667	6.24444	3.38235
V_beg2.jpg	żebrze	siedzi	1367.71	409.053	9	92	1	1.78787	0.564009	0.0108696	2.59375	10.4334	-0.679721	6.425	0.416667	6.24444	3.38235
V_beg2.jpg	żebrze	woła	1367.71	409.053	9	92	1	1.78787	0.564009	0.0108696		8.26256	0.19318		0.416667	6.24444	3.38235
V_beg2.jpg	żebrze	wyciaga	1367.71	409.053	9	92	1	1.78787	0.564009	0.0108696			4.30015		0.416667	6.24444	3.38235
V_beg2.jpg	żebrze	zastanawia się	1367.71	409.053	9	92	1	1.78787	0.564009	0.0108696			8.70865		0.416667	6.24444	3.38235
V_beg2.jpg	żebrze	żebra	1367.71	409.053	9	92	23	1.78787	0.564009	0.25	6.93548	6.97728	2.18927	5.64286	0.416667	6.24444	3.38235
V_beg2.jpg	żebrze	żebrze	1367.71	409.053	9	92	52	1.78787	0.564009	0.565217	6.93548	5.79606	2.18927	5.64286	0.416667	6.24444	3.38235
V_bite.jpg	gryzie	ciągnie	981.23	338.433	2	94	1	0.0849956	0.0849956	0.0106383	3.53125	8.56102	2.05826	5.1791	0.5	4.93333	2.51515
V_bite.jpg	gryzie	gryzie	981.23	338.433	2	94	93	0.0849956	0.0849956	0.989362	3.1875	7.74284	0.189269	6.3	0.5	4.93333	2.51515
V_blow.jpg	dmucha	dmucha	1010.63	283.105	3	98	68	0.95319	0.601396	0.693878	3.0625	6.85013	1.06217	5.71111	0.454545	5.57778	3.375
V_blow.jpg	dmucha	zdmucha	1010.63	283.105	3	98	1	0.95319	0.601396	0.0102041	3.0625		5.29624	5.71111	0.454545	5.57778	3.375
V_blow.jpg	dmucha	zdmuchuje	1010.63	283.105	3	98	29	0.95319	0.601396	0.295918	3.0625	4.2485	5.29624	5.71111	0.454545	5.57778	3.375
V_boil2n.jpg	gotuje	gotuje	1164.51	438.105	5	97	44	1.9035	0.819794	0.453608	3.46875	8.56998	0.0582596	6.2	0.416667	3.53333	5.93939
V_boil2n.jpg	gotuje	gotuje się	1164.51	438.105	5	97	26	1.9035	0.819794	0.268041	4.28125		2.35979	6.2	0.416667	3.53333	5.93939
V_boil2n.jpg	gotuje	kipi	1164.51	438.105	5	97	2	1.9035	0.819794	0.0206186		5.17615	-1.24327		0.416667	3.53333	5.93939
V_boil2n.jpg	gotuje	paruje	1164.51	438.105	5	97	13	1.9035	0.819794	0.134021	6.73469	5.32301	0.0582596	5.79592	0.416667	3.53333	5.93939
V_boil2n.jpg	gotuje	wrze	1164.51	438.105	5	97	12	1.9035	0.819794	0.123711	6.57143	5.76832	-0.548711	6.53061	0.416667	3.53333	5.93939
V_box.jpg	boksuje	biją się	1221.52	319.297	8	97	9	2.4217	0.807233	0.0927835	3.75		0.621809	6.5102	0.583333	6.34091	2.38235
V_box.jpg	boksuje	bije	1221.52	319.297	8	97	27	2.4217	0.807233	0.278351	3.75	9.69831	-1.67972	5.77083	0.583333	6.34091	2.38235
V_box.jpg	boksuje	bije się	1221.52	319.297	8	97	7	2.4217	0.807233	0.0721649	3.75		0.621809	5.95833	0.583333	6.34091	2.38235
V_box.jpg	boksuje	boksują się	1221.52	319.297	8	97	4	2.4217	0.807233	0.0412371			5.72878		0.583333	6.34091	2.38235
V_box.jpg	boksuje	boksuje	1221.52	319.297	8	97	37	2.4217	0.807233	0.381443	3.75	5.83188	3.42725	5.77083	0.583333	6.34091	2.38235
V_box.jpg	boksuje	boksuje się	1221.52	319.297	8	97	3	2.4217	0.807233	0.0309278			5.72878		0.583333	6.34091	2.38235
V_box.jpg	boksuje	uderza	1221.52	319.297	8	97	5	2.4217	0.807233	0.0515464	3.40816	8.05102	0.56217	6.26531	0.583333	6.34091	2.38235
V_box.jpg	boksuje	walczy	1221.52	319.297	8	97	5	2.4217	0.807233	0.0515464		10.2965	1.18927		0.583333	6.34091	2.38235
V_break.jpg	łamie	łamie	1028.31	336.735	4	96	91	0.366585	0.183293	0.947917	4	8.03073	-0.810731	6.18367	0.291667	6.13636	2.27273
V_break.jpg	łamie	przełamuje	1028.31	336.735	4	96	3	0.366585	0.183293	0.03125	4	4.82831	4.66523	6.18367	0.291667	6.13636	2.27273
V_break.jpg	łamie	rozrywa	1028.31	336.735	4	96	1	0.366585	0.183293	0.0104167		5.99645	3.80015		0.291667	6.13636	2.27273
V_break.jpg	łamie	trzaska	1028.31	336.735	4	96	1	0.366585	0.183293	0.0104167		5.60947	2.93116		0.291667	6.13636	2.27273
V_brush.jpg	myje	czyści	1015.56	366.211	4	96	4	1.18706	0.593529	0.0416667	4.02041	7.70976	0.189269	6.10204	0.454545	6.52273	6.45455
V_brush.jpg	myje	myje	1015.56	366.211	4	96	69	1.18706	0.593529	0.71875	2.59184	8.04687	-1.67972	5.94872	0.454545	6.52273	6.45455
V_brush.jpg	myje	szczotkuje	1015.56	366.211	4	96	19	1.18706	0.593529	0.197917	3.25	4.57471	5.79624	5.44186	0.454545	6.52273	6.45455
V_brush.jpg	myje	szoruje	1015.56	366.211	4	96	4	1.18706	0.593529	0.0416667		5.91889	1.05826		0.454545	6.52273	6.45455
V_build.jpg	muruje	buduje	1594.82	528.678	10	87	14	1.87873	0.565555	0.16092	3.20408	8.24643	0.55826	5.52778	0.56	6.57778	2.81818
V_build.jpg	muruje	cementuje	1594.82	528.678	10	87	6	1.87873	0.565555	0.0689655		2.70805	6.66523		0.56	6.57778	2.81818
V_build.jpg	muruje	kładzie	1594.82	528.678	10	87	1	1.87873	0.565555	0.0114943		7.88683	0.189269		0.56	6.57778	2.81818
V_build.jpg	muruje	muruje	1594.82	528.678	10	87	54	1.87873	0.565555	0.62069	5.77551		2.05826		0.56	6.57778	2.81818
V_build.jpg	muruje	nakłada	1594.82	528.678	10	87	1	1.87873	0.565555	0.0114943	3.08163	6.54535	3.80015	5.77551	0.56	6.57778	2.81818
V_build.jpg	muruje	naprawia	1594.82	528.678	10	87	1	1.87873	0.565555	0.0114943		7.48941	3.66914		0.56	6.57778	2.81818
V_build.jpg	muruje	przykleja	1594.82	528.678	10	87	1	1.87873	0.565555	0.0114943	3.65625	5.35659	5.66914	5.60417	0.56	6.57778	2.81818
V_build.jpg	muruje	remontuje	1594.82	528.678	10	87	1	1.87873	0.565555	0.0114943		5.04343	5.66523		0.56	6.57778	2.81818
V_build.jpg	muruje	szpachluje	1594.82	528.678	10	87	2	1.87873	0.565555	0.0229885			5.79624		0.56	6.57778	2.81818
V_build.jpg	muruje	układa	1594.82	528.678	10	87	6	1.87873	0.565555	0.0689655	3.14286	8.00503	1.93116	6.04082	0.56	6.57778	2.81818
V_burn2n.jpg	pali się	pali	1126.6	318.807	4	95	17	1.52661	0.763304	0.178947	3.96875	9.31902	-1.67972	5.82051	0.333333	4.66667	2.57576
V_burn2n.jpg	pali się	pali się	1126.6	318.807	4	95	53	1.52661	0.763304	0.557895	3.96875		1.12181	5.82051	0.333333	4.66667	2.57576
V_burn2n.jpg	pali się	płonie	1126.6	318.807	4	95	23	1.52661	0.763304	0.242105	5.30612	7.97934	1.18927	6.5102	0.333333	4.66667	2.57576
V_burn2n.jpg	pali się	spala	1126.6	318.807	4	95	2	1.52661	0.763304	0.0210526	3.96875	6.24998	3.06217	5.82051	0.333333	4.66667	2.57576
V_burst.jpg	pęka	eksploduje	1292.27	471.236	11	90	3	1.97946	0.572192	0.0333333		7.35883	7.53422		0.391304	3.48889	1.9697
V_burst.jpg	pęka	pęka	1292.27	471.236	11	90	40	1.97946	0.572192	0.444444	4.25806	7.12769	1.56217	5.32609	0.391304	3.48889	1.9697
V_burst.jpg	pęka	pęknął	1292.27	471.236	11	90	1	1.97946	0.572192	0.0111111	4.25806		1.56217	5.32609	0.391304	3.48889	1.9697
V_burst.jpg	pęka	przebija się	1292.27	471.236	11	90	1	1.97946	0.572192	0.0111111			5.66523		0.391304	3.48889	1.9697
V_burst.jpg	pęka	rozrywa	1292.27	471.236	11	90	1	1.97946	0.572192	0.0111111		5.99645	3.80015		0.391304	3.48889	1.9697
V_burst.jpg	pęka	rozwala	1292.27	471.236	11	90	1	1.97946	0.572192	0.0111111		6.6995	3.30015		0.391304	3.48889	1.9697
V_burst.jpg	pęka	strzela	1292.27	471.236	11	90	6	1.97946	0.572192	0.0666667		9.84681	3.93116		0.391304	3.48889	1.9697
V_burst.jpg	pęka	trzaska	1292.27	471.236	11	90	1	1.97946	0.572192	0.0111111		5.60947	2.93116		0.391304	3.48889	1.9697
V_burst.jpg	pęka	wybucha	1292.27	471.236	11	90	34	1.97946	0.572192	0.377778	4.90625	6.65929	3.93116	5.71429	0.391304	3.48889	1.9697
V_burst.jpg	pęka	wybuchło	1292.27	471.236	11	90	1	1.97946	0.572192	0.0111111	4.90625	8.35067	3.93116	5.71429	0.391304	3.48889	1.9697
V_burst.jpg	pęka	wystrzela	1292.27	471.236	11	90	1	1.97946	0.572192	0.0111111		5.62402			0.391304	3.48889	1.9697
V_carry1.jpg	niesie	dostarcza	1173.45	345.522	8	96	3	1.26925	0.423084	0.03125		7.68478	3.66914		0.458333	5.04545	3.75
V_carry1.jpg	niesie	dźwiga	1173.45	345.522	8	96	4	1.26925	0.423084	0.0416667	5.04082	6.51026	1.56217	6.16327	0.458333	5.04545	3.75
V_carry1.jpg	niesie	idzie	1173.45	345.522	8	96	1	1.26925	0.423084	0.0104167	2.48387	12.2473	-2.54871	6.08108	0.458333	5.04545	3.75
V_carry1.jpg	niesie	niesie	1173.45	345.522	8	96	74	1.26925	0.423084	0.770833	3.59375	8.08055	-1.67972	5.46809	0.458333	5.04545	3.75
V_carry1.jpg	niesie	nosi	1173.45	345.522	8	96	11	1.26925	0.423084	0.114583	3.59375	9.82038	-1.67972	5.46809	0.458333	5.04545	3.75
V_carry1.jpg	niesie	przenosi	1173.45	345.522	8	96	1	1.26925	0.423084	0.0104167	3.59375	8.00303	2.92725	5.46809	0.458333	5.04545	3.75
V_carry1.jpg	niesie	przynosi	1173.45	345.522	8	96	1	1.26925	0.423084	0.0104167	3.59375	8.63124	2.92725	5.46809	0.458333	5.04545	3.75
V_carry1.jpg	niesie	zanosi	1173.45	345.522	8	96	1	1.26925	0.423084	0.0104167	3.59375	6.27664	2.05826	5.46809	0.458333	5.04545	3.75
V_carve3n.jpg	rzeźbi	dłubie	1517.29	512.267	7	78	2	1.20249	0.428335	0.025641		5.14166	1.55826		0.47619	4.48889	1.60606
V_carve3n.jpg	rzeźbi	obiera	1517.29	512.267	7	78	2	1.20249	0.428335	0.025641	4.22581	5.60947	0.93116	5.7027	0.47619	4.48889	1.60606
V_carve3n.jpg	rzeźbi	rzeźbi	1517.29	512.267	7	78	60	1.20249	0.428335	0.769231	4.78125	5.58725	2.62572	5.90244	0.47619	4.48889	1.60606
V_carve3n.jpg	rzeźbi	skrobie	1517.29	512.267	7	78	1	1.20249	0.428335	0.0128205		4.81218	3.92725		0.47619	4.48889	1.60606
V_carve3n.jpg	rzeźbi	struga	1517.29	512.267	7	78	11	1.20249	0.428335	0.141026	6.42857	4.20469	3.93116	6.20408	0.47619	4.48889	1.60606
V_carve3n.jpg	rzeźbi	tworzy	1517.29	512.267	7	78	1	1.20249	0.428335	0.0128205		8.89823	1.18927		0.47619	4.48889	1.60606
V_carve3n.jpg	rzeźbi	wyrzyna	1517.29	512.267	7	78	1	1.20249	0.428335	0.0128205		4.02535	2.93116		0.47619	4.48889	1.60606
V_choppingwood.jpg	rąbie	ciupie	1188.79	463.125	7	86	2	0.854621	0.304422	0.0232558		4.83628	1.18927			6.8	2.65625
V_choppingwood.jpg	rąbie	łupie	1188.79	463.125	7	86	2	0.854621	0.304422	0.0232558		4.84419	0.189269			6.8	2.65625
V_choppingwood.jpg	rąbie	rąbie	1188.79	463.125	7	86	75	0.854621	0.304422	0.872093	6.08163	5.27811	1.05826	6.4898		6.8	2.65625
V_choppingwood.jpg	rąbie	rozbija	1188.79	463.125	7	86	1	0.854621	0.304422	0.0116279		6.84268	3.30015			6.8	2.65625
V_choppingwood.jpg	rąbie	rozwala	1188.79	463.125	7	86	1	0.854621	0.304422	0.0116279		6.6995	3.30015			6.8	2.65625
V_choppingwood.jpg	rąbie	sieka	1188.79	463.125	7	86	1	0.854621	0.304422	0.0116279		5.26269	0.19318			6.8	2.65625
V_choppingwood.jpg	rąbie	tnie	1188.79	463.125	7	86	4	0.854621	0.304422	0.0465116	3.75	7.99968	-1.54871	5.33333		6.8	2.65625
V_clap.jpg	klaszcze	bije brawo	881.091	201.176	3	97	3	0.672811	0.424497	0.0309278			3.22878		0.416667	6.70455	4.38235
V_clap.jpg	klaszcze	klaska	881.091	201.176	3	97	10	0.672811	0.424497	0.103093	3.09375		2.05826	6.25	0.416667	6.70455	4.38235
V_clap.jpg	klaszcze	klaszcze	881.091	201.176	3	97	84	0.672811	0.424497	0.865979	3.09375	6.10925	2.05826	6.25	0.416667	6.70455	4.38235
V_clean.jpg	myje	czyści	1115.37	369.518	6	97	9	1.14247	0.441968	0.0927835	4.02041	7.70976	0.189269	6.10204	0.181818	6.13333	3.9697
V_clean.jpg	myje	myje	1115.37	369.518	6	97	76	1.14247	0.441968	0.783505	2.59184	8.04687	-1.67972	5.94872	0.181818	6.13333	3.9697
V_clean.jpg	myje	przeciera	1115.37	369.518	6	97	1	1.14247	0.441968	0.0103093		4.14313	4.30015		0.181818	6.13333	3.9697
V_clean.jpg	myje	sprząta	1115.37	369.518	6	97	1	1.14247	0.441968	0.0103093	4	8.01632	3.80015	6.07692	0.181818	6.13333	3.9697
V_clean.jpg	myje	wyciera	1115.37	369.518	6	97	8	1.14247	0.441968	0.0824742	3.55102	6.20658	2.93116	6.32653	0.181818	6.13333	3.9697
V_clean.jpg	myje	zmywa	1115.37	369.518	6	97	2	1.14247	0.441968	0.0206186	4.44898	7.44483	3.06217	6.69388	0.181818	6.13333	3.9697
V_climb.jpg	wspina się	chodzi	1027.63	292.176	7	96	1	1.16315	0.414322	0.0104167	2.32653	12.2678	-0.679721	6.67347	0.454545	4.08889	2.57576
V_climb.jpg	wspina się	idzie	1027.63	292.176	7	96	1	1.16315	0.414322	0.0104167	2.48387	12.2473	-2.54871	6.08108	0.454545	4.08889	2.57576
V_climb.jpg	wspina się	wchodzi	1027.63	292.176	7	96	8	1.16315	0.414322	0.0833333	3.02041	9.96213	2.18927	6.06122	0.454545	4.08889	2.57576
V_climb.jpg	wspina się	wdrapuje się	1027.63	292.176	7	96	1	1.16315	0.414322	0.0104167			6.59777		0.454545	4.08889	2.57576
V_climb.jpg	wspina się	wspina	1027.63	292.176	7	96	7	1.16315	0.414322	0.0729167	4.4375	7.33824	3.43116	6.30435	0.454545	4.08889	2.57576
V_climb.jpg	wspina się	wspina się	1027.63	292.176	7	96	76	1.16315	0.414322	0.791667	4.4375		5.73269	6.30435	0.454545	4.08889	2.57576
V_climb.jpg	wspina się	wychodzi	1027.63	292.176	7	96	2	1.16315	0.414322	0.0208333		10.2707	2.05826		0.454545	4.08889	2.57576
V_comb1.jpg	czesze	czesze	1005.7	340.578	4	95	69	1.14029	0.570146	0.726316	3.21875	5.69373	-0.679721	6.19608	0.391304	5.53333	5.78788
V_comb1.jpg	czesze	czesze się	1005.7	340.578	4	95	19	1.14029	0.570146	0.2	3.21875		1.62181	6.19608	0.391304	5.53333	5.78788
V_comb1.jpg	czesze	rozczesuje	1005.7	340.578	4	95	5	1.14029	0.570146	0.0526316	3.21875		4.66523	6.19608	0.391304	5.53333	5.78788
V_comb1.jpg	czesze	szczotkuje	1005.7	340.578	4	95	2	1.14029	0.570146	0.0210526	3.25	4.57471	5.79624	5.44186	0.391304	5.53333	5.78788
V_conduct.jpg	dyryguje	akompaniuje	1167.38	342.808	5	90	1	0.279068	0.139534	0.0111111		3.97029	6.53422		0.454545	6.66667	2.67647
V_conduct.jpg	dyryguje	dyryguje	1167.38	342.808	5	90	86	0.279068	0.139534	0.955556	7.12245	4.98361	2.79624	5.88372	0.454545	6.66667	2.67647
V_conduct.jpg	dyryguje	gra	1167.38	342.808	5	90	1	0.279068	0.139534	0.0111111	4.25806	10.8318	2.79624	5.88372	0.454545	6.66667	2.67647
V_conduct.jpg	dyryguje	komponuje	1167.38	342.808	5	90	1	0.279068	0.139534	0.0111111		5.34711	-0.67581	6.3125	0.454545	6.66667	2.67647
V_cook2.jpg	gotuje	gotuje	1103.69	462.856	2	98	93	0.290716	0.290716	0.94898	3.46875	8.56998	5.66523		0.454545	6.66667	2.67647
V_cook2.jpg	gotuje	miesza	1103.69	462.856	2	98	5	0.290716	0.290716	0.0510204	3.6875	8.50674	0.0582596	6.2		6.33333	5.625
V_crawl2.jpg	raczkuje	chodzi	1359.24	455.278	7	92	11	1.25699	0.486269	0.119565	2.32653	12.2678	0.0621703	5.80952		6.33333	5.625
V_crawl2.jpg	raczkuje	czołga się	1359.24	455.278	7	92	1	1.25699	0.486269	0.0108696			-0.679721	6.67347	0.590909	6.8	2.21875
V_crawl2.jpg	raczkuje	idzie	1359.24	455.278	7	92	8	1.25699	0.486269	0.0869565	2.48387	12.2473	4.3637		0.590909	6.8	2.21875
V_crawl2.jpg	raczkuje	pełza	1359.24	455.278	7	92	2	1.25699	0.486269	0.0217391		5.93225			0.590909	6.8	2.21875
V_crawl2.jpg	raczkuje	raczkuje	1359.24	455.278	7	92	68	1.25699	0.486269	0.73913	4.5	4.23411	-2.54871	6.08108	0.590909	6.8	2.21875
V_crawl2.jpg	raczkuje	turla się	1359.24	455.278	7	92	1	1.25699	0.486269	0.0108696			1.06217		0.590909	6.8	2.21875
V_cry.jpg	płacze	płacze	792.422	179.19	1	98	98	0	0	1	2.59375	9.44336	3.92725	5.43243	0.590909	6.8	2.21875
V_cut.jpg	tnie	kroi	1178.32	364.723	7	97	1	1.54051	0.54874	0.0103093	3.95918	6.56103	2.92725		0.590909	6.8	2.21875
V_cut.jpg	tnie	obcina	1178.32	364.723	7	97	1	1.54051	0.54874	0.0103093	4.22449	6.21461	0.189269	6.38462	0.304348	6.28889	4.28125
V_cut.jpg	tnie	przecina	1178.32	364.723	7	97	9	1.54051	0.54874	0.0927835	3.75	6.21461	-0.810731	6.65306	0.478261	5.43182	3.93939
V_cut.jpg	tnie	rozcina	1178.32	364.723	7	97	4	1.54051	0.54874	0.0412371		4.86753	2.93116	6.20408	0.478261	5.43182	3.93939
V_cut.jpg	tnie	tnie	1178.32	364.723	7	97	66	1.54051	0.54874	0.680412	3.75	7.99968	3.80015	5.33333	0.478261	5.43182	3.93939
V_cut.jpg	tnie	ucina	1178.32	364.723	7	97	2	1.54051	0.54874	0.0206186		5.45104	3.80015		0.478261	5.43182	3.93939
V_cut.jpg	tnie	wycina	1178.32	364.723	7	97	14	1.54051	0.54874	0.14433	3.75	6.2186	-1.54871	5.33333	0.478261	5.43182	3.93939
V_dance.jpg	tańczy	tańczy	1001.32	333.883	1	97	97	0	0	1	2.9375	9.29137	1.06217		0.478261	5.43182	3.93939
V_dig.jpg	kopie	kopie	1068.23	353.854	5	94	88	0.464908	0.200225	0.93617	3.3125	8.30672	2.93116	5.33333	0.478261	5.43182	3.93939
V_dig.jpg	kopie	sadzi	1068.23	353.854	5	94	2	0.464908	0.200225	0.0212766	4.4375	7.22839	0.189269	6.625	0.44	4.68889	2.81818
V_dig.jpg	kopie	wbija	1068.23	353.854	5	94	2	0.464908	0.200225	0.0212766	4.59375	6.66441	-0.810731	5.77778	0.363636	4.04444	2.93939
V_dig.jpg	kopie	wykopuje	1068.23	353.854	5	94	1	0.464908	0.200225	0.0106383	3.3125	5.70044	0.320279	5.76744	0.363636	4.04444	2.93939
V_dig.jpg	kopie	zakopuje	1068.23	353.854	5	94	1	0.464908	0.200225	0.0106383	3.3125	5.54518	3.06217	5.18421	0.363636	4.04444	2.93939
V_dive.jpg	wskakuje	nurkuje	1356.4	370.536	5	95	23	2.21376	0.953415	0.242105	6.28571	6.89264	3.79624	5.77778	0.363636	4.04444	2.93939
V_dive.jpg	wskakuje	płynie	1356.4	370.536	5	95	7	2.21376	0.953415	0.0736842	3.9375	8.77122	3.79624	5.77778	0.363636	4.04444	2.93939
V_dive.jpg	wskakuje	pływa	1356.4	370.536	5	95	16	2.21376	0.953415	0.168421	3.9375	8.39299	1.42725	6.5102	0.409091	3.37778	3.125
V_dive.jpg	wskakuje	skacze	1356.4	370.536	5	95	24	2.21376	0.953415	0.252632	3.09375	8.62425	0.689269	6.46667	0.409091	3.37778	3.125
V_dive.jpg	wskakuje	wskakuje	1356.4	370.536	5	95	25	2.21376	0.953415	0.263158	4.59375	7.90323	1.56217	6.46667	0.409091	3.37778	3.125
V_drag.jpg	ciągnie	ciągnie	1221.56	441.119	8	92	73	1.23809	0.412696	0.793478	3.53125	8.56102	1.18927	6.18605	0.409091	3.37778	3.125
V_drag.jpg	ciągnie	dźwiga	1221.56	441.119	8	92	7	1.23809	0.412696	0.076087	5.04082	6.51026	5.29624	6.2439	0.409091	3.37778	3.125
V_drag.jpg	ciągnie	idzie	1221.56	441.119	8	92	1	1.23809	0.412696	0.0108696	2.48387	12.2473	2.05826	5.1791	0.5	3.38636	3.67647
V_drag.jpg	ciągnie	niesie	1221.56	441.119	8	92	1	1.23809	0.412696	0.0108696	3.59375	8.08055	1.56217	6.16327	0.5	3.38636	3.67647
V_drag.jpg	ciągnie	tacha	1221.56	441.119	8	92	1	1.23809	0.412696	0.0108696			-2.54871	6.08108	0.5	3.38636	3.67647
V_drag.jpg	ciągnie	targa	1221.56	441.119	8	92	3	1.23809	0.412696	0.0326087	6.44898	5.34233	-1.67972	5.46809	0.5	3.38636	3.67647
V_drag.jpg	ciągnie	taszczy	1221.56	441.119	8	92	4	1.23809	0.412696	0.0434783		4.67283	-0.30682		0.5	3.38636	3.67647
V_drag.jpg	ciągnie	wlecze	1221.56	441.119	8	92	2	1.23809	0.412696	0.0217391		6.19644	1.56217	5.71429	0.5	3.38636	3.67647
V_draw.jpg	rysuje	maluje	964.022	276.599	2	95	8	0.416844	0.416844	0.0842105	3.03125	8.09499	0.689269		0.5	3.38636	3.67647
V_draw.jpg	rysuje	rysuje	964.022	276.599	2	95	87	0.416844	0.416844	0.915789	2.67742	7.26333	1.68927		0.5	3.38636	3.67647
V_drill.jpg	wierci	buduje	1176.2	392.157	4	89	1	0.331933	0.165967	0.011236	3.20408	8.24643	0.0582596	6.58537	0.608696	6.36364	3.46875
V_drill.jpg	wierci	kłuje	1176.2	392.157	4	89	1	0.331933	0.165967	0.011236	4.73469		0.0582596	6.17073	0.608696	6.36364	3.46875
V_drill.jpg	wierci	wierci	1176.2	392.157	4	89	85	0.331933	0.165967	0.955056	4.09375	6.58341	0.55826	5.52778	0.565217	5.86667	2.81818
V_drill.jpg	wierci	wkręca	1176.2	392.157	4	89	2	0.331933	0.165967	0.0224719		5.47646	0.689269	5.91837	0.565217	5.86667	2.81818
V_drink2.jpg	pije	pije	907.491	177.093	1	96	96	0	0	1	2.25806	10.0093	3.05826	5.975	0.565217	5.86667	2.81818
V_drip.jpg	kapie	cieknie	1062.02	323.391	7	96	5	0.768214	0.273643	0.0520833		6.08677	5.30015		0.565217	5.86667	2.81818
V_drip.jpg	kapie	kapie	1062.02	323.391	7	96	85	0.768214	0.273643	0.885417	3.75	5.59471	-1.67972	6.2439	0.619048	5.91111	5.84848
V_drip.jpg	kapie	kropi	1062.02	323.391	7	96	1	0.768214	0.273643	0.0104167		3.3322	1.68927		0.434783	6.15556	4.67647
V_drip.jpg	kapie	leci	1062.02	323.391	7	96	2	0.768214	0.273643	0.0208333	3.4375	10.2711	-0.810731	5.55882	0.434783	6.15556	4.67647
V_drip.jpg	kapie	leje się	1062.02	323.391	7	96	1	0.768214	0.273643	0.0104167	4.40816		1.12572		0.434783	6.15556	4.67647
V_drip.jpg	kapie	leje się woda	1062.02	323.391	7	96	1	0.768214	0.273643	0.0104167	4.40816		-1.17972	5.51351	0.434783	6.15556	4.67647
V_drip.jpg	kapie	pada	1062.02	323.391	7	96	1	0.768214	0.273643	0.0104167	3.41935	8.55526	1.12181	5.69388	0.434783	6.15556	4.67647
V_drive1.jpg	jedzie	jedzie	1094.26	316.523	7	98	53	1.84254	0.656326	0.540816		11.0586	1.12181	5.69388	0.434783	6.15556	4.67647
V_drive1.jpg	jedzie	jedzie autem	1094.26	316.523	7	98	1	1.84254	0.656326	0.0102041			-2.55262	6.12195	0.434783	6.15556	4.67647
V_drive1.jpg	jedzie	jedzie samochodem	1094.26	316.523	7	98	4	1.84254	0.656326	0.0408163			-1.67972		0.545455	5.51111	5.875
V_drive1.jpg	jedzie	jeździ	1094.26	316.523	7	98	11	1.84254	0.656326	0.112245	4.625	9.15239	4.22878		0.545455	5.51111	5.875
V_drive1.jpg	jedzie	jeździ samochodem	1094.26	316.523	7	98	1	1.84254	0.656326	0.0102041			8.70474		0.545455	5.51111	5.875
V_drive1.jpg	jedzie	kieruje	1094.26	316.523	7	98	4	1.84254	0.656326	0.0408163	4.09375	8.8301	0.189269	6.25532	0.545455	5.51111	5.875
V_drive1.jpg	jedzie	prowadzi	1094.26	316.523	7	98	24	1.84254	0.656326	0.244898	4.09375	10.2099	10.5737		0.545455	5.51111	5.875
V_drown.jpg	topi się	pływa	975.06	248.541	5	97	1	1.21205	0.522	0.0103093	3.9375	8.39299	0.92725	6.33333	0.545455	5.51111	5.875
V_drown.jpg	topi się	prosi	975.06	248.541	5	97	1	1.21205	0.522	0.0103093	2.73469	12.4373	1.92725	6.33333	0.545455	5.51111	5.875
V_drown.jpg	topi się	tonie	975.06	248.541	5	97	43	1.21205	0.522	0.443299	4.96875	7.07412	1.56217	6.46667	0.391304	5.51111	1.87879
V_drown.jpg	topi się	topi	975.06	248.541	5	97	1	1.21205	0.522	0.0103093	4.67742	6.61607	0.189269	5.44898	0.391304	5.51111	1.87879
V_drown.jpg	topi się	topi się	975.06	248.541	5	97	51	1.21205	0.522	0.525773	4.67742		-0.679721	5.65	0.391304	5.51111	1.87879
V_dry.jpg	suszy	suszy	929.249	288.552	2	98	93	0.290716	0.290716	0.94898	4.0625	5.91889	-0.24327	5.7027	0.391304	5.51111	1.87879
V_dry.jpg	suszy	suszy się	929.249	288.552	2	98	5	0.290716	0.290716	0.0510204	4.0625		1.55826	5.7027	0.391304	5.51111	1.87879
V_eat.jpg	je	je	976.404	286.457	1	97	97	0	0	1	2.13333	14.4149	-0.679721	5.4359	0.545455	5.22222	4.34375
V_erupt.jpg	wybucha	eksploduje	1253.92	452.744	8	82	2	1.00392	0.334639	0.0243902		7.35883	1.62181	5.4359	0.545455	5.22222	4.34375
V_erupt.jpg	wybucha	pali się	1253.92	452.744	8	82	1	1.00392	0.334639	0.0121951	3.96875		-2.5448	6.56818	0.375	6.25	6.09091
V_erupt.jpg	wybucha	rozpala	1253.92	452.744	8	82	1	1.00392	0.334639	0.0121951	3.96875	6.10702	7.53422		0.565217	4.17778	2.18182
V_erupt.jpg	wybucha	rozpryskuje się	1253.92	452.744	8	82	1	1.00392	0.334639	0.0121951			1.12181	5.82051	0.565217	4.17778	2.18182
V_erupt.jpg	wybucha	wybucha	1253.92	452.744	8	82	69	1.00392	0.334639	0.841463	4.90625	6.65929	4.30015	5.82051	0.565217	4.17778	2.18182
V_erupt.jpg	wybucha	wylewa	1253.92	452.744	8	82	1	1.00392	0.334639	0.0121951	3.71429	6.17587	8.70474		0.565217	4.17778	2.18182
V_erupt.jpg	wybucha	wylewa się	1253.92	452.744	8	82	6	1.00392	0.334639	0.0731707	4		3.93116	5.71429	0.565217	4.17778	2.18182
V_erupt.jpg	wybucha	wyskakuje	1253.92	452.744	8	82	1	1.00392	0.334639	0.0121951		7.06476	2.93116	6.28571	0.565217	4.17778	2.18182
V_extinguish.jpg	gasi	gasi	1025.27	301.149	2	95	94	0.0842624	0.0842624	0.989474	4.03125	6.53379	5.23269	5.67347	0.565217	4.17778	2.18182
V_extinguish.jpg	gasi	ugasza	1025.27	301.149	2	95	1	0.0842624	0.0842624	0.0105263	4.03125		5.66523		0.565217	4.17778	2.18182
V_fall1.jpg	spada	przewraca się	1155.71	366.847	6	96	1	0.962522	0.372355	0.0104167			-1.67972	5.55319	0.428571	5.84444	2.5
V_fall1.jpg	spada	spada	1155.71	366.847	6	96	80	0.962522	0.372355	0.833333	3.41935	9.63946	2.06217	5.55319	0.428571	5.84444	2.5
V_fall1.jpg	spada	upada	1155.71	366.847	6	96	8	0.962522	0.372355	0.0833333	3.16327	6.93147	7.47067		0.5	4.65909	1.55882
V_fall1.jpg	spada	wchodzi	1155.71	366.847	6	96	1	0.962522	0.372355	0.0104167	3.02041	9.96213	3.06217	6.04651	0.5	4.65909	1.55882
V_fall1.jpg	spada	wspina się	1155.71	366.847	6	96	4	0.962522	0.372355	0.0416667	4.4375		0.56217	6.18367	0.5	4.65909	1.55882
V_fall1.jpg	spada	wywraca się	1155.71	366.847	6	96	2	0.962522	0.372355	0.0208333			2.18927	6.06122	0.5	4.65909	1.55882
V_feed1.jpg	karmi	daje	1147.72	320.099	6	97	3	0.908427	0.351427	0.0309278		10.773	3.43116	6.30435	0.5	4.65909	1.55882
V_feed1.jpg	karmi	daje jeść	1147.72	320.099	6	97	2	0.908427	0.351427	0.0206186			6.60168		0.5	4.65909	1.55882
V_feed1.jpg	karmi	dokarmia	1147.72	320.099	6	97	1	0.908427	0.351427	0.0103093	2.96875	4.12713	-1.67972		0.434783	4	2.69697
V_feed1.jpg	karmi	je	1147.72	320.099	6	97	8	0.908427	0.351427	0.0824742	2.13333	14.4149	3.35979		0.434783	4	2.69697
V_feed1.jpg	karmi	karmi	1147.72	320.099	6	97	82	0.908427	0.351427	0.845361	2.96875	8.0265	4.66914	5.57778	0.434783	4	2.69697
V_feed1.jpg	karmi	nakarmia	1147.72	320.099	6	97	1	0.908427	0.351427	0.0103093	2.96875		-2.5448	6.56818	0.434783	4	2.69697
V_fight.jpg	bije się	biją się	1224.37	375.418	8	96	28	1.86386	0.621285	0.291667	3.75		0.62572	5.57778	0.434783	4	2.69697
V_fight.jpg	bije się	bije	1224.37	375.418	8	96	17	1.86386	0.621285	0.177083	3.75	9.69831		5.57778	0.434783	4	2.69697
V_fight.jpg	bije się	bije się	1224.37	375.418	8	96	45	1.86386	0.621285	0.46875	3.75		0.621809	6.5102	0.608696	5.38636	2.5
V_fight.jpg	bije się	sprzecza	1224.37	375.418	8	96	1	1.86386	0.621285	0.0104167		6.50129	-1.67972	5.95833	0.608696	5.38636	2.5
V_fight.jpg	bije się	szarpią się	1224.37	375.418	8	96	1	1.86386	0.621285	0.0104167			0.621809	6.5102	0.608696	5.38636	2.5
V_fight.jpg	bije się	szarpie	1224.37	375.418	8	96	1	1.86386	0.621285	0.0104167		6.24222	2.93116		0.608696	5.38636	2.5
V_fight.jpg	bije się	walczą	1224.37	375.418	8	96	1	1.86386	0.621285	0.0104167		10.2965	4.35979		0.608696	5.38636	2.5
V_fight.jpg	bije się	walczy	1224.37	375.418	8	96	2	1.86386	0.621285	0.0208333		10.2965	2.05826		0.608696	5.38636	2.5
V_file.jpg	piłuje	czyści	1408.51	467.292	8	87	2	0.684808	0.26492	0.0229885	4.02041	7.70976	1.18927		0.608696	5.38636	2.5
V_file.jpg	piłuje	drapie	1408.51	467.292	8	87	1	0.684808	0.26492	0.0114943		6.71174	1.18927		0.608696	5.38636	2.5
V_file.jpg	piłuje	kłuje	1408.51	467.292	8	87	1	0.684808	0.26492	0.0114943	4.73469		0.189269	6.10204	0.521739	3.26667	4.4375
V_file.jpg	piłuje	obcina	1408.51	467.292	8	87	2	0.684808	0.26492	0.0229885	4.22449	6.21461	1.05826		0.521739	3.26667	4.4375
V_file.jpg	piłuje	piłuje	1408.51	467.292	8	87	73	0.684808	0.26492	0.83908	4.875	4.59512	0.689269	5.91837	0.521739	3.26667	4.4375
V_file.jpg	piłuje	szlifuje	1408.51	467.292	8	87	1	0.684808	0.26492	0.0114943		4.80402	2.93116	6.20408	0.521739	3.26667	4.4375
V_fish2.jpg	łowi	łapie	1126.98	408.113	3	91	1	0.801275	0.505548	0.010989	7.8125	8.4457			0.521739	3.26667	4.4375
V_fish2.jpg	łowi	łowi	1126.98	408.113	3	91	72	0.801275	0.505548	0.791209	4.65625	7.02909			0.521739	3.26667	4.4375
V_fish2.jpg	łowi	wędkuje	1126.98	408.113	3	91	18	0.801275	0.505548	0.197802	4.65625	5.59842	1.05826	5.86842	0.521739	3.26667	4.4375
V_fly2n.jpg	leci	frunie	1070.55	348.598	4	95	5	1.29846	0.649232	0.0526316		4.12713	3.92725		0.521739	3.26667	4.4375
V_fly2n.jpg	leci	fruwa	1070.55	348.598	4	95	1	1.29846	0.649232	0.0105263		5.48894	-0.810731	5.88095	0.454545	5.95556	2.41176
V_fly2n.jpg	leci	lata	1070.55	348.598	4	95	37	1.29846	0.649232	0.389474	3.4375	12.0166	-0.74327	5.80952	0.454545	5.95556	2.41176
V_fly2n.jpg	leci	leci	1070.55	348.598	4	95	52	1.29846	0.649232	0.547368	3.4375	10.2711	5.79624	5.80952	0.454545	5.95556	2.41176
V_fry.jpg	smaży	gotuje	1245.57	403.94	5	93	27	1.31918	0.56814	0.290323	3.46875	8.56998	1.18927		0.375	4.28889	4.4375
V_fry.jpg	smaży	piecze	1245.57	403.94	5	93	2	1.31918	0.56814	0.0215054	4.1875	8.68016	2.06217		0.375	4.28889	4.4375
V_fry.jpg	smaży	robi jajecznicę	1245.57	403.94	5	93	4	1.31918	0.56814	0.0430108			-0.80682	5.51351	0.375	4.28889	4.4375
V_fry.jpg	smaży	smaży	1245.57	403.94	5	93	59	1.31918	0.56814	0.634409	4.3125	7.32975	-1.17972	5.51351	0.375	4.28889	4.4375
V_fry.jpg	smaży	zdejmuje	1245.57	403.94	5	93	1	1.31918	0.56814	0.0107527		7.65776	0.0582596	6.2	0.347826	6.04444	5.76471
V_glue.jpg	klei	klei	1289.21	348.347	11	94	77	1.23488	0.356961	0.819149	3.65625	6.29342	1.18927	6.21429	0.347826	6.04444	5.76471
V_glue.jpg	klei	maluje	1289.21	348.347	11	94	1	1.23488	0.356961	0.0106383	3.03125	8.09499	9.14119		0.347826	6.04444	5.76471
V_glue.jpg	klei	nakleja	1289.21	348.347	11	94	3	1.23488	0.356961	0.0319149		3.71357	1.18927	6.15385	0.347826	6.04444	5.76471
V_glue.jpg	klei	przykleja	1289.21	348.347	11	94	4	1.23488	0.356961	0.0425532	3.65625	5.35659	4.79624		0.347826	6.04444	5.76471
V_glue.jpg	klei	robi wycinanki	1289.21	348.347	11	94	1	1.23488	0.356961	0.0106383			0.189269	5.60417	0.380952	5.93333	3.06061
V_glue.jpg	klei	rysuje	1289.21	348.347	11	94	3	1.23488	0.356961	0.0319149	2.67742	7.26333	0.0582596	6.58537	0.380952	5.93333	3.06061
V_glue.jpg	klei	skleja	1289.21	348.347	11	94	1	1.23488	0.356961	0.0106383	3.65625	4.17439	3.80015		0.380952	5.93333	3.06061
V_glue.jpg	klei	smaruje	1289.21	348.347	11	94	1	1.23488	0.356961	0.0106383		5.83188	5.66914	5.60417	0.380952	5.93333	3.06061
V_glue.jpg	klei	wykleja	1289.21	348.347	11	94	1	1.23488	0.356961	0.0106383	3.65625		9.14119		0.380952	5.93333	3.06061
V_glue.jpg	klei	zakleja	1289.21	348.347	11	94	1	1.23488	0.356961	0.0106383	3.65625	3.91202	0.0582596	6.17073	0.380952	5.93333	3.06061
V_glue.jpg	klei	zaznacza	1289.21	348.347	11	94	1	1.23488	0.356961	0.0106383		5.1358	3.93116	5.60417	0.380952	5.93333	3.06061
V_golf.jpg	gra	celuje	1526.4	543.249	12	90	1	2.04741	0.571111	0.0111111	5.67347	7.74846	3.92725		0.380952	5.93333	3.06061
V_golf.jpg	gra	gra	1526.4	543.249	12	90	51	2.04741	0.571111	0.566667	4.25806	10.8318	4.80015	5.60417	0.380952	5.93333	3.06061
V_golf.jpg	gra	gra w golf	1526.4	543.249	12	90	1	2.04741	0.571111	0.0111111	4.25806		4.80015	5.60417	0.380952	5.93333	3.06061
V_golf.jpg	gra	gra w golfa	1526.4	543.249	12	90	17	2.04741	0.571111	0.188889	4.25806		3.80015		0.380952	5.93333	3.06061
V_golf.jpg	gra	gra w tenisa	1526.4	543.249	12	90	1	2.04741	0.571111	0.0111111	4.25806		1.55826	6.16327	0.25	2.34091	1.69697
V_golf.jpg	gra	kopie	1526.4	543.249	12	90	1	2.04741	0.571111	0.0111111	3.21875	8.30672	-0.67581	6.3125	0.25	2.34091	1.69697
V_golf.jpg	gra	odbija	1526.4	543.249	12	90	4	2.04741	0.571111	0.0444444		7.50879	9.10168	5.77778	0.25	2.34091	1.69697
V_golf.jpg	gra	przymierza się	1526.4	543.249	12	90	1	2.04741	0.571111	0.0111111			9.10168	5.77778	0.25	2.34091	1.69697
V_golf.jpg	gra	trafia	1526.4	543.249	12	90	1	2.04741	0.571111	0.0111111		7.63095	8.97067	5.77778	0.25	2.34091	1.69697
V_golf.jpg	gra	uderza	1526.4	543.249	12	90	10	2.04741	0.571111	0.111111	3.40816	8.05102	-0.810731	6.14	0.25	2.34091	1.69697
V_golf.jpg	gra	uprawia	1526.4	543.249	12	90	1	2.04741	0.571111	0.0111111		8.76655	1.43116		0.25	2.34091	1.69697
V_golf.jpg	gra	wymierza	1526.4	543.249	12	90	1	2.04741	0.571111	0.0111111		5.16479	7.97067		0.25	2.34091	1.69697
V_grate.jpg	trze	gotuje	1346.37	490.847	11	83	3	1.7573	0.507973	0.0361446	3.46875	8.56998	2.43116		0.25	2.34091	1.69697
V_grate.jpg	trze	kroi	1346.37	490.847	11	83	1	1.7573	0.507973	0.0120482	3.95918	6.56103	0.56217	6.26531	0.25	2.34091	1.69697
V_grate.jpg	trze	obiera	1346.37	490.847	11	83	4	1.7573	0.507973	0.0481928	4.22581	5.60947	2.80015		0.25	2.34091	1.69697
V_grate.jpg	trze	robi sałatkę	1346.37	490.847	11	83	1	1.7573	0.507973	0.0120482			4.30015		0.25	2.34091	1.69697
V_grate.jpg	trze	skrobie	1346.37	490.847	11	83	1	1.7573	0.507973	0.0120482		4.81218	0.0582596	6.2	0.68	4.97727	4.78125
V_grate.jpg	trze	szatkuje	1346.37	490.847	11	83	1	1.7573	0.507973	0.0120482			-0.810731	6.65306	0.68	4.97727	4.78125
V_grate.jpg	trze	ściera	1346.37	490.847	11	83	8	1.7573	0.507973	0.0963855	4.36735	5.01064	0.93116	5.7027	0.68	4.97727	4.78125
V_grate.jpg	trze	tarkuje	1346.37	490.847	11	83	3	1.7573	0.507973	0.0361446			6.40321		0.68	4.97727	4.78125
V_grate.jpg	trze	tnie	1346.37	490.847	11	83	1	1.7573	0.507973	0.0120482	3.75	7.99968	3.92725		0.68	4.97727	4.78125
V_grate.jpg	trze	trze	1346.37	490.847	11	83	58	1.7573	0.507973	0.698795	4.25	5.90263	2.92725		0.68	4.97727	4.78125
V_grate.jpg	trze	uciera	1346.37	490.847	11	83	2	1.7573	0.507973	0.0240964		3.09104	2.56217	6.22449	0.68	4.97727	4.78125
V_grill.jpg	grilluje	gotuje	1287.68	430.383	7	95	2	1.41624	0.504473	0.0210526	3.46875	8.56998	2.42725		0.68	4.97727	4.78125
V_grill.jpg	grilluje	grilluje	1287.68	430.383	7	95	69	1.41624	0.504473	0.726316	8.3125	5.48064	-1.54871	5.33333	0.68	4.97727	4.78125
V_grill.jpg	grilluje	piecze	1287.68	430.383	7	95	4	1.41624	0.504473	0.0421053	4.1875	8.68016	-1.04871	5.375	0.68	4.97727	4.78125
V_grill.jpg	grilluje	przekręca	1287.68	430.383	7	95	1	1.41624	0.504473	0.0105263		5.75574	1.56217		0.68	4.97727	4.78125
V_grill.jpg	grilluje	przewraca	1287.68	430.383	7	95	2	1.41624	0.504473	0.0210526		6.46147	0.0582596	6.2	0.583333	6.43182	3.54545
V_grill.jpg	grilluje	robi grilla	1287.68	430.383	7	95	4	1.41624	0.504473	0.0421053			3.79624	6.09302	0.583333	6.43182	3.54545
V_grill.jpg	grilluje	smaży	1287.68	430.383	7	95	13	1.41624	0.504473	0.136842	4.3125	7.32975	1.18927	6.21429	0.583333	6.43182	3.54545
V_hammer.jpg	wbija	naprawia	1266.87	421.613	5	94	1	1.26661	0.5455	0.0106383		7.48941	6.53813		0.583333	6.43182	3.54545
V_hammer.jpg	wbija	przybija	1266.87	421.613	5	94	40	1.26661	0.5455	0.425532	4.59375	5.2832	4.16914		0.583333	6.43182	3.54545
V_hammer.jpg	wbija	stuka	1266.87	421.613	5	94	2	1.26661	0.5455	0.0212766		6.02345	6.03422		0.583333	6.43182	3.54545
V_hammer.jpg	wbija	uderza	1266.87	421.613	5	94	1	1.26661	0.5455	0.0106383	3.40816	8.05102	1.18927	6.15385	0.583333	6.43182	3.54545
V_hammer.jpg	wbija	wbija	1266.87	421.613	5	94	50	1.26661	0.5455	0.531915	4.59375	6.66441	3.66914		0.458333	5.47727	3.12121
V_hatch.jpg	wykluwa się	ćwierka	1179.73	380.256	6	92	1	1.15659	0.447432	0.0108696		4.94164	3.80015	5.18421	0.458333	5.47727	3.12121
V_hatch.jpg	wykluwa się	rodzi się	1179.73	380.256	6	92	1	1.15659	0.447432	0.0108696			2.56217		0.458333	5.47727	3.12121
V_hatch.jpg	wykluwa się	wychodzi	1179.73	380.256	6	92	3	1.15659	0.447432	0.0326087		10.2707	0.56217	6.26531	0.458333	5.47727	3.12121
V_hatch.jpg	wykluwa się	wydostaje się	1179.73	380.256	6	92	1	1.15659	0.447432	0.0108696			3.06217	5.18421	0.458333	5.47727	3.12121
V_hatch.jpg	wykluwa się	wykluwa	1179.73	380.256	6	92	18	1.15659	0.447432	0.195652	5.1875	3.91202	3.30015		0.541667	6.6	1.9697
V_hatch.jpg	wykluwa się	wykluwa się	1179.73	380.256	6	92	68	1.15659	0.447432	0.73913	5.1875		1.12181		0.541667	6.6	1.9697
V_hitchhike2.jpg	łapie	czeka	1596.49	520.098	8	80	8	1.74379	0.581265	0.1	3.02041	11.4163	2.05826		0.541667	6.6	1.9697
V_hitchhike2.jpg	łapie	łapie	1596.49	520.098	8	80	50	1.74379	0.581265	0.625	7.8125	8.4457	7.46676		0.541667	6.6	1.9697
V_hitchhike2.jpg	łapie	łowi	1596.49	520.098	8	80	1	1.74379	0.581265	0.0125	5.80952	7.02909	9.10168	5.65116	0.541667	6.6	1.9697
V_hitchhike2.jpg	łapie	stoi	1596.49	520.098	8	80	2	1.74379	0.581265	0.025		11.9738	9.10168	5.65116	0.541667	6.6	1.9697
V_hitchhike2.jpg	łapie	szuka	1596.49	520.098	8	80	3	1.74379	0.581265	0.0375	2.93878	10.9048	0.19318	5.83673	0.409091	1.97778	2.59375
V_hitchhike2.jpg	łapie	wyciąga	1596.49	520.098	8	80	1	1.74379	0.581265	0.0125		8.15133	-0.810731	5.88095	0.409091	1.97778	2.59375
V_hitchhike2.jpg	łapie	wystawia	1596.49	520.098	8	80	1	1.74379	0.581265	0.0125		7.27517	-0.74327	5.80952	0.409091	1.97778	2.59375
V_hitchhike2.jpg	łapie	zatrzymuje	1596.49	520.098	8	80	14	1.74379	0.581265	0.175	3.61224	8.56903	1.18927		0.409091	1.97778	2.59375
V_hug.jpg	przytula	cieszy się	1053.26	301.158	13	97	2	2.14608	0.579952	0.0206186			0.19318	4.97727	0.409091	1.97778	2.59375
V_hug.jpg	przytula	kocha	1053.26	301.158	13	97	1	2.14608	0.579952	0.0103093		8.95725	4.30015		0.409091	1.97778	2.59375
V_hug.jpg	przytula	niesie	1053.26	301.158	13	97	1	2.14608	0.579952	0.0103093	3.59375	8.08055	5.66914		0.409091	1.97778	2.59375
V_hug.jpg	przytula	obściskuje	1053.26	301.158	13	97	1	2.14608	0.579952	0.0103093		5.09987	4.66523	5.55102	0.409091	1.97778	2.59375
V_hug.jpg	przytula	przytula	1053.26	301.158	13	97	54	2.14608	0.579952	0.556701	2.77419	6.6958	1.62181		0.541667	5.37778	4.41176
V_hug.jpg	przytula	przytula się	1053.26	301.158	13	97	21	2.14608	0.579952	0.216495	2.77419		-0.80682		0.541667	5.37778	4.41176
V_hug.jpg	przytula	przytulają	1053.26	301.158	13	97	1	2.14608	0.579952	0.0103093	2.77419	6.6958	-1.67972	5.46809	0.541667	5.37778	4.41176
V_hug.jpg	przytula	przytulają się	1053.26	301.158	13	97	3	2.14608	0.579952	0.0309278	2.77419		6.03422		0.541667	5.37778	4.41176
V_hug.jpg	przytula	ściska	1053.26	301.158	13	97	2	2.14608	0.579952	0.0206186		6.99302	2.80015	6.33333	0.541667	5.37778	4.41176
V_hug.jpg	przytula	trzyma	1053.26	301.158	13	97	1	2.14608	0.579952	0.0103093		11.077	6.10168	6.33333	0.541667	5.37778	4.41176
V_hug.jpg	przytula	tulą się	1053.26	301.158	13	97	1	2.14608	0.579952	0.0103093	2.77419		2.80015	6.33333	0.541667	5.37778	4.41176
V_hug.jpg	przytula	tuli	1053.26	301.158	13	97	6	2.14608	0.579952	0.0618557	2.77419	5.71703	6.10168	6.33333	0.541667	5.37778	4.41176
V_hug.jpg	przytula	tuli się	1053.26	301.158	13	97	3	2.14608	0.579952	0.0309278	2.77419		3.93116		0.541667	5.37778	4.41176
V_hunt.jpg	strzela	celuje	1257.76	323.783	6	94	7	1.3478	0.521402	0.0744681	5.67347	7.74846	1.06217		0.541667	5.37778	4.41176
V_hunt.jpg	strzela	mierzy	1257.76	323.783	6	94	3	1.3478	0.521402	0.0319149	4.8125	7.43071	0.621809	6.33333	0.541667	5.37778	4.41176
V_hunt.jpg	strzela	namierza	1257.76	323.783	6	94	1	1.3478	0.521402	0.0106383		7.18083	-1.67972	6.33333	0.541667	5.37778	4.41176
V_hunt.jpg	strzela	poluje	1257.76	323.783	6	94	15	1.3478	0.521402	0.159574	5.09375	8.42508	0.621809	6.33333	0.541667	5.37778	4.41176
V_hunt.jpg	strzela	strzela	1257.76	323.783	6	94	67	1.3478	0.521402	0.712766		9.84681	1.55826	6.16327	0.409091	4.63636	1.84848
V_hunt.jpg	strzela	zabija	1257.76	323.783	6	94	1	1.3478	0.521402	0.0106383		9.7133	0.189269	5.35	0.409091	4.63636	1.84848
V_iron1.jpg	prasuje	prasuje	1047.69	416.526	1	94	94	0	0	1	4.46875	5.65599	3.30015		0.409091	4.63636	1.84848
V_jump1.jpg	skacze	cieszy się	1091.21	379.444	4	98	1	0.629648	0.314824	0.0102041			2.05826	5.61538	0.409091	4.63636	1.84848
V_jump1.jpg	skacze	podskakuje	1091.21	379.444	4	98	2	0.629648	0.314824	0.0204082		6.36303	3.93116		0.409091	4.63636	1.84848
V_jump1.jpg	skacze	skacze	1091.21	379.444	4	98	87	0.629648	0.314824	0.887755	3.09375	8.62425	3.93116		0.409091	4.63636	1.84848
V_jump1.jpg	skacze	tańczy	1091.21	379.444	4	98	8	0.629648	0.314824	0.0816327	2.9375	9.29137	1.92725	6.35714	0.583333	6.65909	4.34375
V_kick2n.jpg	kopie	gra	1013.45	355.352	6	94	6	0.969289	0.374972	0.0638298	4.25806	10.8318	1.62181		0.619048	4.68182	3.54545
V_kick2n.jpg	kopie	gra w piłkę	1013.45	355.352	6	94	3	0.969289	0.374972	0.0319149			5.53422		0.619048	4.68182	3.54545
V_kick2n.jpg	kopie	kopie	1013.45	355.352	6	94	79	0.969289	0.374972	0.840426	3.21875	8.30672	1.18927	6.18605	0.619048	4.68182	3.54545
V_kick2n.jpg	kopie	odbija	1013.45	355.352	6	94	3	0.969289	0.374972	0.0319149		7.50879	0.189269	6.625	0.619048	4.68182	3.54545
V_kick2n.jpg	kopie	podbija	1013.45	355.352	6	94	2	0.969289	0.374972	0.0212766		6.33859	-0.67581	6.3125	0.416667	4.48889	2.9697
V_kick2n.jpg	kopie	uderza	1013.45	355.352	6	94	1	0.969289	0.374972	0.0106383	3.40816	8.05102	7.10168		0.416667	4.48889	2.9697
V_kiss1.jpg	całuje	całuje	1041.87	321.252	3	97	93	0.281391	0.177538	0.958763	3.53125	8.73101	-0.810731	6.14	0.416667	4.48889	2.9697
V_kiss1.jpg	całuje	daje buzi	1041.87	321.252	3	97	3	0.281391	0.177538	0.0309278			1.43116		0.416667	4.48889	2.9697
V_kiss1.jpg	całuje	daje buziaka	1041.87	321.252	3	97	1	0.281391	0.177538	0.0103093			3.80015		0.416667	4.48889	2.9697
V_knit.jpg	szyje	dzierga	1395.32	554.314	10	75	10	2.59239	0.780389	0.133333	8.18367	4.02535	0.56217	6.26531	0.416667	4.48889	2.9697
V_knit.jpg	szyje	haftuje	1395.32	554.314	10	75	1	2.59239	0.780389	0.0133333		4.47734	1.05826	6.2	0.565217	4.93333	4.26471
V_knit.jpg	szyje	nawleka	1395.32	554.314	10	75	1	2.59239	0.780389	0.0133333	5.81633		2.35979		0.565217	4.93333	4.26471
V_knit.jpg	szyje	plecie	1395.32	554.314	10	75	3	2.59239	0.780389	0.04		6.58755	4.09777		0.565217	4.93333	4.26471
V_knit.jpg	szyje	pracuje	1395.32	554.314	10	75	1	2.59239	0.780389	0.0133333		11.155	2.06217	5.59184	0.478261	2.68889	2.69697
V_knit.jpg	szyje	robi	1395.32	554.314	10	75	3	2.59239	0.780389	0.04		12.4781	3.92725		0.478261	2.68889	2.69697
V_knit.jpg	szyje	robi na drutach	1395.32	554.314	10	75	15	2.59239	0.780389	0.2	5.03125		3.30015	6.57143	0.478261	2.68889	2.69697
V_knit.jpg	szyje	szydełkuje	1395.32	554.314	10	75	14	2.59239	0.780389	0.186667	7.42857	4.09434	1.18927		0.478261	2.68889	2.69697
V_knit.jpg	szyje	szyje	1395.32	554.314	10	75	25	2.59239	0.780389	0.333333	3.90625	8.33567	1.92725		0.478261	2.68889	2.69697
V_knit.jpg	szyje	tka	1395.32	554.314	10	75	2	2.59239	0.780389	0.0266667		5.8693	-1.24327		0.478261	2.68889	2.69697
V_knock.jpg	puka	puka	924.641	232.833	2	98	97	0.0821431	0.0821431	0.989796	3.28125	7.47647	8.2722	6.11628	0.478261	2.68889	2.69697
V_knock.jpg	puka	stuka	924.641	232.833	2	98	1	0.0821431	0.0821431	0.0102041		6.02345	6.66523	6.16327	0.478261	2.68889	2.69697
V_laugh4n.jpg	śmieje się	cieszy się	893.851	274.705	3	98	1	0.452279	0.285356	0.0102041			-0.179721	5.70588	0.478261	2.68889	2.69697
V_laugh4n.jpg	śmieje się	śmieje	893.851	274.705	3	98	7	0.452279	0.285356	0.0714286	2.75	9.10097	0.32419		0.478261	2.68889	2.69697
V_laugh4n.jpg	śmieje się	śmieje się	893.851	274.705	3	98	90	0.452279	0.285356	0.918367	2.75		-0.80682	6.14286	0.391304	6.46667	3.75758
V_lick1.jpg	liże	liże	897.101	217.646	1	97	97	0	0	1	3.28125	7.08506	2.56217		0.391304	6.46667	3.75758
V_light.jpg	zapala	gasi	1213.14	445.28	10	94	1	1.42965	0.430367	0.0106383	4.03125	6.53379	1.62181		0.363636	5.95556	5.15625
V_light.jpg	zapala	odpala	1213.14	445.28	10	94	3	1.42965	0.430367	0.0319149		6.95559	2.05826	6.18421	0.363636	5.95556	5.15625
V_light.jpg	zapala	pali	1213.14	445.28	10	94	8	1.42965	0.430367	0.0851064	3.96875	9.31902	4.35979	6.18421	0.363636	5.95556	5.15625
V_light.jpg	zapala	pali się	1213.14	445.28	10	94	3	1.42965	0.430367	0.0319149	3.8125		-1.67972	5.94737	0.521739	4.93333	4.28125
V_light.jpg	zapala	płonie	1213.14	445.28	10	94	2	1.42965	0.430367	0.0212766	5.30612	7.97934	-1.67972	5.55319	0.458333	4.64444	4.35294
V_light.jpg	zapala	podpala	1213.14	445.28	10	94	1	1.42965	0.430367	0.0106383		5.99396	3.43116		0.458333	4.64444	4.35294
V_light.jpg	zapala	rozpala	1213.14	445.28	10	94	1	1.42965	0.430367	0.0106383	3.96875	6.10702	-1.67972	5.82051	0.458333	4.64444	4.35294
V_light.jpg	zapala	zapala	1213.14	445.28	10	94	72	1.42965	0.430367	0.765957	3.64516	6.6896	1.12181	5.91176	0.458333	4.64444	4.35294
V_light.jpg	zapala	zapala się	1213.14	445.28	10	94	2	1.42965	0.430367	0.0212766			1.18927	6.5102	0.458333	4.64444	4.35294
V_light.jpg	zapala	zaświeca	1213.14	445.28	10	94	1	1.42965	0.430367	0.0106383			4.30015		0.458333	4.64444	4.35294
V_listen3.jpg	słucha	słucha	922.265	256.959	1	98	98	0	0	1	2.84375	11.2722	4.30015	5.82051	0.458333	4.64444	4.35294
V_marry.jpg	bierze ślub	bierze	1795.67	532.865	18	77	1	3.42023	0.820214	0.012987	4.75	10.5748	2.93116	5.57895	0.458333	4.64444	4.35294
V_marry.jpg	bierze ślub	bierze ślub	1795.67	532.865	18	77	22	3.42023	0.820214	0.285714	4.75		5.73269		0.458333	4.64444	4.35294
V_marry.jpg	bierze ślub	biorą ślub	1795.67	532.865	18	77	3	3.42023	0.820214	0.038961	4.75		5.66914		0.458333	4.64444	4.35294
V_marry.jpg	bierze ślub	nakłada	1795.67	532.865	18	77	4	3.42023	0.820214	0.0519481		6.54535	2.06217	5.6	0.409091	5.24444	6.41176
V_marry.jpg	bierze ślub	oświadcza	1795.67	532.865	18	77	2	3.42023	0.820214	0.025974		6.16752	-0.810731	5.5	0.44	6.59091	2.94118
V_marry.jpg	bierze ślub	oświadcza się	1795.67	532.865	18	77	2	3.42023	0.820214	0.025974			5.72878	5.5	0.44	6.59091	2.94118
V_marry.jpg	bierze ślub	pobiera się	1795.67	532.865	18	77	2	3.42023	0.820214	0.025974			5.72878	5.5	0.44	6.59091	2.94118
V_marry.jpg	bierze ślub	przyrzeka	1795.67	532.865	18	77	1	3.42023	0.820214	0.012987		7.5689	3.80015		0.44	6.59091	2.94118
V_marry.jpg	bierze ślub	trzyma	1795.67	532.865	18	77	1	3.42023	0.820214	0.012987		11.077	4.66914		0.44	6.59091	2.94118
V_marry.jpg	bierze ślub	wkłada	1795.67	532.865	18	77	4	3.42023	0.820214	0.0519481	3.08163	7.86978	6.97067		0.44	6.59091	2.94118
V_marry.jpg	bierze ślub	wsadza	1795.67	532.865	18	77	1	3.42023	0.820214	0.012987		6.72863	2.20882		0.44	6.59091	2.94118
V_marry.jpg	bierze ślub	wychodzą	1795.67	532.865	18	77	1	3.42023	0.820214	0.012987	6.71429	10.2707	3.80015		0.44	6.59091	2.94118
V_marry.jpg	bierze ślub	wychodzi za mąż	1795.67	532.865	18	77	6	3.42023	0.820214	0.0779221	6.71429		1.06217		0.44	6.59091	2.94118
V_marry.jpg	bierze ślub	zakłada obrączkę	1795.67	532.865	18	77	14	3.42023	0.820214	0.181818	2.83673		3.93116	5.77551	0.44	6.59091	2.94118
V_marry.jpg	bierze ślub	zaręcza	1795.67	532.865	18	77	1	3.42023	0.820214	0.012987	7.28571	5.16479	2.06217		0.44	6.59091	2.94118
V_marry.jpg	bierze ślub	zaręcza się	1795.67	532.865	18	77	6	3.42023	0.820214	0.0779221	7.28571		2.05826	5.61224	0.44	6.59091	2.94118
V_marry.jpg	bierze ślub	żeni	1795.67	532.865	18	77	2	3.42023	0.820214	0.025974		7.745	8.83575	5.61224	0.44	6.59091	2.94118
V_marry.jpg	bierze ślub	żeni się	1795.67	532.865	18	77	4	3.42023	0.820214	0.0519481			11.3156	5.91837	0.44	6.59091	2.94118
V_massage1a.jpg	masuje	masuje	970.182	271.216	2	95	93	0.147311	0.147311	0.978947	4.84375	5.87212	3.80015	6.08163	0.44	6.59091	2.94118
V_massage1a.jpg	masuje	robi masaż	970.182	271.216	2	95	2	0.147311	0.147311	0.0210526			6.10168	6.08163	0.44	6.59091	2.94118
V_measure.jpg	mierzy	mierzy	1150.18	277.44	2	98	91	0.371232	0.371232	0.928571	4.8125	7.43071	-0.179721		0.44	6.59091	2.94118
V_measure.jpg	mierzy	odmierza	1150.18	277.44	2	98	7	0.371232	0.371232	0.0714286	4.8125	4.2485	2.12181		0.44	6.59091	2.94118
V_melt2n.jpg	topi się	cieknie	1353.01	409.913	13	94	2	2.01423	0.544321	0.0212766		6.08677	1.05826	6.25	0.583333	6.54545	3.20588
V_melt2n.jpg	topi się	je	1353.01	409.913	13	94	1	2.01423	0.544321	0.0106383	2.13333	14.4149	4.16523		0.583333	6.54545	3.20588
V_melt2n.jpg	topi się	kapie	1353.01	409.913	13	94	7	2.01423	0.544321	0.0744681	3.75	5.59471	0.189269	5.35	0.541667	6.02273	3.11765
V_melt2n.jpg	topi się	ocieka	1353.01	409.913	13	94	1	2.01423	0.544321	0.0106383		5.07517	4.30015	5.35	0.541667	6.02273	3.11765
V_melt2n.jpg	topi się	rozpływa się	1353.01	409.913	13	94	1	2.01423	0.544321	0.0106383			1.68927		0.47619	2.53333	3.60606
V_melt2n.jpg	topi się	rozpuszcza	1353.01	409.913	13	94	1	2.01423	0.544321	0.0106383		5.66988	-2.5448	6.56818	0.47619	2.53333	3.60606
V_melt2n.jpg	topi się	rozpuszcza się	1353.01	409.913	13	94	1	2.01423	0.544321	0.0106383			-0.810731	5.55882	0.47619	2.53333	3.60606
V_melt2n.jpg	topi się	roztapia się	1353.01	409.913	13	94	6	2.01423	0.544321	0.0638298	4.65625		1.06217		0.47619	2.53333	3.60606
V_melt2n.jpg	topi się	ścieka	1353.01	409.913	13	94	1	2.01423	0.544321	0.0106383		3.66356	7.47067		0.47619	2.53333	3.60606
V_melt2n.jpg	topi się	topi	1353.01	409.913	13	94	2	2.01423	0.544321	0.0212766	4.65625	6.61607	4.16914		0.47619	2.53333	3.60606
V_melt2n.jpg	topi się	topi się	1353.01	409.913	13	94	60	2.01423	0.544321	0.638298	4.67742		6.47067		0.47619	2.53333	3.60606
V_melt2n.jpg	topi się	topią się	1353.01	409.913	13	94	1	2.01423	0.544321	0.0106383	4.67742		7.47067	5.10638	0.47619	2.53333	3.60606
V_melt2n.jpg	topi się	topnieje	1353.01	409.913	13	94	10	2.01423	0.544321	0.106383	4.65625	5.46806	2.06217		0.47619	2.53333	3.60606
V_milk1.jpg	doi	doi	1082.74	371.179	1	98	98	0	0	1	4.65625	5.29832	-0.24327	5.10638	0.47619	2.53333	3.60606
V_mix.jpg	miksuje	kręci	1214.08	388.597	6	93	1	0.821371	0.31775	0.0107527		9.25196	1.55826	5.7027	0.47619	2.53333	3.60606
V_mix.jpg	miksuje	miesza	1214.08	388.597	6	93	8	0.821371	0.31775	0.0860215	3.6875	8.50674	1.55826	5.7027	0.47619	2.53333	3.60606
V_mix.jpg	miksuje	miksuje	1214.08	388.597	6	93	80	0.821371	0.31775	0.860215	5.41935	4.12713	2.42725	5.10638	0.47619	2.53333	3.60606
V_mix.jpg	miksuje	piecze	1214.08	388.597	6	93	1	0.821371	0.31775	0.0107527	4.1875	8.68016	-0.679721	5.83333	0.636364	6.73333	2.24242
V_mix.jpg	miksuje	robi ciasto	1214.08	388.597	6	93	2	0.821371	0.31775	0.0215054			1.05826		0.5	5.77778	4.39394
V_mix.jpg	miksuje	ubija	1214.08	388.597	6	93	1	0.821371	0.31775	0.0107527		5.28827	0.0621703	5.80952	0.5	5.77778	4.39394
V_mop.jpg	myje	czyści	1221.23	389.79	7	97	1	1.532	0.545708	0.0103093	4.02041	7.70976	2.92725	6.04255	0.5	5.77778	4.39394
V_mop.jpg	myje	mopuje	1221.23	389.79	7	97	1	1.532	0.545708	0.0103093			1.18927	6.21429	0.5	5.77778	4.39394
V_mop.jpg	myje	myje	1221.23	389.79	7	97	64	1.532	0.545708	0.659794	2.59184	8.04687	4.66523		0.5	5.77778	4.39394
V_mop.jpg	myje	sprząta	1221.23	389.79	7	97	18	1.532	0.545708	0.185567	4	8.01632	1.56217		0.5	5.77778	4.39394
V_mop.jpg	myje	szoruje	1221.23	389.79	7	97	2	1.532	0.545708	0.0206186		5.91889	0.189269	6.10204	0.48	5.86667	4.72727
V_mop.jpg	myje	wyciera	1221.23	389.79	7	97	2	1.532	0.545708	0.0206186	3.55102	6.20658	0.0582596		0.48	5.86667	4.72727
V_mop.jpg	myje	zmywa	1221.23	389.79	7	97	9	1.532	0.545708	0.0927835	4.44898	7.44483	-1.67972	5.94872	0.48	5.86667	4.72727
V_open2.jpg	otwiera	odkręca	1029.13	280.975	2	97	1	0.0828366	0.0828366	0.0103093		4.7185	3.80015	6.07692	0.48	5.86667	4.72727
V_open2.jpg	otwiera	otwiera	1029.13	280.975	2	97	96	0.0828366	0.0828366	0.989691	2.84375	9.26936	1.05826		0.48	5.86667	4.72727
V_operate.jpg	operuje	kroi	1514.51	484.125	12	89	1	1.4484	0.41868	0.011236	3.95918	6.56103	2.93116	6.32653	0.48	5.86667	4.72727
V_operate.jpg	operuje	leczy	1514.51	484.125	12	89	2	1.4484	0.41868	0.0224719		8.44934	3.06217	6.69388	0.48	5.86667	4.72727
V_operate.jpg	operuje	operuje	1514.51	484.125	12	89	67	1.4484	0.41868	0.752809	6.09375	7.43838	4.66914		0.416667	3.75556	4.33333
V_operate.jpg	operuje	pracuje	1514.51	484.125	12	89	1	1.4484	0.41868	0.011236		11.155	1.80015	5.80851	0.416667	3.75556	4.33333
V_operate.jpg	operuje	prowadzi operację	1514.51	484.125	12	89	1	1.4484	0.41868	0.011236			0.19318	6.32	0.375	5.73333	2.69697
V_operate.jpg	operuje	robi operację	1514.51	484.125	12	89	2	1.4484	0.41868	0.0224719			-0.810731	6.65306	0.375	5.73333	2.69697
V_operate.jpg	operuje	robi zabieg	1514.51	484.125	12	89	1	1.4484	0.41868	0.011236			-1.17972		0.375	5.73333	2.69697
V_operate.jpg	operuje	szyje	1514.51	484.125	12	89	9	1.4484	0.41868	0.101124	3.90625	8.33567	2.92725	5.18367	0.375	5.73333	2.69697
V_operate.jpg	operuje	tnie	1514.51	484.125	12	89	1	1.4484	0.41868	0.011236	3.75	7.99968	1.92725		0.375	5.73333	2.69697
V_operate.jpg	operuje	wykonuje operację	1514.51	484.125	12	89	1	1.4484	0.41868	0.011236			11.4427		0.375	5.73333	2.69697
V_operate.jpg	operuje	zszywa	1514.51	484.125	12	89	2	1.4484	0.41868	0.0224719	3.90625	5.273	8.2722		0.375	5.73333	2.69697
V_paint.jpg	maluje	maluje	1057.5	256.732	2	96	90	0.33729	0.33729	0.9375	3.03125	8.09499	5.53422		0.375	5.73333	2.69697
V_paint.jpg	maluje	rysuje	1057.5	256.732	2	96	6	0.33729	0.33729	0.0625	2.67742	7.26333	-0.179721	5.70588	0.375	5.73333	2.69697
V_pee.jpg	sika	korzysta z toalety	1184.49	406.961	6	93	1	0.806498	0.311996	0.0107527			-1.54871	5.33333	0.375	5.73333	2.69697
V_pee.jpg	sika	oddaje mocz	1184.49	406.961	6	93	5	0.806498	0.311996	0.0537634			12.3117		0.375	5.73333	2.69697
V_pee.jpg	sika	sika	1184.49	406.961	6	93	81	0.806498	0.311996	0.870968	2.5	7.46908	4.06217	5.70588	0.375	5.73333	2.69697
V_pee.jpg	sika	siusia	1184.49	406.961	6	93	1	0.806498	0.311996	0.0107527	2.5	5.52943	0.0582596	6.58537	0.454545	5.15556	3.27273
V_pee.jpg	sika	załatwia	1184.49	406.961	6	93	1	0.806498	0.311996	0.0107527		7.63916	0.0582596	6.17073	0.454545	5.15556	3.27273
V_pee.jpg	sika	załatwia się	1184.49	406.961	6	93	4	0.806498	0.311996	0.0430108			11.3156		0.708333	5.68889	4.81818
V_peel.jpg	obiera	kroi	1023.58	324.155	6	96	5	0.739517	0.286084	0.0520833	3.95918	6.56103	4.22878		0.708333	5.68889	4.81818
V_peel.jpg	obiera	obiera	1023.58	324.155	6	96	85	0.739517	0.286084	0.885417	4.22581	5.60947	0.19318	6.34091	0.708333	5.68889	4.81818
V_peel.jpg	obiera	skrobie	1023.58	324.155	6	96	3	0.739517	0.286084	0.03125		4.81218	0.19318	6.34091	0.708333	5.68889	4.81818
V_peel.jpg	obiera	struga	1023.58	324.155	6	96	1	0.739517	0.286084	0.0104167	6.42857	4.20469	4.66914		0.708333	5.68889	4.81818
V_peel.jpg	obiera	struże	1023.58	324.155	6	96	1	0.739517	0.286084	0.0104167	6.42857		6.97067		0.708333	5.68889	4.81818
V_peel.jpg	obiera	tnie	1023.58	324.155	6	96	1	0.739517	0.286084	0.0104167	3.75	7.99968	-0.810731	6.65306	0.583333	5.44444	4.36364
V_photograph.jpg	robi zdjęcie	fotografuje	1218.73	402.73	6	94	34	1.90038	0.735169	0.361702	4.25	6.25575	0.93116	5.7027	0.583333	5.44444	4.36364
V_photograph.jpg	robi zdjęcie	pstryka	1218.73	402.73	6	94	1	1.90038	0.735169	0.0106383		4.77912	3.92725		0.583333	5.44444	4.36364
V_photograph.jpg	robi zdjęcie	robi	1218.73	402.73	6	94	6	1.90038	0.735169	0.0638298	4.25	12.4781	3.93116	6.20408	0.583333	5.44444	4.36364
V_photograph.jpg	robi zdjęcie	robi zdjęcia	1218.73	402.73	6	94	17	1.90038	0.735169	0.180851	4.25		3.93116	6.20408	0.583333	5.44444	4.36364
V_photograph.jpg	robi zdjęcie	robi zdjęcie	1218.73	402.73	6	94	35	1.90038	0.735169	0.37234	4.25		-1.54871	5.33333	0.583333	5.44444	4.36364
V_photograph.jpg	robi zdjęcie	zumuje	1218.73	402.73	6	94	1	1.90038	0.735169	0.0106383			7.90321	6.21538	0.695652	6.48889	4.78125
V_pick.jpg	zrywa	obiera	1024.96	337.605	6	98	1	1.052	0.406968	0.0102041	4.22581	5.60947	3.30015		0.695652	6.48889	4.78125
V_pick.jpg	zrywa	rwie	1024.96	337.605	6	98	2	1.052	0.406968	0.0204082		6.09807	-1.24327	6.21538	0.695652	6.48889	4.78125
V_pick.jpg	zrywa	urywa	1024.96	337.605	6	98	2	1.052	0.406968	0.0204082		5.62402	6.40321	6.21538	0.695652	6.48889	4.78125
V_pick.jpg	zrywa	zbiera	1024.96	337.605	6	98	15	1.052	0.406968	0.153061	3.14286	9.04133	6.40321	6.21538	0.695652	6.48889	4.78125
V_pick.jpg	zrywa	zdejmuje	1024.96	337.605	6	98	1	1.052	0.406968	0.0102041		7.65776	2.55826		0.695652	6.48889	4.78125
V_pick.jpg	zrywa	zrywa	1024.96	337.605	6	98	77	1.052	0.406968	0.785714	3.5625	7.30988	0.93116	5.7027	0.454545	4.77273	2.88235
V_pinch.jpg	szczypie	ciągnie	1060.02	317.321	5	93	1	0.468878	0.201935	0.0107527	3.53125	8.56102	-0.616171		0.454545	4.77273	2.88235
V_pinch.jpg	szczypie	dotyka	1060.02	317.321	5	93	2	0.468878	0.201935	0.0215054		9.30856	1.56217		0.454545	4.77273	2.88235
V_pinch.jpg	szczypie	drapie	1060.02	317.321	5	93	2	0.468878	0.201935	0.0215054		6.71174	4.43116	5.87755	0.454545	4.77273	2.88235
V_pinch.jpg	szczypie	szczypie	1060.02	317.321	5	93	87	0.468878	0.201935	0.935484	3.78125	5.65249	4.79624		0.454545	4.77273	2.88235
V_pinch.jpg	szczypie	ściska	1060.02	317.321	5	93	1	0.468878	0.201935	0.0107527		6.99302	3.06217	5.70455	0.454545	4.77273	2.88235
V_plant1.jpg	sadzi	przesadza	1057.46	333.951	8	90	1	0.966326	0.322109	0.0111111		7.83558	2.05826	5.1791	0.541667	6.20455	2.69697
V_plant1.jpg	sadzi	sadza	1057.46	333.951	8	90	1	0.966326	0.322109	0.0111111	4.4375	5.0689	0.93116		0.541667	6.20455	2.69697
V_plant1.jpg	sadzi	sadzi	1057.46	333.951	8	90	77	0.966326	0.322109	0.855556	4.4375	7.22839	1.05826		0.541667	6.20455	2.69697
V_plant1.jpg	sadzi	wkłada	1057.46	333.951	8	90	3	0.966326	0.322109	0.0333333	3.08163	7.86978	2.05826	5.83721	0.541667	6.20455	2.69697
V_plant1.jpg	sadzi	wsadza	1057.46	333.951	8	90	4	0.966326	0.322109	0.0444444		6.72863	3.93116		0.541667	6.20455	2.69697
V_plant1.jpg	sadzi	wyciąga	1057.46	333.951	8	90	1	0.966326	0.322109	0.0111111		8.15133	4.80015		0.583333	6.08889	3.125
V_plant1.jpg	sadzi	zakopuje	1057.46	333.951	8	90	1	0.966326	0.322109	0.0111111		5.54518	0.320279	5.76744	0.583333	6.08889	3.125
V_plant1.jpg	sadzi	zasadza	1057.46	333.951	8	90	2	0.966326	0.322109	0.0222222		3.55535	0.320279	5.76744	0.583333	6.08889	3.125
V_play1.jpg	gra	gra	992.59	338.551	3	97	90	0.44505	0.280795	0.927835	4.25806	10.8318	3.93116	5.77551	0.583333	6.08889	3.125
V_play1.jpg	gra	gra na fortepianie	992.59	338.551	3	97	4	0.44505	0.280795	0.0412371	4.25806		2.06217		0.583333	6.08889	3.125
V_play1.jpg	gra	gra na pianinie	992.59	338.551	3	97	3	0.44505	0.280795	0.0309278	4.25806		4.30015		0.583333	6.08889	3.125
V_plow.jpg	orze	bronuje	1581.43	541.338	10	81	2	1.51109	0.454883	0.0246914			3.79624		0.583333	6.08889	3.125
V_plow.jpg	orze	jedzie	1581.43	541.338	10	81	1	1.51109	0.454883	0.0123457		11.0586	3.93116		0.583333	6.08889	3.125
V_plow.jpg	orze	jeździ	1581.43	541.338	10	81	1	1.51109	0.454883	0.0123457		9.15239	-0.67581	6.3125	0.478261	5.95455	3.42424
V_plow.jpg	orze	kopie	1581.43	541.338	10	81	1	1.51109	0.454883	0.0123457	3.3125	8.30672	14.8156	6.3125	0.478261	5.95455	3.42424
V_plow.jpg	orze	kosi	1581.43	541.338	10	81	1	1.51109	0.454883	0.0123457		5.77455	10.2087	6.3125	0.478261	5.95455	3.42424
V_plow.jpg	orze	ora	1581.43	541.338	10	81	11	1.51109	0.454883	0.135802	6.25		2.92725		0.72	5.2	2.33333
V_plow.jpg	orze	orze	1581.43	541.338	10	81	59	1.51109	0.454883	0.728395	6.25	5.90263	-1.67972		0.72	5.2	2.33333
V_plow.jpg	orze	pracuje	1581.43	541.338	10	81	2	1.51109	0.454883	0.0246914		11.155	0.189269		0.72	5.2	2.33333
V_plow.jpg	orze	uprawia	1581.43	541.338	10	81	2	1.51109	0.454883	0.0246914		8.76655	-0.810731	5.77778	0.72	5.2	2.33333
V_plow.jpg	orze	urzyźnia	1581.43	541.338	10	81	1	1.51109	0.454883	0.0123457			-0.679721		0.72	5.2	2.33333
V_post2.jpg	wrzuca	doręcza	1395.55	432.805	9	94	1	2.01013	0.634127	0.0106383		4.21951	-1.54871	5.12766	0.72	5.2	2.33333
V_post2.jpg	wrzuca	nadaje	1395.55	432.805	9	94	1	2.01013	0.634127	0.0106383		8.68118	-1.54871	5.12766	0.72	5.2	2.33333
V_post2.jpg	wrzuca	składa	1395.55	432.805	9	94	1	2.01013	0.634127	0.0106383		8.60667	1.92725		0.72	5.2	2.33333
V_post2.jpg	wrzuca	wkłada	1395.55	432.805	9	94	27	2.01013	0.634127	0.287234	3.08163	7.86978	2.80015		0.72	5.2	2.33333
V_post2.jpg	wrzuca	wręcza	1395.55	432.805	9	94	1	2.01013	0.634127	0.0106383		5.75257			0.72	5.2	2.33333
V_post2.jpg	wrzuca	wrzuca	1395.55	432.805	9	94	45	2.01013	0.634127	0.478723	3.42857	6.92952	1.80015		0.428571	3.22727	3.38235
V_post2.jpg	wrzuca	wsadza	1395.55	432.805	9	94	5	2.01013	0.634127	0.0531915		6.72863	1.05826		0.428571	3.22727	3.38235
V_post2.jpg	wrzuca	wsuwa	1395.55	432.805	9	94	2	2.01013	0.634127	0.0212766		5.12396	3.43116		0.428571	3.22727	3.38235
V_post2.jpg	wrzuca	wysyła	1395.55	432.805	9	94	11	2.01013	0.634127	0.117021	4.4375	8.80657	3.93116	5.77551	0.428571	3.22727	3.38235
V_pour2.jpg	nalewa	leje	1081.17	345.207	5	97	10	1.09888	0.473263	0.103093	4.40816	8.50045	2.93116		0.428571	3.22727	3.38235
V_pour2.jpg	nalewa	nalewa	1081.17	345.207	5	97	75	1.09888	0.473263	0.773196	3.46875	5.67332	3.06217	5.89796	0.428571	3.22727	3.38235
V_pour2.jpg	nalewa	polewa	1081.17	345.207	5	97	1	1.09888	0.473263	0.0103093		5.36129	2.06217		0.428571	3.22727	3.38235
V_pour2.jpg	nalewa	rozlewa	1081.17	345.207	5	97	1	1.09888	0.473263	0.0103093	3.1875	5.48894	2.06217		0.428571	3.22727	3.38235
V_pour2.jpg	nalewa	wlewa	1081.17	345.207	5	97	10	1.09888	0.473263	0.103093	4.40816	5.5835	3.93116	4.70455	0.428571	3.22727	3.38235
V_pull2.jpg	ciągnie	ciągnie	978.335	315.499	2	96	90	0.33729	0.33729	0.9375	3.53125	8.56102	-1.67972	5.69388	0.48	5.88889	6.28125
V_pull2.jpg	ciągnie	przeciąga	978.335	315.499	2	96	6	0.33729	0.33729	0.0625	3.53125	6.1334	2.93116	6	0.48	5.88889	6.28125
V_push.jpg	pcha	ciągnie	981.481	375.621	5	94	1	0.551733	0.237619	0.0106383	3.53125	8.56102	1.93116		0.48	5.88889	6.28125
V_push.jpg	pcha	ciśnie	981.481	375.621	5	94	1	0.551733	0.237619	0.0106383		6.05209	2.80015	5.725	0.48	5.88889	6.28125
V_push.jpg	pcha	pcha	981.481	375.621	5	94	86	0.551733	0.237619	0.914894	3.4375	7.64396	3.06217	5.69388	0.48	5.88889	6.28125
V_push.jpg	pcha	popycha	981.481	375.621	5	94	5	0.551733	0.237619	0.0531915		6.78784	2.05826	5.1791	0.26087	5.46667	2.09091
V_push.jpg	pcha	przesuwa	981.481	375.621	5	94	1	0.551733	0.237619	0.0106383		6.83733	5.16914	5.1791	0.26087	5.46667	2.09091
V_rain.jpg	pada	leje	1070.27	365.661	2	98	4	0.246023	0.246023	0.0408163	4.40816	8.50045	2.05826	5.1791	0.227273	5.57778	2.51515
V_rain.jpg	pada	pada	1070.27	365.661	2	98	94	0.246023	0.246023	0.959184	3.41935	8.55526	1.68927		0.227273	5.57778	2.51515
V_rake.jpg	grabi	grabi	1165.22	360.497	8	91	70	1.34493	0.44831	0.769231	4.125	5.0626	-0.67581	5.29787	0.227273	5.57778	2.51515
V_rake.jpg	grabi	grabie	1165.22	360.497	8	91	7	1.34493	0.44831	0.0769231	4.125	4.55388	2.43116		0.227273	5.57778	2.51515
V_rake.jpg	grabi	sprząta	1165.22	360.497	8	91	3	1.34493	0.44831	0.032967	4	8.01632	2.30015		0.227273	5.57778	2.51515
V_rake.jpg	grabi	zagrabia	1165.22	360.497	8	91	1	1.34493	0.44831	0.010989			-1.67972	5.69388	0.458333	6.5	4.75758
V_rake.jpg	grabi	zamiata	1165.22	360.497	8	91	5	1.34493	0.44831	0.0549451	4.03125	5.65599	-2.55262	6.12195	0.458333	6.5	4.75758
V_rake.jpg	grabi	zbiera	1165.22	360.497	8	91	3	1.34493	0.44831	0.032967	3.14286	9.04133	1.62572	6.06383	0.375	6.31818	3.09091
V_rake.jpg	grabi	zgarnia	1165.22	360.497	8	91	1	1.34493	0.44831	0.010989		6.29711	1.62572	6.06383	0.375	6.31818	3.09091
V_rake.jpg	grabi	zmiata	1165.22	360.497	8	91	1	1.34493	0.44831	0.010989	4.03125	6.19032	3.80015	6.07692	0.375	6.31818	3.09091
V_read.jpg	czyta	czyta	972.486	271.065	2	98	97	0.0821431	0.0821431	0.989796	3.03125	9.95423	5.16914		0.375	6.31818	3.09091
V_read.jpg	czyta	uczy się	972.486	271.065	2	98	1	0.0821431	0.0821431	0.0102041			3.30015	6.26667	0.375	6.31818	3.09091
V_ride.jpg	jeździ	jedzie	1114.11	369.218	8	97	24	2.21451	0.738169	0.247423	5.375	11.0586	4.43116	5.87755	0.375	6.31818	3.09091
V_ride.jpg	jeździ	jedzie konno	1114.11	369.218	8	97	1	2.21451	0.738169	0.0103093	5.375		4.43116		0.375	6.31818	3.09091
V_ride.jpg	jeździ	jedzie na koniu	1114.11	369.218	8	97	3	2.21451	0.738169	0.0309278	5.375		2.93116	6.26667	0.375	6.31818	3.09091
V_ride.jpg	jeździ	jeździ	1114.11	369.218	8	97	42	2.21451	0.738169	0.43299	5.375	9.15239	0.19318	6.32	0.625	6.25	6.06061
V_ride.jpg	jeździ	jeździ konno	1114.11	369.218	8	97	15	2.21451	0.738169	0.154639	5.375		-0.247181		0.625	6.25	6.06061
V_ride.jpg	jeździ	jeździ na koniu	1114.11	369.218	8	97	4	2.21451	0.738169	0.0412371	5.375		-1.67972	5.91667	0.5	3.28889	2.55882
V_ride.jpg	jeździ	siedzi	1114.11	369.218	8	97	6	2.21451	0.738169	0.0618557	2.59375	10.4334	5.22878	5.91667	0.5	3.28889	2.55882
V_ride.jpg	jeździ	ujeżdża	1114.11	369.218	8	97	2	2.21451	0.738169	0.0206186		5.8522	6.09777	5.91667	0.5	3.28889	2.55882
V_ring.jpg	dzwoni	dzwoni	1092.63	322.969	3	96	93	0.229319	0.144684	0.96875	3.5	10.3869	0.189269	5.91667	0.5	3.28889	2.55882
V_ring.jpg	dzwoni	naciska	1092.63	322.969	3	96	2	0.229319	0.144684	0.0208333		7.83439	5.59777	5.91667	0.5	3.28889	2.55882
V_ring.jpg	dzwoni	tynkuje	1092.63	322.969	3	96	1	0.229319	0.144684	0.0104167			6.96676	5.91667	0.5	3.28889	2.55882
V_roast.jpg	piecze	gotuje	1486.2	480.379	10	87	2	2.61187	0.78625	0.0229885	3.46875	8.56998	-0.679721	6.425	0.5	3.28889	2.55882
V_roast.jpg	piecze	gotuje się	1486.2	480.379	10	87	2	2.61187	0.78625	0.0229885	4.28125		3.93116		0.5	3.28889	2.55882
V_roast.jpg	piecze	grilluje	1486.2	480.379	10	87	11	2.61187	0.78625	0.126437	8.3125	5.48064	0.189269	5.92857	0.409091	3.31111	4.33333
V_roast.jpg	piecze	grilluje się	1486.2	480.379	10	87	4	2.61187	0.78625	0.045977	8.3125		2.80015		0.409091	3.31111	4.33333
V_roast.jpg	piecze	opieka	1486.2	480.379	10	87	1	2.61187	0.78625	0.0114943	4.1875	8.83332	3.92725		0.409091	3.31111	4.33333
V_roast.jpg	piecze	piecze	1486.2	480.379	10	87	27	2.61187	0.78625	0.310345	4.1875	8.68016	0.0582596	6.2	0.48	4	3
V_roast.jpg	piecze	piecze się	1486.2	480.379	10	87	24	2.61187	0.78625	0.275862	4.61224		2.35979	6.2	0.48	4	3
V_roast.jpg	piecze	skwierczy	1486.2	480.379	10	87	1	2.61187	0.78625	0.0114943		4.46591	3.79624	6.09302	0.48	4	3
V_roast.jpg	piecze	smaży	1486.2	480.379	10	87	10	2.61187	0.78625	0.114943	4.3125	7.32975	6.59777	6.09302	0.48	4	3
V_roast.jpg	piecze	smaży się	1486.2	480.379	10	87	5	2.61187	0.78625	0.0574713	4.3125		1.93116	6.21429	0.48	4	3
V_row2.jpg	wiosłuje	odpycha	1357.72	526.586	5	91	1	1.50135	0.646594	0.010989		6.06146	1.18927	6.21429	0.48	4	3
V_row2.jpg	wiosłuje	płynie	1357.72	526.586	5	91	34	1.50135	0.646594	0.373626	3.9375	8.77122	1.05435	5.5102	0.48	4	3
V_row2.jpg	wiosłuje	pływa	1357.72	526.586	5	91	9	1.50135	0.646594	0.0989011	3.9375	8.39299	4.79624		0.48	4	3
V_row2.jpg	wiosłuje	popycha	1357.72	526.586	5	91	1	1.50135	0.646594	0.010989		6.78784	1.18927	6.15385	0.48	4	3
V_row2.jpg	wiosłuje	wiosłuje	1357.72	526.586	5	91	46	1.50135	0.646594	0.505495	5.25	6.51175	3.4908	6.15385	0.48	4	3
V_run.jpg	biegnie	biega	847.976	259.969	2	98	23	0.786104	0.786104	0.234694	2.71875	8.50876	2.93116		0.5	6.22222	2.12121
V_run.jpg	biegnie	biegnie	847.976	259.969	2	98	75	0.786104	0.786104	0.765306	2.71875	9.25004	0.689269	6.46667	0.5	6.22222	2.12121
V_sail2n.jpg	płynie	dryfuje	1431.71	450.878	9	94	1	2.025	0.638816	0.0106383		6.42972	1.56217	6.46667	0.5	6.22222	2.12121
V_sail2n.jpg	płynie	płynie	1431.71	450.878	9	94	37	2.025	0.638816	0.393617	3.9375	8.77122	2.43116		0.5	6.22222	2.12121
V_sail2n.jpg	płynie	pływa	1431.71	450.878	9	94	14	2.025	0.638816	0.148936	3.9375	8.39299	5.79624	6.18367	0.5	6.22222	2.12121
V_sail2n.jpg	płynie	przechyla się	1431.71	450.878	9	94	1	2.025	0.638816	0.0106383			1.06217	6.11364	0.521739	6.18182	3.59375
V_sail2n.jpg	płynie	steruje	1431.71	450.878	9	94	1	2.025	0.638816	0.0106383		7.52564	1.05826	6.11364	0.521739	6.18182	3.59375
V_sail2n.jpg	płynie	surfuje	1431.71	450.878	9	94	3	2.025	0.638816	0.0319149	9.02041	6.55536	4.92725		0.6	3.40909	2.57576
V_sail2n.jpg	płynie	szybuje	1431.71	450.878	9	94	1	2.025	0.638816	0.0106383		5.38907	0.689269	6.46667	0.6	3.40909	2.57576
V_sail2n.jpg	płynie	wiosłuje	1431.71	450.878	9	94	2	2.025	0.638816	0.0212766	5.25	6.51175	1.56217	6.46667	0.6	3.40909	2.57576
V_sail2n.jpg	płynie	żegluje	1431.71	450.878	9	94	34	2.025	0.638816	0.361702	6.125	6.32615	5.10168		0.6	3.40909	2.57576
V_saw2.jpg	piłuje	kroi	1338.3	484.706	9	85	3	1.9195	0.605536	0.0352941	3.95918	6.56103	4.92725		0.6	3.40909	2.57576
V_saw2.jpg	piłuje	obcina	1338.3	484.706	9	85	3	1.9195	0.605536	0.0352941	4.22449	6.21461	3.92725	5.7907	0.6	3.40909	2.57576
V_saw2.jpg	piłuje	odcina	1338.3	484.706	9	85	2	1.9195	0.605536	0.0235294		6.70564	2.05826		0.6	3.40909	2.57576
V_saw2.jpg	piłuje	piłuje	1338.3	484.706	9	85	39	1.9195	0.605536	0.458824	4.875	4.59512	5.79624	6.18367	0.6	3.40909	2.57576
V_saw2.jpg	piłuje	przecina	1338.3	484.706	9	85	2	1.9195	0.605536	0.0235294		6.21461	5.42725	5.86486	0.6	3.40909	2.57576
V_saw2.jpg	piłuje	rżnie	1338.3	484.706	9	85	1	1.9195	0.605536	0.0117647		6.93828	-0.810731	6.65306	0.434783	5.57778	2.09091
V_saw2.jpg	piłuje	tnie	1338.3	484.706	9	85	32	1.9195	0.605536	0.376471	3.75	7.99968	2.93116	6.20408	0.434783	5.57778	2.09091
V_saw2.jpg	piłuje	ucina	1338.3	484.706	9	85	2	1.9195	0.605536	0.0235294		5.45104	2.93116		0.434783	5.57778	2.09091
V_saw2.jpg	piłuje	wycina	1338.3	484.706	9	85	1	1.9195	0.605536	0.0117647		6.2186	1.05826	5.86842	0.434783	5.57778	2.09091
V_search.jpg	szuka	chowa	1258.96	346.879	8	95	2	1.2484	0.416132	0.0210526		8.32652	3.80015		0.434783	5.57778	2.09091
V_search.jpg	szuka	chowa się	1258.96	346.879	8	95	9	1.2484	0.416132	0.0947368	3.10204		0.320279		0.434783	5.57778	2.09091
V_search.jpg	szuka	idzie	1258.96	346.879	8	95	1	1.2484	0.416132	0.0105263	2.48387	12.2473	-1.54871	5.33333	0.434783	5.57778	2.09091
V_search.jpg	szuka	poszukuje	1258.96	346.879	8	95	1	1.2484	0.416132	0.0105263	2.93878	8.2204	1.06217		0.434783	5.57778	2.09091
V_search.jpg	szuka	schyla się	1258.96	346.879	8	95	1	1.2484	0.416132	0.0105263			2.93116		0.434783	5.57778	2.09091
V_search.jpg	szuka	skrada się	1258.96	346.879	8	95	1	1.2484	0.416132	0.0105263			0.19318		0.52381	4.88636	2.54545
V_search.jpg	szuka	szuka	1258.96	346.879	8	95	74	1.2484	0.416132	0.778947	2.93878	10.9048	2.49471	6.32653	0.52381	4.88636	2.54545
V_search.jpg	szuka	wchodzi	1258.96	346.879	8	95	6	1.2484	0.416132	0.0631579	3.02041	9.96213	-2.54871	6.08108	0.52381	4.88636	2.54545
V_sew1.jpg	szyje	ceruje	1111.09	453.37	4	93	1	0.25672	0.12836	0.0107527		4.04305	2.79624	4.97727	0.52381	4.88636	2.54545
V_sew1.jpg	szyje	robi na maszynie	1111.09	453.37	4	93	1	0.25672	0.12836	0.0107527			4.3637		0.52381	4.88636	2.54545
V_sew1.jpg	szyje	szyje	1111.09	453.37	4	93	90	0.25672	0.12836	0.967742	3.90625	8.33567	5.23269		0.52381	4.88636	2.54545
V_sew1.jpg	szyje	zszywa	1111.09	453.37	4	93	1	0.25672	0.12836	0.0107527	3.90625	5.273	0.19318	4.97727	0.52381	4.88636	2.54545
V_sharpen2.jpg	ostrzy	kroi	1462.55	395.65	10	91	12	1.61122	0.485026	0.131868	3.95918	6.56103	2.18927	6.06122	0.52381	4.88636	2.54545
V_sharpen2.jpg	ostrzy	naostrza	1462.55	395.65	10	91	1	1.61122	0.485026	0.010989	5.125		2.05826		0.434783	5.63636	2.5625
V_sharpen2.jpg	ostrzy	ostrze	1462.55	395.65	10	91	1	1.61122	0.485026	0.010989	5.125	7.4742	8.2722		0.434783	5.63636	2.5625
V_sharpen2.jpg	ostrzy	ostrzy	1462.55	395.65	10	91	63	1.61122	0.485026	0.692308	5.125	5.57973	-0.179721	5.70588	0.434783	5.63636	2.5625
V_sharpen2.jpg	ostrzy	przecina	1462.55	395.65	10	91	2	1.61122	0.485026	0.021978		6.21461	4.06217	5.70588	0.434783	5.63636	2.5625
V_sharpen2.jpg	ostrzy	przykraja	1462.55	395.65	10	91	1	1.61122	0.485026	0.010989			-0.810731	6.65306		5.63636	3.03125
V_sharpen2.jpg	ostrzy	szlifuje	1462.55	395.65	10	91	1	1.61122	0.485026	0.010989		4.80402	1.18927	5.075		5.63636	3.03125
V_sharpen2.jpg	ostrzy	tępi	1462.55	395.65	10	91	1	1.61122	0.485026	0.010989		7.06305	1.18927	5.075		5.63636	3.03125
V_sharpen2.jpg	ostrzy	tnie	1462.55	395.65	10	91	8	1.61122	0.485026	0.0879121	3.75	7.99968	1.18927	5.075		5.63636	3.03125
V_sharpen2.jpg	ostrzy	ucina	1462.55	395.65	10	91	1	1.61122	0.485026	0.010989	3.75	5.45104	3.80015			5.63636	3.03125
V_shave.jpg	goli się	goli	915.162	246.95	2	98	36	0.948613	0.948613	0.367347	4.9375	7.11477	5.66914			5.63636	3.03125
V_shave.jpg	goli się	goli się	915.162	246.95	2	98	62	0.948613	0.948613	0.632653	6.14634		3.92725			5.63636	3.03125
V_shear.jpg	strzyże	goli	1469.33	407.248	7	86	35	1.60424	0.571441	0.406977	4.9375	7.11477	1.62572			5.63636	3.03125
V_shear.jpg	strzyże	obcina	1469.33	407.248	7	86	6	1.60424	0.571441	0.0697674	4.22449	6.21461	-1.54871	5.33333		5.63636	3.03125
V_shear.jpg	strzyże	obiera	1469.33	407.248	7	86	1	1.60424	0.571441	0.0116279	4.22581	5.60947	1.06217	5.33333		5.63636	3.03125
V_shear.jpg	strzyże	pielęgnuje	1469.33	407.248	7	86	1	1.60424	0.571441	0.0116279		5.56068	-1.67972	6.14634	0.583333	6.28889	4.14706
V_shear.jpg	strzyże	strzyże	1469.33	407.248	7	86	41	1.60424	0.571441	0.476744	4.74194	5.77455	0.621809	4.9375	0.583333	6.28889	4.14706
V_shear.jpg	strzyże	ścina	1469.33	407.248	7	86	1	1.60424	0.571441	0.0116279		5.96615	-1.67972	6.14634	0.44	2.8	1.48485
V_shear.jpg	strzyże	tnie	1469.33	407.248	7	86	1	1.60424	0.571441	0.0116279	3.75	7.99968	2.93116	6.20408	0.44	2.8	1.48485
V_shower.jpg	myje się	bierze	1194.59	447.44	7	97	1	2.04054	0.726854	0.0103093	3.22449	10.5748	0.93116	5.7027	0.44	2.8	1.48485
V_shower.jpg	myje się	bierze kąpiel	1194.59	447.44	7	97	1	2.04054	0.726854	0.0103093	3.22449		6.90321		0.44	2.8	1.48485
V_shower.jpg	myje się	bierze prysznic	1194.59	447.44	7	97	20	2.04054	0.726854	0.206186	5		2.55826	5.88372	0.44	2.8	1.48485
V_shower.jpg	myje się	kąpie	1194.59	447.44	7	97	1	2.04054	0.726854	0.0103093	2.83871	7.03791	2.56217		0.44	2.8	1.48485
V_shower.jpg	myje się	kąpie się	1194.59	447.44	7	97	22	2.04054	0.726854	0.226804	2.83871		-1.54871	5.33333	0.44	2.8	1.48485
V_shower.jpg	myje się	myje	1194.59	447.44	7	97	11	2.04054	0.726854	0.113402	2.59184	8.04687	-0.810731	6.77551	0.4	5.46667	6.53125
V_shower.jpg	myje się	myje się	1194.59	447.44	7	97	41	2.04054	0.726854	0.42268	2.61224		5.83575	6.77551	0.4	5.46667	6.53125
V_sing2n.jpg	śpiewa	śpiewa	814.451	196.374	1	98	98	0	0	1	2.9375	9.28201	7.83575	6.53659	0.4	5.46667	6.53125
V_sink.jpg	tonie	płynie	1112.22	331.82	5	96	2	1.06148	0.457154	0.0208333	3.9375	8.77122	0.0582596	6.125	0.4	5.46667	6.53125
V_sink.jpg	tonie	pływa	1112.22	331.82	5	96	1	1.06148	0.457154	0.0104167	3.9375	8.39299	2.35979	6.125	0.4	5.46667	6.53125
V_sink.jpg	tonie	tonie	1112.22	331.82	5	96	74	1.06148	0.457154	0.770833	4.96875	7.07412	-1.67972	5.94872	0.4	5.46667	6.53125
V_sink.jpg	tonie	topi	1112.22	331.82	5	96	3	1.06148	0.457154	0.03125	4.67742	6.61607	0.621809	6.55102	0.4	5.46667	6.53125
V_sink.jpg	tonie	topi się	1112.22	331.82	5	96	16	1.06148	0.457154	0.166667	4.67742		2.93116	6.13333	0.391304	6.02273	4.5
V_sit.jpg	siedzi	opiera	892.694	250.034	2	98	1	0.0821431	0.0821431	0.0102041		7.83953	0.689269	6.46667	0.458333	3.02273	1.64706
V_sit.jpg	siedzi	siedzi	892.694	250.034	2	98	97	0.0821431	0.0821431	0.989796	2.59375	10.4334	1.56217	6.46667	0.458333	3.02273	1.64706
V_skate.jpg	jeździ	biega	1184.18	382.1	5	94	1	1.55646	0.67033	0.0106383	2.71875	8.50876	-0.679721	5.65	0.458333	3.02273	1.64706
V_skate.jpg	jeździ	jedzie	1184.18	382.1	5	94	27	1.55646	0.67033	0.287234	6.9375	11.0586	-0.24327	5.7027	0.458333	3.02273	1.64706
V_skate.jpg	jeździ	jedzie na rolkach	1184.18	382.1	5	94	2	1.55646	0.67033	0.0212766	6.9375		1.55826	5.7027	0.458333	3.02273	1.64706
V_skate.jpg	jeździ	jeździ	1184.18	382.1	5	94	52	1.55646	0.67033	0.553191	6.9375	9.15239	0.93116		0.565217	6.11364	6.23529
V_skate.jpg	jeździ	jeździ na rolkach	1184.18	382.1	5	94	12	1.55646	0.67033	0.12766	6.9375		-0.679721	6.425	0.565217	6.11364	6.23529
V_ski.jpg	zjeżdża	jedzie	1290.89	409.457	6	88	15	1.89215	0.814904	0.170455	4.625	11.0586	1.06217	6.11364	0.590909	2.40909	3.20588
V_ski.jpg	zjeżdża	jeździ	1290.89	409.457	6	88	26	1.89215	0.814904	0.295455	4.625	9.15239	-1.67972	6.14286	0.590909	2.40909	3.20588
V_ski.jpg	zjeżdża	jeździ na nartach	1290.89	409.457	6	88	9	1.89215	0.814904	0.102273	4.625		9.33575	6.14286	0.590909	2.40909	3.20588
V_ski.jpg	zjeżdża	skręca	1290.89	409.457	6	88	1	1.89215	0.814904	0.0113636		7.00125	0.189269	6.14286	0.590909	2.40909	3.20588
V_ski.jpg	zjeżdża	zjeżdża	1290.89	409.457	6	88	36	1.89215	0.814904	0.409091	3.46875	7.63627	9.70474	6.14286	0.590909	2.40909	3.20588
V_sleep2.jpg	śpi	śpi	855.188	261.321	2	98	97	0.0821431	0.0821431	0.989796	2.3871	10.5478	-1.67972	6.25532	0.291667	5.88636	2.90909
V_sleep2.jpg	śpi	zasypia	855.188	261.321	2	98	1	0.0821431	0.0821431	0.0102041		7.02019	0.189269	6.25532	0.291667	5.88636	2.90909
V_slide.jpg	zjeżdża	jedzie	902.544	328.808	4	97	1	0.309792	0.154896	0.0103093		11.0586	8.20474	6.25532	0.291667	5.88636	2.90909
V_slide.jpg	zjeżdża	jeździ	902.544	328.808	4	97	1	0.309792	0.154896	0.0103093		9.15239	4.80015		0.291667	5.88636	2.90909
V_slide.jpg	zjeżdża	ślizga się	902.544	328.808	4	97	2	0.309792	0.154896	0.0206186	4.16327				0.291667	5.88636	2.90909
V_slide.jpg	zjeżdża	zjeżdża	902.544	328.808	4	97	93	0.309792	0.154896	0.958763	3.46875	7.63627	4.93116	6.14634	0.291667	5.88636	2.90909
V_slip.jpg	przewraca się	poślizga	1489.4	522.75	18	92	2	3.57198	0.856605	0.0217391	4.1875		-0.112261	6.225	0.545455	6.66667	6.69697
V_slip.jpg	przewraca się	poślizga się	1489.4	522.75	18	92	2	3.57198	0.856605	0.0217391	4.1875		3.29624		0.545455	6.66667	6.69697
V_slip.jpg	przewraca się	poślizgnął	1489.4	522.75	18	92	1	3.57198	0.856605	0.0108696	4.1875	6.19644	-1.67972		0.636364	6.44444	2.78788
V_slip.jpg	przewraca się	poślizgnął się	1489.4	522.75	18	92	9	3.57198	0.856605	0.0978261	4.1875		0.189269		0.636364	6.44444	2.78788
V_slip.jpg	przewraca się	poślizgnie się	1489.4	522.75	18	92	1	3.57198	0.856605	0.0108696	4.1875		7.23269	6.36735	0.636364	6.44444	2.78788
V_slip.jpg	przewraca się	poślizguje się	1489.4	522.75	18	92	9	3.57198	0.856605	0.0978261	4.1875		4.93116	6.14634	0.636364	6.44444	2.78788
V_slip.jpg	przewraca się	pośliznął się	1489.4	522.75	18	92	1	3.57198	0.856605	0.0108696	4.1875			6.21951	0.52	5.18182	1.78788
V_slip.jpg	przewraca się	potyka	1489.4	522.75	18	92	1	3.57198	0.856605	0.0108696		5.44674	7.33575	6.21951	0.52	5.18182	1.78788
V_slip.jpg	przewraca się	potyka się	1489.4	522.75	18	92	5	3.57198	0.856605	0.0543478				6.21951	0.52	5.18182	1.78788
V_slip.jpg	przewraca się	przewraca	1489.4	522.75	18	92	1	3.57198	0.856605	0.0108696		6.46147	7.33575	6.21951	0.52	5.18182	1.78788
V_slip.jpg	przewraca się	przewraca się	1489.4	522.75	18	92	19	3.57198	0.856605	0.206522			7.33575	6.21951	0.52	5.18182	1.78788
V_slip.jpg	przewraca się	spada	1489.4	522.75	18	92	3	3.57198	0.856605	0.0326087	3.41935	9.63946	7.33575	6.21951	0.52	5.18182	1.78788
V_slip.jpg	przewraca się	ślizga	1489.4	522.75	18	92	5	3.57198	0.856605	0.0543478	4.16327	5.62402	7.33575	6.21951	0.52	5.18182	1.78788
V_slip.jpg	przewraca się	ślizga się	1489.4	522.75	18	92	10	3.57198	0.856605	0.108696	4.16327		1.43116		0.52	5.18182	1.78788
V_slip.jpg	przewraca się	upada	1489.4	522.75	18	92	11	3.57198	0.856605	0.119565	3.16327	6.93147	3.73269		0.52	5.18182	1.78788
V_slip.jpg	przewraca się	wywala się	1489.4	522.75	18	92	1	3.57198	0.856605	0.0108696			4.16914		0.52	5.18182	1.78788
V_slip.jpg	przewraca się	wywraca	1489.4	522.75	18	92	2	3.57198	0.856605	0.0217391		5.14749	7.47067		0.52	5.18182	1.78788
V_slip.jpg	przewraca się	wywraca się	1489.4	522.75	18	92	9	3.57198	0.856605	0.0978261			3.06217	6.04651	0.52	5.18182	1.78788
V_smell1.jpg	wącha	wącha	975.678	290.557	1	94	94	0	0	1	3.3125	6.54965	4.93116	6.36735	0.52	5.18182	1.78788
V_snow.jpg	pada	leży	1458.77	359.411	7	90	1	1.23439	0.439698	0.0111111	2.55102	9.51022	7.23269	6.36735	0.52	5.18182	1.78788
V_snow.jpg	pada	pada	1458.77	359.411	7	90	66	1.23439	0.439698	0.733333	3.41935	8.55526	0.56217	6.18367	0.52	5.18182	1.78788
V_snow.jpg	pada	prószy	1458.77	359.411	7	90	1	1.23439	0.439698	0.0111111		3.8712	4.73269		0.52	5.18182	1.78788
V_snow.jpg	pada	spada	1458.77	359.411	7	90	1	1.23439	0.439698	0.0111111	3.41935	9.63946	4.30015		0.52	5.18182	1.78788
V_snow.jpg	pada	sypie	1458.77	359.411	7	90	17	1.23439	0.439698	0.188889	3.79592	6.49224	6.60168		0.52	5.18182	1.78788
V_snow.jpg	pada	śnieży	1458.77	359.411	7	90	3	1.23439	0.439698	0.0333333		3.61092	1.06217	5.4898	0.541667	6.02222	4.625
V_snow.jpg	pada	zasypuje	1458.77	359.411	7	90	1	1.23439	0.439698	0.0111111		4.7185	-1.67972	6.73469	0.416667	5.86667	4.42424
V_spill2n.jpg	rozlewa	chlapie	1140.31	390.089	6	96	1	1.29155	0.499639	0.0104167		4.18965	-2.55262	6.12195	0.416667	5.86667	4.42424
V_spill2n.jpg	rozlewa	oblewa	1140.31	390.089	6	96	1	1.29155	0.499639	0.0104167		5.39363	0.689269		0.416667	5.86667	4.42424
V_spill2n.jpg	rozlewa	rozlewa	1140.31	390.089	6	96	46	1.29155	0.499639	0.479167	3.1875	5.48894	3.06217	6.04651	0.416667	5.86667	4.42424
V_spill2n.jpg	rozlewa	wylewa	1140.31	390.089	6	96	46	1.29155	0.499639	0.479167	3.71429	6.17587	0.689269	6.04082	0.416667	5.86667	4.42424
V_spill2n.jpg	rozlewa	wylewa jej się	1140.31	390.089	6	96	1	1.29155	0.499639	0.0104167	4		2.18927		0.416667	5.86667	4.42424
V_spill2n.jpg	rozlewa	wylewa się	1140.31	390.089	6	96	1	1.29155	0.499639	0.0104167	4		4.29624		0.416667	5.86667	4.42424
V_spin.jpg	szyje	haftuje	1689.7	536.388	11	73	4	2.19306	0.633937	0.0547945		4.47734	2.05826		0.541667	5.15556	3.51515
V_spin.jpg	szyje	kręci	1689.7	536.388	11	73	1	2.19306	0.633937	0.0136986		9.25196	2.93116		0.541667	5.15556	3.51515
V_spin.jpg	szyje	nakłada	1689.7	536.388	11	73	1	2.19306	0.633937	0.0136986		6.54535	2.80015	5.725	0.541667	5.15556	3.51515
V_spin.jpg	szyje	nawleka	1689.7	536.388	11	73	1	2.19306	0.633937	0.0136986	5.81633		2.93116	6.28571	0.541667	5.15556	3.51515
V_spin.jpg	szyje	plecie	1689.7	536.388	11	73	2	2.19306	0.633937	0.0273973		6.58755	5.23269	5.67347	0.541667	5.15556	3.51515
V_spin.jpg	szyje	pracuje	1689.7	536.388	11	73	1	2.19306	0.633937	0.0136986		11.155	5.23269	5.67347	0.541667	5.15556	3.51515
V_spin.jpg	szyje	przędzie	1689.7	536.388	11	73	21	2.19306	0.633937	0.287671	7.34375	4.51086	3.92725		0.565217	2.70455	1.59375
V_spin.jpg	szyje	szydełkuje	1689.7	536.388	11	73	4	2.19306	0.633937	0.0547945	7.42857	4.09434	1.05826		0.565217	2.70455	1.59375
V_spin.jpg	szyje	szyje	1689.7	536.388	11	73	35	2.19306	0.633937	0.479452	3.90625	8.33567	3.80015		0.565217	2.70455	1.59375
V_spin.jpg	szyje	tka	1689.7	536.388	11	73	2	2.19306	0.633937	0.0273973		5.8693	3.30015	6.57143	0.565217	2.70455	1.59375
V_spin.jpg	szyje	wyszywa	1689.7	536.388	11	73	1	2.19306	0.633937	0.0136986	3.90625	3.82864	1.18927		0.565217	2.70455	1.59375
V_squeeze2.jpg	wyciska	ściska	992.617	302.126	2	97	14	0.595467	0.595467	0.14433	4.9375	6.99302	1.92725		0.565217	2.70455	1.59375
V_squeeze2.jpg	wyciska	wyciska	992.617	302.126	2	97	83	0.595467	0.595467	0.85567	4.9375	5.87774	3.05826	4.09302	0.565217	2.70455	1.59375
V_steal_arrow.jpg	kradnie	kradnie	1384.69	361.656	7	96	88	0.614287	0.218813	0.916667	5.09375	8.60557	6.66523	6.16327	0.565217	2.70455	1.59375
V_steal_arrow.jpg	kradnie	okrada	1384.69	361.656	7	96	1	0.614287	0.218813	0.0104167		7.22037	-0.179721	5.70588	0.565217	2.70455	1.59375
V_steal_arrow.jpg	kradnie	wkłada	1384.69	361.656	7	96	3	0.614287	0.218813	0.03125	3.08163	7.86978	0.32419		0.565217	2.70455	1.59375
V_steal_arrow.jpg	kradnie	wrzuca	1384.69	361.656	7	96	1	0.614287	0.218813	0.0104167	3.42857	6.92952	3.43116	5.70588	0.565217	2.70455	1.59375
V_steal_arrow.jpg	kradnie	wsadza	1384.69	361.656	7	96	1	0.614287	0.218813	0.0104167		6.72863	3.93116	5.76471	0.434783	5.5	4.5
V_steal_arrow.jpg	kradnie	wyciąga	1384.69	361.656	7	96	1	0.614287	0.218813	0.0104167		8.15133	5.30015	5.76471	0.434783	5.5	4.5
V_steal_arrow.jpg	kradnie	zapina	1384.69	361.656	7	96	1	0.614287	0.218813	0.0104167		5.56834	2.05826	4.82051	0.5	4.88889	1.63636
V_sting.jpg	żądli	dźga	1442.38	493.563	9	92	1	2.35197	0.741963	0.0108696		5.72685	2.43116		0.5	4.88889	1.63636
V_sting.jpg	żądli	gryzie	1442.38	493.563	9	92	23	2.35197	0.741963	0.25	3.1875	7.74284	3.93116	5.77551	0.5	4.88889	1.63636
V_sting.jpg	żądli	kąsa	1442.38	493.563	9	92	2	2.35197	0.741963	0.0217391		5.01728	3.06217	5.89796	0.5	4.88889	1.63636
V_sting.jpg	żądli	kąsi	1442.38	493.563	9	92	17	2.35197	0.741963	0.184783			2.06217		0.5	4.88889	1.63636
V_sting.jpg	żądli	kłuje	1442.38	493.563	9	92	9	2.35197	0.741963	0.0978261	4.73469		4.30015		0.5	4.88889	1.63636
V_sting.jpg	żądli	ukąsi	1442.38	493.563	9	92	1	2.35197	0.741963	0.0108696		5.92959	1.93116		0.5	4.88889	1.63636
V_sting.jpg	żądli	ukąsza	1442.38	493.563	9	92	3	2.35197	0.741963	0.0326087			0.32419		0.478261	6.66667	2.28125
V_sting.jpg	żądli	użądla	1442.38	493.563	9	92	2	2.35197	0.741963	0.0217391	5.06452		0.189269	6.3	0.478261	6.66667	2.28125
V_sting.jpg	żądli	żądli	1442.38	493.563	9	92	34	2.35197	0.741963	0.369565	5.06452	4.55388	1.06217		0.478261	6.66667	2.28125
V_stir.jpg	miesza	miesza	1003.94	300.39	1	93	93	0	0	1	3.6875	8.50674	1.06217		0.478261	6.66667	2.28125
V_stroke.jpg	głaszcze	drapie	1002.28	302.076	6	94	1	0.811658	0.349562	0.0106383		6.71174	0.689269	5.91837	0.478261	6.66667	2.28125
V_stroke.jpg	głaszcze	głaska	1002.28	302.076	6	94	12	0.811658	0.349562	0.12766	2.90625	5.64545	1.06217		0.478261	6.66667	2.28125
V_stroke.jpg	głaszcze	głaszcze	1002.28	302.076	6	94	78	0.811658	0.349562	0.829787	2.90625	5.64545	1.06217		0.478261	6.66667	2.28125
V_stroke.jpg	głaszcze	opiekuje się	1002.28	302.076	6	94	1	0.811658	0.349562	0.0106383			4.05826	5.45833	0.478261	6.66667	2.28125
V_stroke.jpg	głaszcze	pociesza	1002.28	302.076	6	94	1	0.811658	0.349562	0.0106383		6.83841	4.05826	5.45833	0.478261	6.66667	2.28125
V_sunbath.jpg	opala się	leży	977.276	241.67	4	98	11	0.907386	0.453693	0.112245	2.55102	9.51022	0.0621703	5.80952	0.347826	5.47727	5.4375
V_sunbath.jpg	opala się	opala	977.276	241.67	4	98	6	0.907386	0.453693	0.0612245	5.125	5.96358	1.05826		0.541667	6.22222	5.28125
V_sunbath.jpg	opala się	opala się	977.276	241.67	4	98	80	0.907386	0.453693	0.816327	5.125		2.05826	6.06667	0.541667	6.22222	5.28125
V_sunbath.jpg	opala się	śpi	977.276	241.67	4	98	1	0.907386	0.453693	0.0102041	2.3871	10.5478	2.05826	6.06667	0.541667	6.22222	5.28125
V_surf.jpg	surfuje	dryfuje	1392.23	469.924	9	83	1	1.54846	0.516152	0.0120482		6.42972	2.8637		0.541667	6.22222	5.28125
V_surf.jpg	surfuje	jedzie	1392.23	469.924	9	83	1	1.54846	0.516152	0.0120482		11.0586	0.93116		0.541667	6.22222	5.28125
V_surf.jpg	surfuje	jeździ	1392.23	469.924	9	83	2	1.54846	0.516152	0.0240964		9.15239	3.4908		0.541667	6.22222	5.28125
V_surf.jpg	surfuje	jeździ na desce	1392.23	469.924	9	83	1	1.54846	0.516152	0.0120482			-1.67972	6.73469	0.695652	6.73333	3.14706
V_surf.jpg	surfuje	płynie	1392.23	469.924	9	83	8	1.54846	0.516152	0.0963855	3.9375	8.77122	0.56217	5.93478	0.695652	6.73333	3.14706
V_surf.jpg	surfuje	pływa	1392.23	469.924	9	83	12	1.54846	0.516152	0.144578	3.9375	8.39299	3.8637	5.93478	0.695652	6.73333	3.14706
V_surf.jpg	surfuje	surfuje	1392.23	469.924	9	83	56	1.54846	0.516152	0.674699	9.02041	6.55536	-0.112261	6.225	0.695652	6.73333	3.14706
V_surf.jpg	surfuje	żegluje	1392.23	469.924	9	83	1	1.54846	0.516152	0.0120482	6.125	6.32615	4.92725		0.454545	6.11364	1.9697
V_sweat.jpg	poci się	boi się	1357.68	450.165	8	90	2	1.44391	0.481305	0.0222222			-1.67972		0.454545	6.11364	1.9697
V_sweat.jpg	poci się	cieknie	1357.68	450.165	8	90	1	1.44391	0.481305	0.0111111		6.08677	0.189269		0.454545	6.11364	1.9697
V_sweat.jpg	poci się	idzie	1357.68	450.165	8	90	1	1.44391	0.481305	0.0111111	2.48387	12.2473	0.189269		0.454545	6.11364	1.9697
V_sweat.jpg	poci się	leje się	1357.68	450.165	8	90	1	1.44391	0.481305	0.0111111	4.40816		0.689269	6.46667	0.454545	6.11364	1.9697
V_sweat.jpg	poci się	męczy się	1357.68	450.165	8	90	3	1.44391	0.481305	0.0333333			1.56217	6.46667	0.454545	6.11364	1.9697
V_sweat.jpg	poci się	płacze	1357.68	450.165	8	90	13	1.44391	0.481305	0.144444	2.59375	9.44336			0.454545	6.11364	1.9697
V_sweat.jpg	poci się	poci	1357.68	450.165	8	90	4	1.44391	0.481305	0.0444444	5.25	7.28551	3.92725	5.7907	0.454545	6.11364	1.9697
V_sweat.jpg	poci się	poci się	1357.68	450.165	8	90	65	1.44391	0.481305	0.722222	5.25		5.42725	5.86486	0.454545	6.11364	1.9697
V_sweep1.jpg	zamiata	czyści	1134.23	383.308	6	95	1	1.246	0.482019	0.0105263	4.02041	7.70976	0.689269		0.478261	5.22222	4.24242
V_sweep1.jpg	zamiata	grabi	1134.23	383.308	6	95	1	1.246	0.482019	0.0105263	4.125	5.0626	1.68927		0.478261	5.22222	4.24242
V_sweep1.jpg	zamiata	odkurza	1134.23	383.308	6	95	1	1.246	0.482019	0.0105263	4.15625	5.39363	-2.54871	6.08108	0.478261	5.22222	4.24242
V_sweep1.jpg	zamiata	sprząta	1134.23	383.308	6	95	28	1.246	0.482019	0.294737	4	8.01632	1.12181	5.69388	0.478261	5.22222	4.24242
V_sweep1.jpg	zamiata	zamiata	1134.23	383.308	6	95	62	1.246	0.482019	0.652632	4.03125	5.65599	1.9908		0.478261	5.22222	4.24242
V_sweep1.jpg	zamiata	zmiata	1134.23	383.308	6	95	2	1.246	0.482019	0.0210526	4.03125	6.19032	0.189269	6.38462	0.478261	5.22222	4.24242
V_swim.jpg	pływa	płynie	920.768	285.48	2	98	32	0.911342	0.911342	0.326531	3.9375	8.77122	-1.17972	5.72222	0.478261	5.22222	4.24242
V_swim.jpg	pływa	pływa	920.768	285.48	2	98	66	0.911342	0.911342	0.673469	3.9375	8.39299	1.12181	5.72222	0.478261	5.22222	4.24242
V_swing.jpg	huśta się	buja się	984.433	323.999	3	96	1	0.73081	0.46109	0.0104167			0.189269	6.10204	0.478261	6.15556	4.52941
V_swing.jpg	huśta się	huśta	984.433	323.999	3	96	16	0.73081	0.46109	0.166667	3.09375	5.0626	1.62572	6.06383	0.478261	6.15556	4.52941
V_swing.jpg	huśta się	huśta się	984.433	323.999	3	96	79	0.73081	0.46109	0.822917	3.09375		1.93116	5.71795	0.478261	6.15556	4.52941
V_talk.jpg	rozmawia	gestykuluje	1172.52	329.575	7	94	2	1.27365	0.453684	0.0212766		3.68888	3.80015	6.07692	0.478261	6.15556	4.52941
V_talk.jpg	rozmawia	mówi	1172.52	329.575	7	94	1	1.27365	0.453684	0.0106383	2.42857	12.7646	3.30015	6.26667	0.478261	6.15556	4.52941
V_talk.jpg	rozmawia	plotkują	1172.52	329.575	7	94	2	1.27365	0.453684	0.0212766		6.12687	2.93116	6.26667	0.478261	6.15556	4.52941
V_talk.jpg	rozmawia	plotkuje	1172.52	329.575	7	94	3	1.27365	0.453684	0.0319149		6.12687	0.689269	6.46667	0.478261	6.42222	3.08824
V_talk.jpg	rozmawia	przedstawia się	1172.52	329.575	7	94	1	1.27365	0.453684	0.0106383			1.56217	6.46667	0.478261	6.42222	3.08824
V_talk.jpg	rozmawia	rozmawia	1172.52	329.575	7	94	70	1.27365	0.453684	0.744681	2.89796	10.8938	1.49471		0.35	6.68182	3.51515
V_talk.jpg	rozmawia	rozmawiają	1172.52	329.575	7	94	15	1.27365	0.453684	0.159574	2.89796	10.8938	2.06217	6.02564	0.35	6.68182	3.51515
V_tear.jpg	rozrywa	drze	1175.96	355.594	9	95	19	2.32447	0.774823	0.2	4.3125	10.0006	4.3637	6.02564	0.35	6.68182	3.51515
V_tear.jpg	rozrywa	przedziera	1175.96	355.594	9	95	1	2.32447	0.774823	0.0105263	5.77551	5.40717	6.40321		0.833333	5.82222	6.24242
V_tear.jpg	rozrywa	rozdziera	1175.96	355.594	9	95	17	2.32447	0.774823	0.178947	5.77551	5.34711	-1.24327	6.40816	0.833333	5.82222	6.24242
V_tear.jpg	rozrywa	rozrywa	1175.96	355.594	9	95	35	2.32447	0.774823	0.368421		5.99645	3.79624		0.833333	5.82222	6.24242
V_tear.jpg	rozrywa	rwie	1175.96	355.594	9	95	8	2.32447	0.774823	0.0842105		6.09807	3.79624		0.833333	5.82222	6.24242
V_tear.jpg	rozrywa	targa	1175.96	355.594	9	95	12	2.32447	0.774823	0.126316	6.44898	5.34233	8.70865		0.833333	5.82222	6.24242
V_tear.jpg	rozrywa	urywa	1175.96	355.594	9	95	1	2.32447	0.774823	0.0105263		5.62402	3.66914	6.53061	0.833333	5.82222	6.24242
V_tear.jpg	rozrywa	zrywa	1175.96	355.594	9	95	1	2.32447	0.774823	0.0105263	3.5625	7.30988	3.66914	6.53061	0.833333	5.82222	6.24242
V_telephone.jpg	rozmawia	dzwoni	1024.22	311.647	3	97	27	1.12109	0.707331	0.278351	3.11111	10.3869	-1.54871	5.44118	0.478261	5.97727	3.42857
V_telephone.jpg	rozmawia	rozmawia	1024.22	311.647	3	97	65	1.12109	0.707331	0.670103	2.89796	10.8938	-1.54871	5.44118	0.478261	5.97727	3.42857
V_telephone.jpg	rozmawia	telefonuje	1024.22	311.647	3	97	5	1.12109	0.707331	0.0515464	4.96875	5.7589	4.30015	5.44118	0.478261	5.97727	3.42857
V_thread.jpg	nawleka	nacina	1452.89	471.007	16	83	1	2.41694	0.604235	0.0120482		3.80666	4.30015	5.89796	0.478261	5.97727	3.42857
V_thread.jpg	nawleka	nadziewa	1452.89	471.007	16	83	1	2.41694	0.604235	0.0120482		5.41165	3.80015		0.478261	5.97727	3.42857
V_thread.jpg	nawleka	nakłada	1452.89	471.007	16	83	1	2.41694	0.604235	0.0120482		6.54535	-0.616171		0.478261	5.97727	3.42857
V_thread.jpg	nawleka	nakłuwa	1452.89	471.007	16	83	1	2.41694	0.604235	0.0120482		2.99573	1.56217	5.71429	0.478261	5.97727	3.42857
V_thread.jpg	nawleka	nawija	1452.89	471.007	16	83	1	2.41694	0.604235	0.0120482		6.42325	1.56217		0.478261	5.97727	3.42857
V_thread.jpg	nawleka	nawleka	1452.89	471.007	16	83	46	2.41694	0.604235	0.554217	5.81633		3.06217	5.70455	0.478261	5.97727	3.42857
V_thread.jpg	nawleka	przeciąga	1452.89	471.007	16	83	2	2.41694	0.604235	0.0240964		6.1334	0.189269	5.92857	0.291667	6.51111	6.30303
V_thread.jpg	nawleka	przekłada	1452.89	471.007	16	83	2	2.41694	0.604235	0.0240964		5.54518	3.66914	6.4	0.291667	6.51111	6.30303
V_thread.jpg	nawleka	przeplata	1452.89	471.007	16	83	2	2.41694	0.604235	0.0240964		4.06044	5.53422	6.4	0.291667	6.51111	6.30303
V_thread.jpg	nawleka	przewleka	1452.89	471.007	16	83	10	2.41694	0.604235	0.120482	5.81633		2.43116			1.42222	6.3125
V_thread.jpg	nawleka	szyje	1452.89	471.007	16	83	2	2.41694	0.604235	0.0240964	3.90625	8.33567	1.43116			1.42222	6.3125
V_thread.jpg	nawleka	szykuje	1452.89	471.007	16	83	1	2.41694	0.604235	0.0120482		7.97591	3.80015			1.42222	6.3125
V_thread.jpg	nawleka	trafia	1452.89	471.007	16	83	1	2.41694	0.604235	0.0120482		7.63095	4.30015			1.42222	6.3125
V_thread.jpg	nawleka	wkłada	1452.89	471.007	16	83	10	2.41694	0.604235	0.120482	3.08163	7.86978	1.43116			1.42222	6.3125
V_thread.jpg	nawleka	wsadza	1452.89	471.007	16	83	1	2.41694	0.604235	0.0120482		6.72863	3.30015	6.57143		1.42222	6.3125
V_thread.jpg	nawleka	zawleka	1452.89	471.007	16	83	1	2.41694	0.604235	0.0120482	5.81633		5.16914			1.42222	6.3125
V_throw2.jpg	wyrzuca	wrzuca	920.529	242.892	2	98	11	0.50665	0.50665	0.112245	3.42857	6.92952	6.16914			1.42222	6.3125
V_throw2.jpg	wyrzuca	wyrzuca	920.529	242.892	2	98	87	0.50665	0.50665	0.887755	3.4375	7.85671	6.16914			1.42222	6.3125
V_tie.jpg	wiąże	sznuruje	1071.51	305.066	5	94	8	1.27513	0.549169	0.0851064	4.14286	3.66356	6.16914	6.57143		1.42222	6.3125
V_tie.jpg	wiąże	ubiera	1071.51	305.066	5	94	4	1.27513	0.549169	0.0425532		8.13182	-0.179721	5.70588		1.42222	6.3125
V_tie.jpg	wiąże	wiąże	1071.51	305.066	5	94	70	1.27513	0.549169	0.744681	3.78125	7.87246	1.05826			1.42222	6.3125
V_tie.jpg	wiąże	zakłada	1071.51	305.066	5	94	2	1.27513	0.549169	0.0212766	2.83673	8.88267	2.43116			1.42222	6.3125
V_tie.jpg	wiąże	zawiązuje	1071.51	305.066	5	94	10	1.27513	0.549169	0.106383	3.78125	4.67283	3.93116	5.77551		1.42222	6.3125
V_type.jpg	pisze	gra	1382.75	450.948	6	97	4	0.821929	0.317966	0.0412371	4.25806	10.8318	2.06217			1.42222	6.3125
V_type.jpg	pisze	naciska	1382.75	450.948	6	97	1	0.821929	0.317966	0.0103093		7.83439	5.30015	6.57143		1.42222	6.3125
V_type.jpg	pisze	pisze	1382.75	450.948	6	97	84	0.821929	0.317966	0.865979	3.41935	9.88186	3.06217	5.89796	0.47619	6.15556	5.66667
V_type.jpg	pisze	pracuje	1382.75	450.948	6	97	6	0.821929	0.317966	0.0618557		11.155	2.93116	5.38462	0.47619	6.15556	5.66667
V_type.jpg	pisze	spisuje	1382.75	450.948	6	97	1	0.821929	0.317966	0.0103093		6.30628	3.92725	6.36735	0.416667	5.86364	5.55882
V_type.jpg	pisze	wystukuje	1382.75	450.948	6	97	1	0.821929	0.317966	0.0103093		3.52636	0.93116		0.416667	5.86364	5.55882
V_vacuum1.jpg	odkurza	odkurza	946.212	345.688	2	97	87	0.478724	0.478724	0.896907	4.15625	5.39363	1.05826	5.41463	0.416667	5.86364	5.55882
V_vacuum1.jpg	odkurza	sprząta	946.212	345.688	2	97	10	0.478724	0.478724	0.103093	4	8.01632	3.80015	5.91837	0.416667	5.86364	5.55882
V_wag.jpg	merda	macha	1197.77	340.845	4	91	43	1.25176	0.625879	0.472527	2.83871	7.25347	5.53422	5.41463	0.416667	5.86364	5.55882
V_wag.jpg	merda	merda	1197.77	340.845	4	91	44	1.25176	0.625879	0.483516	5.14286	3.63759	-0.67581	6.3125	0.375	2.62222	6.67647
V_wag.jpg	merda	patrzy się	1197.77	340.845	4	91	1	1.25176	0.625879	0.010989			2.80015		0.375	2.62222	6.67647
V_wag.jpg	merda	stoi	1197.77	340.845	4	91	3	1.25176	0.625879	0.032967		11.9738	-1.67972	6.18919	0.375	2.62222	6.67647
V_wakeup2.jpg	budzi się	budzi się	1230.56	312.336	5	97	50	1.54349	0.664747	0.515464	3		1.92725		0.375	2.62222	6.67647
V_wakeup2.jpg	budzi się	przeciąga się	1230.56	312.336	5	97	3	1.54349	0.664747	0.0309278			4.42725		0.375	2.62222	6.67647
V_wakeup2.jpg	budzi się	śpi	1230.56	312.336	5	97	1	1.54349	0.664747	0.0103093	2.3871	10.5478	6.16523		0.375	2.62222	6.67647
V_wakeup2.jpg	budzi się	wstaje	1230.56	312.336	5	97	35	1.54349	0.664747	0.360825	2.61224	9.42093	1.93116	5.71795	0.583333	6.68889	5.65625
V_wakeup2.jpg	budzi się	ziewa	1230.56	312.336	5	97	8	1.54349	0.664747	0.0824742	3.69388	4.80402	3.80015	6.07692	0.583333	6.68889	5.65625
V_walk.jpg	idzie	chodzi	1234.39	365.383	4	95	5	0.823611	0.411806	0.0526316	2.32653	12.2678	-0.80682	5.7		6.68182	5.15625
V_walk.jpg	idzie	idzie	1234.39	365.383	4	95	80	0.823611	0.411806	0.842105	2.48387	12.2473	1.56217	6.44898		6.68182	5.15625
V_walk.jpg	idzie	spaceruje	1234.39	365.383	4	95	9	0.823611	0.411806	0.0947368	3.2449	7.21818	2.4908			6.68182	5.15625
V_walk.jpg	idzie	wieje	1234.39	365.383	4	95	1	0.823611	0.411806	0.0105263		7.48885	1.18927			6.68182	5.15625
V_wash1.jpg	pierze	myje	1232.98	434.004	7	95	13	1.20182	0.428099	0.136842	2.59184	8.04687	0.621809	5.46512	0.478261	6.46667	6.375
V_wash1.jpg	pierze	pierze	1232.98	434.004	7	95	73	1.20182	0.428099	0.768421	4.03125	5.14166	6.97067		0.478261	6.46667	6.375
V_wash1.jpg	pierze	płucze	1232.98	434.004	7	95	1	1.20182	0.428099	0.0105263		5.273	-0.112261	6.225	0.478261	6.46667	6.375
V_wash1.jpg	pierze	robi pranie	1232.98	434.004	7	95	4	1.20182	0.428099	0.0421053			2.05826	6.32653	0.478261	6.46667	6.375
V_wash1.jpg	pierze	sprząta	1232.98	434.004	7	95	1	1.20182	0.428099	0.0105263	4	8.01632	0.19318	6.59184	0.478261	6.46667	6.375
V_wash1.jpg	pierze	wiesza	1232.98	434.004	7	95	2	1.20182	0.428099	0.0210526		6.81892	-0.679721	6.67347	0.478261	6.15556	5.30303
V_wash1.jpg	pierze	wyciska	1232.98	434.004	7	95	1	1.20182	0.428099	0.0105263	4.9375	5.87774	-2.54871	6.08108	0.478261	6.15556	5.30303
V_watch2.jpg	ogląda	ogląda	1007.95	297.173	2	97	96	0.0828366	0.0828366	0.989691	3.59375	9.78222	4.66523	6.67347	0.478261	6.15556	5.30303
V_watch2.jpg	ogląda	płacze	1007.95	297.173	2	97	1	0.0828366	0.0828366	0.0103093	2.59375	9.44336	0.189269		0.478261	6.15556	5.30303
V_water1.jpg	podlewa	podlewa	943.507	343.868	1	98	98	0	0	1	3.75	5.62762	-1.67972	6.08163	0.291667	4.57778	4.41176
V_wave2.jpg	macha	macha	975.759	338.713	6	96	86	0.66654	0.257853	0.895833	2.83871	7.25347	0.189269	6.19444	0.291667	4.57778	4.41176
V_wave2.jpg	macha	wita	975.759	338.713	6	96	1	0.66654	0.257853	0.0104167		10.8103	0.189269		0.291667	4.57778	4.41176
V_wave2.jpg	macha	wita się	975.759	338.713	6	96	6	0.66654	0.257853	0.0625			4.66523		0.291667	4.57778	4.41176
V_wave2.jpg	macha	zgłasza się	975.759	338.713	6	96	1	0.66654	0.257853	0.0104167			3.80015	6.07692	0.291667	4.57778	4.41176
V_wave2.jpg	macha	żegna	975.759	338.713	6	96	1	0.66654	0.257853	0.0104167		8.99789	1.06217		0.291667	4.57778	4.41176
V_wave2.jpg	macha	żegna się	975.759	338.713	6	96	1	0.66654	0.257853	0.0104167			5.30015	5.76471	0.291667	4.57778	4.41176
V_weight1.jpg	waży	bierze	1280.22	352.613	5	94	1	0.338985	0.145993	0.0106383		10.5748	2.80015	6	0.68	6.33333	5.67647
V_weight1.jpg	waży	kładzie	1280.22	352.613	5	94	1	0.338985	0.145993	0.0106383		7.88683	0.189269	6.38462	0.68	6.33333	5.67647
V_weight1.jpg	waży	miksuje	1280.22	352.613	5	94	1	0.338985	0.145993	0.0106383	5.41935	4.12713	4.30015	5.97872	0.375	6.31111	4.75
V_weight1.jpg	waży	odważa	1280.22	352.613	5	94	1	0.338985	0.145993	0.0106383		2.70805	-0.80682	5.7	0.56	6.38636	5.27273
V_weight1.jpg	waży	waży	1280.22	352.613	5	94	90	0.338985	0.145993	0.957447	4.375	8.28147	0.19318		0.56	6.38636	5.27273
V_welding.jpg	spawa	lutuje	1256.26	443.636	8	79	2	0.822138	0.274046	0.0253165			2.49471		0.56	6.38636	5.27273
V_welding.jpg	spawa	pali	1256.26	443.636	8	79	1	0.822138	0.274046	0.0126582	3.96875	9.31902	5.73269		0.56	6.38636	5.27273
V_welding.jpg	spawa	piłuje	1256.26	443.636	8	79	1	0.822138	0.274046	0.0126582	4.875	4.59512	2.06217		0.56	6.38636	5.27273
V_welding.jpg	spawa	spawa	1256.26	443.636	8	79	70	0.822138	0.274046	0.886076	7.67347	4.36945	4.3637		0.56	6.38636	5.27273
V_welding.jpg	spawa	spawie	1256.26	443.636	8	79	1	0.822138	0.274046	0.0126582	7.67347	4.06044	-0.810731		0.52	5.09091	3.84848
V_welding.jpg	spawa	stapia	1256.26	443.636	8	79	1	0.822138	0.274046	0.0126582		3.13549	0.189269		0.52	5.09091	3.84848
V_welding.jpg	spawa	szlifuje	1256.26	443.636	8	79	1	0.822138	0.274046	0.0126582		4.80402	2.92725	6.04255	0.52	5.09091	3.84848
V_welding.jpg	spawa	tnie	1256.26	443.636	8	79	2	0.822138	0.274046	0.0253165	3.75	7.99968	2.93116		0.52	5.09091	3.84848
V_whisper_arrow.jpg	szepcze	mówi	1325.41	433.101	9	93	26	1.9821	0.625283	0.27957	2.42857	12.7646	-0.179721	6.025	0.52	5.09091	3.84848
V_whisper_arrow.jpg	szepcze	namawia	1325.41	433.101	9	93	1	1.9821	0.625283	0.0107527		6.57786	1.05826			6.64444	2.12121
V_whisper_arrow.jpg	szepcze	opowiada	1325.41	433.101	9	93	1	1.9821	0.625283	0.0107527		9.09369	-1.67972	5.82051		6.64444	2.12121
V_whisper_arrow.jpg	szepcze	plotkuje	1325.41	433.101	9	93	4	1.9821	0.625283	0.0430108		6.12687	1.05826	5.86842		6.64444	2.12121
V_whisper_arrow.jpg	szepcze	rozmawia	1325.41	433.101	9	93	2	1.9821	0.625283	0.0215054	2.89796	10.8938	3.06217	6.14286		6.64444	2.12121
V_whisper_arrow.jpg	szepcze	słucha	1325.41	433.101	9	93	2	1.9821	0.625283	0.0215054	2.84375	11.2722	3.06217	6.14286		6.64444	2.12121
V_whisper_arrow.jpg	szepcze	szepczą	1325.41	433.101	9	93	1	1.9821	0.625283	0.0107527	4.4375	7.03262	3.93116			6.64444	2.12121
V_whisper_arrow.jpg	szepcze	szepcze	1325.41	433.101	9	93	47	1.9821	0.625283	0.505376	4.4375	7.03262	3.92725			6.64444	2.12121
V_whisper_arrow.jpg	szepcze	szepta	1325.41	433.101	9	93	9	1.9821	0.625283	0.0967742	4.4375		-1.54871	5.33333		6.64444	2.12121
V_whistle.jpg	gwiżdże	dmucha	872.047	249.825	3	98	1	0.697132	0.439841	0.0102041	3.0625	6.85013	-1.24327	6.40816	0.565217	6.68889	3.90625
V_whistle.jpg	gwiżdże	gwizda	872.047	249.825	3	98	15	0.697132	0.439841	0.153061	4.28125		3.30015		0.565217	6.68889	3.90625
V_whistle.jpg	gwiżdże	gwiżdże	872.047	249.825	3	98	82	0.697132	0.439841	0.836735	4.28125	6.25958	2.66914		0.565217	6.68889	3.90625
V_wink.jpg	mruga	mruga	1323.37	490.046	9	89	48	1.61244	0.508668	0.539326	4.09375	6.32794	3.79624		0.565217	6.68889	3.90625
V_wink.jpg	mruga	mruży	1323.37	490.046	9	89	1	1.61244	0.508668	0.011236		3.63759	3.66914	6.4	0.565217	6.68889	3.90625
V_wink.jpg	mruga	przymruża	1323.37	490.046	9	89	1	1.61244	0.508668	0.011236			2.06217	5.6	0.565217	6.68889	3.90625
V_wink.jpg	mruga	puszcza oko	1323.37	490.046	9	89	32	1.61244	0.508668	0.359551	5.61224		1.68927	6.125	0.565217	6.68889	3.90625
V_wink.jpg	mruga	słucha	1323.37	490.046	9	89	1	1.61244	0.508668	0.011236	2.84375	11.2722	1.68927	6.125	0.565217	6.68889	3.90625
V_wink.jpg	mruga	śmieje się	1323.37	490.046	9	89	1	1.61244	0.508668	0.011236	2.75		1.68927	6.125	0.565217	6.68889	3.90625
V_wink.jpg	mruga	uśmiecha	1323.37	490.046	9	89	1	1.61244	0.508668	0.011236		8.19506	1.06217	5.71111	0.64	4.38636	2.20588
V_wink.jpg	mruga	uśmiecha się	1323.37	490.046	9	89	3	1.61244	0.508668	0.0337079			2.55826	6.09677	0.64	4.38636	2.20588
V_wink.jpg	mruga	zaczepia	1323.37	490.046	9	89	1	1.61244	0.508668	0.011236		6.2106	2.55826	6.09677	0.64	4.38636	2.20588
V_write.jpg	pisze	notuje	996.051	322.089	4	98	4	0.469717	0.234858	0.0408163		6.8533	1.06217	5.93617	0.48	5.46667	4.18182
V_write.jpg	pisze	pisze	996.051	322.089	4	98	91	0.469717	0.234858	0.928571	3.41935	9.88186	0.189269		0.48	5.46667	4.18182
V_write.jpg	pisze	robi pracę domową	996.051	322.089	4	98	1	0.469717	0.234858	0.0102041			5.66914		0.48	5.46667	4.18182
V_write.jpg	pisze	zapisuje	996.051	322.089	4	98	2	0.469717	0.234858	0.0204082	3.41935	7.09589	4.23269	5.61224	0.48	5.46667	4.18182

## Sheet: VERBS_norms_infinitive_full
PictureFileName	Target	Answer	meanRT	sdRT	TypesNumber	Max	N	H	Hnorm	%NameAgreement	AoA	FrequencyLemma	ComplexityIndex	Imageability	GoodnessOfDepiction	ImageAgreement	ImageFamiliarity
V_bark.jpg	szczekać	szczekać	870.343	290.97	2	97	96	0.0828366	0.0828366	0.989691	3.09375	6.73102	2.06217	6.21277	0.478261	6.8	4.81818
V_bark.jpg	szczekać	warczeć	870.343	290.97	2	97	1	0.0828366	0.0828366	0.0103093		5.7462	1.68927		0.478261	6.8	4.81818
V_bath.jpg	kąpać się	brać kąpiel	1090.08	361.186	5	95	6	1.3425	0.578184	0.0631579	3.22449		5.83575	6.77551	0.521739	6.52273	4.75758
V_bath.jpg	kąpać się	kąpać	1090.08	361.186	5	95	6	1.3425	0.578184	0.0631579	2.83871	7.03791	0.0582596	6.125	0.521739	6.52273	4.75758
V_bath.jpg	kąpać się	kąpać się	1090.08	361.186	5	95	70	1.3425	0.578184	0.736842	2.83871		2.35979	6.125	0.521739	6.52273	4.75758
V_bath.jpg	kąpać się	myć	1090.08	361.186	5	95	4	1.3425	0.578184	0.0421053	2.59184	8.04687	-1.67972	5.94872	0.521739	6.52273	4.75758
V_bath.jpg	kąpać się	myć się	1090.08	361.186	5	95	9	1.3425	0.578184	0.0947368	2.61224		0.621809	6.55102	0.521739	6.52273	4.75758
V_beg2.jpg	żebrać	biedować	1367.71	409.053	9	92	1	1.0629	0.335308	0.0108696			2.92725		0.416667	6.24444	3.38235
V_beg2.jpg	żebrać	błagać	1367.71	409.053	9	92	2	1.0629	0.335308	0.0217391		9.14367	2.06217		0.416667	6.24444	3.38235
V_beg2.jpg	żebrać	prosić	1367.71	409.053	9	92	10	1.0629	0.335308	0.108696	2.73469	12.4373	0.189269	5.44898	0.416667	6.24444	3.38235
V_beg2.jpg	żebrać	siedzieć	1367.71	409.053	9	92	1	1.0629	0.335308	0.0108696	2.59375	10.4334	-0.679721	6.425	0.416667	6.24444	3.38235
V_beg2.jpg	żebrać	wołać	1367.71	409.053	9	92	1	1.0629	0.335308	0.0108696		8.26256	0.19318		0.416667	6.24444	3.38235
V_beg2.jpg	żebrać	wyciągać	1367.71	409.053	9	92	1	1.0629	0.335308	0.0108696			4.30015		0.416667	6.24444	3.38235
V_beg2.jpg	żebrać	zastanawiać się	1367.71	409.053	9	92	1	1.0629	0.335308	0.0108696			8.70865		0.416667	6.24444	3.38235
V_beg2.jpg	żebrać	żebrać	1367.71	409.053	9	92	75	1.0629	0.335308	0.815217	6.93548	6.97728	2.18927	5.64286	0.416667	6.24444	3.38235
V_bite.jpg	gryźć	ciągnąć	981.23	338.433	2	94	1	0.0849956	0.0849956	0.0106383	3.53125	5.79606	2.05826	5.1791	0.5	4.93333	2.51515
V_bite.jpg	gryźć	gryźć	981.23	338.433	2	94	93	0.0849956	0.0849956	0.989362	3.1875	8.56102	0.189269	6.3	0.5	4.93333	2.51515
V_blow.jpg	dmuchać	dmuchać	1010.63	283.105	3	98	68	0.888647	0.560674	0.693878	3.0625	7.74284	1.06217	5.71111	0.454545	5.57778	3.375
V_blow.jpg	dmuchać	zdmuchiwać	1010.63	283.105	3	98	30	0.888647	0.560674	0.306122	3.0625	6.85013	5.29624	5.71111	0.454545	5.57778	3.375
V_boil2n.jpg	gotować	gotować	1164.51	438.105	5	97	44	1.9035	0.819794	0.453608	3.46875		0.0582596	6.2	0.416667	3.53333	5.93939
V_boil2n.jpg	gotować	gotować się	1164.51	438.105	5	97	26	1.9035	0.819794	0.268041	4.28125	4.2485	2.35979	6.2	0.416667	3.53333	5.93939
V_boil2n.jpg	gotować	kipieć	1164.51	438.105	5	97	2	1.9035	0.819794	0.0206186		8.56998	-1.24327		0.416667	3.53333	5.93939
V_boil2n.jpg	gotować	parować	1164.51	438.105	5	97	13	1.9035	0.819794	0.134021	6.73469		0.0582596	5.79592	0.416667	3.53333	5.93939
V_boil2n.jpg	gotować	wrzeć	1164.51	438.105	5	97	12	1.9035	0.819794	0.123711	6.57143	5.17615	-0.548711	6.53061	0.416667	3.53333	5.93939
V_box.jpg	boksować	bić	1221.52	319.297	8	97	27	2.18752	0.729172	0.278351	3.75	5.32301	-1.67972	5.77083	0.583333	6.34091	2.38235
V_box.jpg	boksować	bić się	1221.52	319.297	8	97	16	2.18752	0.729172	0.164948	3.75	5.76832	0.621809	6.5102	0.583333	6.34091	2.38235
V_box.jpg	boksować	bić się	1221.52	319.297	8	97	16	2.18752	0.729172	0.164948	3.75		0.621809	5.95833	0.583333	6.34091	2.38235
V_box.jpg	boksować	boksować	1221.52	319.297	8	97	37	2.18752	0.729172	0.381443	3.75	9.69831	3.42725	5.77083	0.583333	6.34091	2.38235
V_box.jpg	boksować	boksować się	1221.52	319.297	8	97	7	2.18752	0.729172	0.0721649			5.72878		0.583333	6.34091	2.38235
V_box.jpg	boksować	uderzać	1221.52	319.297	8	97	5	2.18752	0.729172	0.0515464	3.40816		0.56217	6.26531	0.583333	6.34091	2.38235
V_box.jpg	boksować	walczyć	1221.52	319.297	8	97	5	2.18752	0.729172	0.0515464		5.83188	1.18927		0.583333	6.34091	2.38235
V_break.jpg	łamać	łamać	1028.31	336.735	4	96	91	0.366585	0.183293	0.947917	4		-0.810731	6.18367	0.291667	6.13636	2.27273
V_break.jpg	łamać	przełamywać	1028.31	336.735	4	96	3	0.366585	0.183293	0.03125	4	8.05102	4.66523	6.18367	0.291667	6.13636	2.27273
V_break.jpg	łamać	rozrywać	1028.31	336.735	4	96	1	0.366585	0.183293	0.0104167		10.2965	3.80015		0.291667	6.13636	2.27273
V_break.jpg	łamać	trzaskać	1028.31	336.735	4	96	1	0.366585	0.183293	0.0104167		8.03073	2.93116		0.291667	6.13636	2.27273
V_brush.jpg	myć	czyścić	1015.56	366.211	4	96	4	1.18706	0.593529	0.0416667	4.02041	4.82831	0.189269	6.10204	0.454545	6.52273	6.45455
V_brush.jpg	myć	myć	1015.56	366.211	4	96	69	1.18706	0.593529	0.71875	2.59184	5.99645	-1.67972	5.94872	0.454545	6.52273	6.45455
V_brush.jpg	myć	szczotkować	1015.56	366.211	4	96	19	1.18706	0.593529	0.197917	3.25	5.60947	5.79624	5.44186	0.454545	6.52273	6.45455
V_brush.jpg	myć	szorować	1015.56	366.211	4	96	4	1.18706	0.593529	0.0416667		7.70976	1.05826		0.454545	6.52273	6.45455
V_build.jpg	murować	budować	1594.82	528.678	10	87	14	1.87873	0.565555	0.16092	3.20408	8.04687	0.55826	5.52778	0.56	6.57778	2.81818
V_build.jpg	murować	cementować	1594.82	528.678	10	87	6	1.87873	0.565555	0.0689655		4.57471	6.66523		0.56	6.57778	2.81818
V_build.jpg	murować	kłaść	1594.82	528.678	10	87	1	1.87873	0.565555	0.0114943		5.91889	0.189269		0.56	6.57778	2.81818
V_build.jpg	murować	murować	1594.82	528.678	10	87	54	1.87873	0.565555	0.62069	5.77551	8.24643	2.05826		0.56	6.57778	2.81818
V_build.jpg	murować	nakładać	1594.82	528.678	10	87	1	1.87873	0.565555	0.0114943	3.08163	2.70805	3.80015	5.77551	0.56	6.57778	2.81818
V_build.jpg	murować	naprawiać	1594.82	528.678	10	87	1	1.87873	0.565555	0.0114943		7.88683	3.66914		0.56	6.57778	2.81818
V_build.jpg	murować	przyklejać	1594.82	528.678	10	87	1	1.87873	0.565555	0.0114943	3.65625		5.66914	5.60417	0.56	6.57778	2.81818
V_build.jpg	murować	remontować	1594.82	528.678	10	87	1	1.87873	0.565555	0.0114943		6.54535	5.66523		0.56	6.57778	2.81818
V_build.jpg	murować	szpachlować	1594.82	528.678	10	87	2	1.87873	0.565555	0.0229885		7.48941	5.79624		0.56	6.57778	2.81818
V_build.jpg	murować	układać	1594.82	528.678	10	87	6	1.87873	0.565555	0.0689655	3.14286	5.35659	1.93116	6.04082	0.56	6.57778	2.81818
V_burn2n.jpg	palić się	palić	1126.6	318.807	4	95	17	1.52661	0.763304	0.178947	3.96875	5.04343	-1.67972	5.82051	0.333333	4.66667	2.57576
V_burn2n.jpg	palić się	palić się	1126.6	318.807	4	95	53	1.52661	0.763304	0.557895	3.96875		1.12181	5.82051	0.333333	4.66667	2.57576
V_burn2n.jpg	palić się	płonąć	1126.6	318.807	4	95	23	1.52661	0.763304	0.242105	5.30612	8.00503	1.18927	6.5102	0.333333	4.66667	2.57576
V_burn2n.jpg	palić się	spalać	1126.6	318.807	4	95	2	1.52661	0.763304	0.0210526	3.96875	9.31902	3.06217	5.82051	0.333333	4.66667	2.57576
V_burst.jpg	pękać	eksplodować	1292.27	471.236	11	90	3	1.83131	0.529366	0.0333333			7.53422		0.391304	3.48889	1.9697
V_burst.jpg	pękać	pękać	1292.27	471.236	11	90	41	1.83131	0.529366	0.455556	4.25806	7.97934	1.56217	5.32609	0.391304	3.48889	1.9697
V_burst.jpg	pękać	przebijać się	1292.27	471.236	11	90	1	1.83131	0.529366	0.0111111		6.24998	5.66523		0.391304	3.48889	1.9697
V_burst.jpg	pękać	rozrywać	1292.27	471.236	11	90	1	1.83131	0.529366	0.0111111		7.35883	3.80015		0.391304	3.48889	1.9697
V_burst.jpg	pękać	rozwalać	1292.27	471.236	11	90	1	1.83131	0.529366	0.0111111		7.12769	3.30015		0.391304	3.48889	1.9697
V_burst.jpg	pękać	strzelać	1292.27	471.236	11	90	6	1.83131	0.529366	0.0666667			3.93116		0.391304	3.48889	1.9697
V_burst.jpg	pękać	trzaskać	1292.27	471.236	11	90	1	1.83131	0.529366	0.0111111			2.93116		0.391304	3.48889	1.9697
V_burst.jpg	pękać	wybuchać	1292.27	471.236	11	90	35	1.83131	0.529366	0.388889	4.90625	5.99645	3.93116	5.71429	0.391304	3.48889	1.9697
V_burst.jpg	pękać	wystrzelać	1292.27	471.236	11	90	1	1.83131	0.529366	0.0111111		6.6995			0.391304	3.48889	1.9697
V_carry1.jpg	nieść	dostarczać	1173.45	345.522	8	96	3	1.26925	0.423084	0.03125		9.84681	3.66914		0.458333	5.04545	3.75
V_carry1.jpg	nieść	dźwigać	1173.45	345.522	8	96	4	1.26925	0.423084	0.0416667	5.04082	5.60947	1.56217	6.16327	0.458333	5.04545	3.75
V_carry1.jpg	nieść	iść	1173.45	345.522	8	96	1	1.26925	0.423084	0.0104167	2.48387	6.65929	-2.54871	6.08108	0.458333	5.04545	3.75
V_carry1.jpg	nieść	nieść	1173.45	345.522	8	96	74	1.26925	0.423084	0.770833	3.59375	8.35067	-1.67972	5.46809	0.458333	5.04545	3.75
V_carry1.jpg	nieść	nosić	1173.45	345.522	8	96	11	1.26925	0.423084	0.114583	3.59375	5.62402	-1.67972	5.46809	0.458333	5.04545	3.75
V_carry1.jpg	nieść	przenosić	1173.45	345.522	8	96	1	1.26925	0.423084	0.0104167	3.59375	7.68478	2.92725	5.46809	0.458333	5.04545	3.75
V_carry1.jpg	nieść	przynosić	1173.45	345.522	8	96	1	1.26925	0.423084	0.0104167	3.59375	6.51026	2.92725	5.46809	0.458333	5.04545	3.75
V_carry1.jpg	nieść	zanosić	1173.45	345.522	8	96	1	1.26925	0.423084	0.0104167	3.59375	12.2473	2.05826	5.46809	0.458333	5.04545	3.75
V_carve3n.jpg	rzeźbić	dłubać	1517.29	512.267	7	78	2	1.20249	0.428335	0.025641		8.08055	1.55826		0.47619	4.48889	1.60606
V_carve3n.jpg	rzeźbić	obierać	1517.29	512.267	7	78	2	1.20249	0.428335	0.025641	4.22581	9.82038	0.93116	5.7027	0.47619	4.48889	1.60606
V_carve3n.jpg	rzeźbić	rzeźbić	1517.29	512.267	7	78	60	1.20249	0.428335	0.769231	4.78125	8.00303	2.62572	5.90244	0.47619	4.48889	1.60606
V_carve3n.jpg	rzeźbić	skrobać	1517.29	512.267	7	78	1	1.20249	0.428335	0.0128205		8.63124	3.92725		0.47619	4.48889	1.60606
V_carve3n.jpg	rzeźbić	strugać	1517.29	512.267	7	78	11	1.20249	0.428335	0.141026	6.42857	6.27664	3.93116	6.20408	0.47619	4.48889	1.60606
V_carve3n.jpg	rzeźbić	tworzyć	1517.29	512.267	7	78	1	1.20249	0.428335	0.0128205		5.14166	1.18927		0.47619	4.48889	1.60606
V_carve3n.jpg	rzeźbić	wyrzynać	1517.29	512.267	7	78	1	1.20249	0.428335	0.0128205		5.60947	2.93116		0.47619	4.48889	1.60606
V_choppingwood.jpg	rąbać	ciąć	1188.79	463.125	7	86	4	0.854621	0.304422	0.0465116	3.75	5.58725	-1.54871	5.33333		6.8	2.65625
V_choppingwood.jpg	rąbać	ciupać	1188.79	463.125	7	86	2	0.854621	0.304422	0.0232558		4.81218	1.18927			6.8	2.65625
V_choppingwood.jpg	rąbać	łupać	1188.79	463.125	7	86	2	0.854621	0.304422	0.0232558		4.20469	0.189269			6.8	2.65625
V_choppingwood.jpg	rąbać	rąbać	1188.79	463.125	7	86	75	0.854621	0.304422	0.872093	6.08163	8.89823	1.05826	6.4898		6.8	2.65625
V_choppingwood.jpg	rąbać	rozbijać	1188.79	463.125	7	86	1	0.854621	0.304422	0.0116279		4.02535	3.30015			6.8	2.65625
V_choppingwood.jpg	rąbać	rozwalać	1188.79	463.125	7	86	1	0.854621	0.304422	0.0116279		4.83628	3.30015			6.8	2.65625
V_choppingwood.jpg	rąbać	siekać	1188.79	463.125	7	86	1	0.854621	0.304422	0.0116279		4.84419	0.19318			6.8	2.65625
V_clap.jpg	klaskać	bić brawo	881.091	201.176	3	97	3	0.199024	0.12557	0.0309278		5.27811	3.22878		0.416667	6.70455	4.38235
V_clap.jpg	klaskać	klaskać	881.091	201.176	3	97	94	0.199024	0.12557	0.969072	3.09375	6.84268	2.05826	6.25	0.416667	6.70455	4.38235
V_clean.jpg	myć	czyścić	1115.37	369.518	6	97	9	1.14247	0.441968	0.0927835	4.02041	6.6995	0.189269	6.10204	0.181818	6.13333	3.9697
V_clean.jpg	myć	myć	1115.37	369.518	6	97	76	1.14247	0.441968	0.783505	2.59184	5.26269	-1.67972	5.94872	0.181818	6.13333	3.9697
V_clean.jpg	myć	przecierać	1115.37	369.518	6	97	1	1.14247	0.441968	0.0103093		7.99968	4.30015		0.181818	6.13333	3.9697
V_clean.jpg	myć	sprzątać	1115.37	369.518	6	97	1	1.14247	0.441968	0.0103093	4		3.80015	6.07692	0.181818	6.13333	3.9697
V_clean.jpg	myć	wycierać	1115.37	369.518	6	97	8	1.14247	0.441968	0.0824742	3.55102		2.93116	6.32653	0.181818	6.13333	3.9697
V_clean.jpg	myć	zmywać	1115.37	369.518	6	97	2	1.14247	0.441968	0.0206186	4.44898	6.10925	3.06217	6.69388	0.181818	6.13333	3.9697
V_climb.jpg	wspinać się	chodzić	1027.63	292.176	7	96	1	1.16315	0.414322	0.0104167	2.32653	7.70976	-0.679721	6.67347	0.454545	4.08889	2.57576
V_climb.jpg	wspinać się	iść	1027.63	292.176	7	96	1	1.16315	0.414322	0.0104167	2.48387	8.04687	-2.54871	6.08108	0.454545	4.08889	2.57576
V_climb.jpg	wspinać się	wchodzić	1027.63	292.176	7	96	8	1.16315	0.414322	0.0833333	3.02041	4.14313	2.18927	6.06122	0.454545	4.08889	2.57576
V_climb.jpg	wspinać się	wdrapywać się	1027.63	292.176	7	96	1	1.16315	0.414322	0.0104167		8.01632	6.59777		0.454545	4.08889	2.57576
V_climb.jpg	wspinać się	wspinać	1027.63	292.176	7	96	7	1.16315	0.414322	0.0729167	4.4375	6.20658	3.43116	6.30435	0.454545	4.08889	2.57576
V_climb.jpg	wspinać się	wspinać się	1027.63	292.176	7	96	76	1.16315	0.414322	0.791667	4.4375	7.44483	5.73269	6.30435	0.454545	4.08889	2.57576
V_climb.jpg	wspinać się	wychodzić	1027.63	292.176	7	96	2	1.16315	0.414322	0.0208333		12.2678	2.05826		0.454545	4.08889	2.57576
V_comb1.jpg	czesać	czesać	1005.7	340.578	4	95	69	1.14029	0.570146	0.726316	3.21875	12.2473	-0.679721	6.19608	0.391304	5.53333	5.78788
V_comb1.jpg	czesać	czesać się	1005.7	340.578	4	95	19	1.14029	0.570146	0.2	3.21875	9.96213	1.62181	6.19608	0.391304	5.53333	5.78788
V_comb1.jpg	czesać	rozczesywać	1005.7	340.578	4	95	5	1.14029	0.570146	0.0526316	3.21875		4.66523	6.19608	0.391304	5.53333	5.78788
V_comb1.jpg	czesać	szczotkować	1005.7	340.578	4	95	2	1.14029	0.570146	0.0210526	3.25	7.33824	5.79624	5.44186	0.391304	5.53333	5.78788
V_conduct.jpg	dyrygować	akompaniować	1167.38	342.808	5	90	1	0.279068	0.139534	0.0111111			6.53422		0.454545	6.66667	2.67647
V_conduct.jpg	dyrygować	dyrygować	1167.38	342.808	5	90	87	0.279068	0.139534	0.966667	7.12245	10.2707	2.79624	5.88372	0.454545	6.66667	2.67647
V_conduct.jpg	dyrygować	grać	1167.38	342.808	5	90	1	0.279068	0.139534	0.0111111	4.25806	5.69373	-0.67581	6.3125	0.454545	6.66667	2.67647
V_conduct.jpg	dyrygować	komponować	1167.38	342.808	5	90	1	0.279068	0.139534	0.0111111			5.66523		0.454545	6.66667	2.67647
V_cook2.jpg	gotować	gotować	1103.69	462.856	2	98	93	0.290716	0.290716	0.94898	3.46875		0.0582596	6.2		6.33333	5.625
V_cook2.jpg	gotować	mieszać	1103.69	462.856	2	98	5	0.290716	0.290716	0.0510204	3.6875	4.57471	0.0621703	5.80952		6.33333	5.625
V_crawl2.jpg	raczkować	chodzić	1359.24	455.278	7	92	11	1.25699	0.486269	0.119565	2.32653	3.97029	-0.679721	6.67347	0.590909	6.8	2.21875
V_crawl2.jpg	raczkować	czołgać się	1359.24	455.278	7	92	1	1.25699	0.486269	0.0108696		4.98361	4.3637		0.590909	6.8	2.21875
V_crawl2.jpg	raczkować	iść	1359.24	455.278	7	92	8	1.25699	0.486269	0.0869565	2.48387	5.34711	-2.54871	6.08108	0.590909	6.8	2.21875
V_crawl2.jpg	raczkować	pełzać	1359.24	455.278	7	92	2	1.25699	0.486269	0.0217391		8.56998	1.06217		0.590909	6.8	2.21875
V_crawl2.jpg	raczkować	raczkować	1359.24	455.278	7	92	68	1.25699	0.486269	0.73913	4.5	8.50674	3.92725	5.43243	0.590909	6.8	2.21875
V_crawl2.jpg	raczkować	turlać się	1359.24	455.278	7	92	1	1.25699	0.486269	0.0108696		12.2678	2.92725		0.590909	6.8	2.21875
V_cry.jpg	płakać	płakać	792.422	179.19	1	98	98	0	0	1	2.59375		0.189269	6.38462	0.304348	6.28889	4.28125
V_cut.jpg	ciąć	ciąć	1178.32	364.723	7	97	66	1.54051	0.54874	0.680412	3.75	12.2473	-1.54871	5.33333	0.478261	5.43182	3.93939
V_cut.jpg	ciąć	kroić	1178.32	364.723	7	97	1	1.54051	0.54874	0.0103093	3.95918	5.93225	-0.810731	6.65306	0.478261	5.43182	3.93939
V_cut.jpg	ciąć	obcinać	1178.32	364.723	7	97	1	1.54051	0.54874	0.0103093	4.22449	4.23411	2.93116	6.20408	0.478261	5.43182	3.93939
V_cut.jpg	ciąć	przecinać	1178.32	364.723	7	97	9	1.54051	0.54874	0.0927835	3.75		3.80015	5.33333	0.478261	5.43182	3.93939
V_cut.jpg	ciąć	rozcinać	1178.32	364.723	7	97	4	1.54051	0.54874	0.0412371		9.44336	3.80015		0.478261	5.43182	3.93939
V_cut.jpg	ciąć	ucinać	1178.32	364.723	7	97	2	1.54051	0.54874	0.0206186		6.56103	1.06217		0.478261	5.43182	3.93939
V_cut.jpg	ciąć	wycinać	1178.32	364.723	7	97	14	1.54051	0.54874	0.14433	3.75	6.21461	2.93116	5.33333	0.478261	5.43182	3.93939
V_dance.jpg	tańczyć	tańczyć	1001.32	333.883	1	97	97	0	0	1	2.9375	6.21461	0.189269	6.625	0.44	4.68889	2.81818
V_dig.jpg	kopać	kopać	1068.23	353.854	5	94	88	0.464908	0.200225	0.93617	3.3125	4.86753	-0.810731	5.77778	0.363636	4.04444	2.93939
V_dig.jpg	kopać	sadzić	1068.23	353.854	5	94	2	0.464908	0.200225	0.0212766	4.4375	7.99968	0.320279	5.76744	0.363636	4.04444	2.93939
V_dig.jpg	kopać	wbijać	1068.23	353.854	5	94	2	0.464908	0.200225	0.0212766	4.59375	5.45104	3.06217	5.18421	0.363636	4.04444	2.93939
V_dig.jpg	kopać	wykopywać	1068.23	353.854	5	94	1	0.464908	0.200225	0.0106383	3.3125	6.2186	3.79624	5.77778	0.363636	4.04444	2.93939
V_dig.jpg	kopać	zakopywać	1068.23	353.854	5	94	1	0.464908	0.200225	0.0106383	3.3125	9.29137	3.79624	5.77778	0.363636	4.04444	2.93939
V_dive.jpg	wskakiwać	nurkować	1356.4	370.536	5	95	23	2.21376	0.953415	0.242105	6.28571	8.30672	1.42725	6.5102	0.409091	3.37778	3.125
V_dive.jpg	wskakiwać	płynąć	1356.4	370.536	5	95	7	2.21376	0.953415	0.0736842	3.9375	7.22839	0.689269	6.46667	0.409091	3.37778	3.125
V_dive.jpg	wskakiwać	pływać	1356.4	370.536	5	95	16	2.21376	0.953415	0.168421	3.9375	6.66441	1.56217	6.46667	0.409091	3.37778	3.125
V_dive.jpg	wskakiwać	skakać	1356.4	370.536	5	95	24	2.21376	0.953415	0.252632	3.09375	5.70044	1.18927	6.18605	0.409091	3.37778	3.125
V_dive.jpg	wskakiwać	wskakiwać	1356.4	370.536	5	95	25	2.21376	0.953415	0.263158	4.59375	5.54518	5.29624	6.2439	0.409091	3.37778	3.125
V_drag.jpg	ciągnąć	ciągnąć	1221.56	441.119	8	92	73	1.23809	0.412696	0.793478	3.53125	6.89264	2.05826	5.1791	0.5	3.38636	3.67647
V_drag.jpg	ciągnąć	dźwigać	1221.56	441.119	8	92	7	1.23809	0.412696	0.076087	5.04082	8.77122	1.56217	6.16327	0.5	3.38636	3.67647
V_drag.jpg	ciągnąć	iść	1221.56	441.119	8	92	1	1.23809	0.412696	0.0108696	2.48387	8.39299	-2.54871	6.08108	0.5	3.38636	3.67647
V_drag.jpg	ciągnąć	nieść	1221.56	441.119	8	92	1	1.23809	0.412696	0.0108696	3.59375	8.62425	-1.67972	5.46809	0.5	3.38636	3.67647
V_drag.jpg	ciągnąć	tachać	1221.56	441.119	8	92	1	1.23809	0.412696	0.0108696		7.90323	-0.30682		0.5	3.38636	3.67647
V_drag.jpg	ciągnąć	targać	1221.56	441.119	8	92	3	1.23809	0.412696	0.0326087	6.44898	8.56102	1.56217	5.71429	0.5	3.38636	3.67647
V_drag.jpg	ciągnąć	taszczyć	1221.56	441.119	8	92	4	1.23809	0.412696	0.0434783		6.51026	0.689269		0.5	3.38636	3.67647
V_drag.jpg	ciągnąć	wlec	1221.56	441.119	8	92	2	1.23809	0.412696	0.0217391		12.2473	1.68927		0.5	3.38636	3.67647
V_draw.jpg	rysować	malować	964.022	276.599	2	95	8	0.416844	0.416844	0.0842105	3.03125	8.08055	0.0582596	6.58537	0.608696	6.36364	3.46875
V_draw.jpg	rysować	rysować	964.022	276.599	2	95	87	0.416844	0.416844	0.915789	2.67742		0.0582596	6.17073	0.608696	6.36364	3.46875
V_drill.jpg	wiercić	budować	1176.2	392.157	4	89	1	0.331933	0.165967	0.011236	3.20408	5.34233	0.55826	5.52778	0.565217	5.86667	2.81818
V_drill.jpg	wiercić	kłuć	1176.2	392.157	4	89	1	0.331933	0.165967	0.011236	4.73469	4.67283	0.689269	5.91837	0.565217	5.86667	2.81818
V_drill.jpg	wiercić	wiercić	1176.2	392.157	4	89	85	0.331933	0.165967	0.955056	4.09375	6.19644	3.05826	5.975	0.565217	5.86667	2.81818
V_drill.jpg	wiercić	wkręcać	1176.2	392.157	4	89	2	0.331933	0.165967	0.0224719		8.09499	5.30015		0.565217	5.86667	2.81818
V_drink2.jpg	pić	pić	907.491	177.093	1	96	96	0	0	1	2.25806	7.26333	-1.67972	6.2439	0.619048	5.91111	5.84848
V_drip.jpg	kapać	cieknąć	1062.02	323.391	7	96	5	0.747381	0.266222	0.0520833		8.24643	1.68927		0.434783	6.15556	4.67647
V_drip.jpg	kapać	kapać	1062.02	323.391	7	96	85	0.747381	0.266222	0.885417	3.75		-0.810731	5.55882	0.434783	6.15556	4.67647
V_drip.jpg	kapać	kropić	1062.02	323.391	7	96	1	0.747381	0.266222	0.0104167		6.58341	1.12572		0.434783	6.15556	4.67647
V_drip.jpg	kapać	lać się	1062.02	323.391	7	96	2	0.747381	0.266222	0.0208333	4.40816	5.47646	1.12181	5.69388	0.434783	6.15556	4.67647
V_drip.jpg	kapać	lecieć	1062.02	323.391	7	96	2	0.747381	0.266222	0.0208333	3.4375	10.0093	-1.17972	5.51351	0.434783	6.15556	4.67647
V_drip.jpg	kapać	padać	1062.02	323.391	7	96	1	0.747381	0.266222	0.0104167	3.41935	6.08677	-2.55262	6.12195	0.434783	6.15556	4.67647
V_drive1.jpg	jechać	jechać	1094.26	316.523	7	98	53	1.84254	0.656326	0.540816		5.59471	-1.67972		0.545455	5.51111	5.875
V_drive1.jpg	jechać	jechać autem	1094.26	316.523	7	98	1	1.84254	0.656326	0.0102041		3.3322	4.22878		0.545455	5.51111	5.875
V_drive1.jpg	jechać	jechać samochodem	1094.26	316.523	7	98	4	1.84254	0.656326	0.0408163		10.2711	8.70474		0.545455	5.51111	5.875
V_drive1.jpg	jechać	jeździć	1094.26	316.523	7	98	11	1.84254	0.656326	0.112245	4.625		0.189269	6.25532	0.545455	5.51111	5.875
V_drive1.jpg	jechać	jeździć samochodem	1094.26	316.523	7	98	1	1.84254	0.656326	0.0102041			10.5737		0.545455	5.51111	5.875
V_drive1.jpg	jechać	kierować	1094.26	316.523	7	98	4	1.84254	0.656326	0.0408163	4.09375	8.55526	0.92725	6.33333	0.545455	5.51111	5.875
V_drive1.jpg	jechać	prowadzić	1094.26	316.523	7	98	24	1.84254	0.656326	0.244898	4.09375	11.0586	1.92725	6.33333	0.545455	5.51111	5.875
V_drown.jpg	topić się	pływać	975.06	248.541	5	97	1	1.21205	0.522	0.0103093	3.9375		1.56217	6.46667	0.391304	5.51111	1.87879
V_drown.jpg	topić się	prosić	975.06	248.541	5	97	1	1.21205	0.522	0.0103093	2.73469		0.189269	5.44898	0.391304	5.51111	1.87879
V_drown.jpg	topić się	tonąć	975.06	248.541	5	97	43	1.21205	0.522	0.443299	4.96875	9.15239	-0.679721	5.65	0.391304	5.51111	1.87879
V_drown.jpg	topić się	topić	975.06	248.541	5	97	1	1.21205	0.522	0.0103093	4.67742		-0.24327	5.7027	0.391304	5.51111	1.87879
V_drown.jpg	topić się	topić się	975.06	248.541	5	97	51	1.21205	0.522	0.525773	4.67742	8.8301	1.55826	5.7027	0.391304	5.51111	1.87879
V_dry.jpg	suszyć	suszyć	929.249	288.552	2	98	93	0.290716	0.290716	0.94898	4.0625	10.2099	-0.679721	5.4359	0.545455	5.22222	4.34375
V_dry.jpg	suszyć	suszyć się	929.249	288.552	2	98	5	0.290716	0.290716	0.0510204	4.0625	8.39299	1.62181	5.4359	0.545455	5.22222	4.34375
V_eat.jpg	jeść	jeść	976.404	286.457	1	97	97	0	0	1	2.13333	12.4373	-2.5448	6.56818	0.375	6.25	6.09091
V_erupt.jpg	wybuchać	eksplodować	1253.92	452.744	8	82	2	1.00392	0.334639	0.0243902		7.07412	7.53422		0.565217	4.17778	2.18182
V_erupt.jpg	wybuchać	palić się	1253.92	452.744	8	82	1	1.00392	0.334639	0.0121951	3.96875	6.61607	1.12181	5.82051	0.565217	4.17778	2.18182
V_erupt.jpg	wybuchać	rozpalać	1253.92	452.744	8	82	1	1.00392	0.334639	0.0121951	3.96875		4.30015	5.82051	0.565217	4.17778	2.18182
V_erupt.jpg	wybuchać	rozpryskiwać się	1253.92	452.744	8	82	1	1.00392	0.334639	0.0121951		5.91889	8.70474		0.565217	4.17778	2.18182
V_erupt.jpg	wybuchać	wybuchać	1253.92	452.744	8	82	69	1.00392	0.334639	0.841463	4.90625		3.93116	5.71429	0.565217	4.17778	2.18182
V_erupt.jpg	wybuchać	wylewać	1253.92	452.744	8	82	1	1.00392	0.334639	0.0121951	3.71429	14.4149	2.93116	6.28571	0.565217	4.17778	2.18182
V_erupt.jpg	wybuchać	wylewać się	1253.92	452.744	8	82	6	1.00392	0.334639	0.0731707	4	7.35883	5.23269	5.67347	0.565217	4.17778	2.18182
V_erupt.jpg	wybuchać	wyskakiwać	1253.92	452.744	8	82	1	1.00392	0.334639	0.0121951			5.66523		0.565217	4.17778	2.18182
V_extinguish.jpg	gasić	gasić	1025.27	301.149	2	95	94	0.0842624	0.0842624	0.989474	4.03125	6.10702	-1.67972	5.55319	0.428571	5.84444	2.5
V_extinguish.jpg	gasić	ugaszać	1025.27	301.149	2	95	1	0.0842624	0.0842624	0.0105263	4.03125		2.06217	5.55319	0.428571	5.84444	2.5
V_fall1.jpg	spadać	przewracać się	1155.71	366.847	6	96	1	0.962522	0.372355	0.0104167		6.65929	7.47067		0.5	4.65909	1.55882
V_fall1.jpg	spadać	spadać	1155.71	366.847	6	96	80	0.962522	0.372355	0.833333	3.41935	6.17587	3.06217	6.04651	0.5	4.65909	1.55882
V_fall1.jpg	spadać	upadać	1155.71	366.847	6	96	8	0.962522	0.372355	0.0833333	3.16327		0.56217	6.18367	0.5	4.65909	1.55882
V_fall1.jpg	spadać	wchodzić	1155.71	366.847	6	96	1	0.962522	0.372355	0.0104167	3.02041	7.06476	2.18927	6.06122	0.5	4.65909	1.55882
V_fall1.jpg	spadać	wspinać się	1155.71	366.847	6	96	4	0.962522	0.372355	0.0416667		6.53379			0.5	4.65909	1.55882
V_fall1.jpg	spadać	wywracać się	1155.71	366.847	6	96	2	0.962522	0.372355	0.0208333			6.60168		0.5	4.65909	1.55882
V_feed1.jpg	karmić	dawać	1147.72	320.099	6	97	3	0.908427	0.351427	0.0309278			-1.67972		0.434783	4	2.69697
V_feed1.jpg	karmić	dawać jeść	1147.72	320.099	6	97	2	0.908427	0.351427	0.0206186		9.63946	3.35979		0.434783	4	2.69697
V_feed1.jpg	karmić	dokarmiać	1147.72	320.099	6	97	1	0.908427	0.351427	0.0103093	2.96875	6.93147	4.66914	5.57778	0.434783	4	2.69697
V_feed1.jpg	karmić	jeść	1147.72	320.099	6	97	8	0.908427	0.351427	0.0824742	2.13333	9.96213	-2.5448	6.56818	0.434783	4	2.69697
V_feed1.jpg	karmić	karmić	1147.72	320.099	6	97	82	0.908427	0.351427	0.845361	2.96875		0.62572	5.57778	0.434783	4	2.69697
V_feed1.jpg	karmić	nakarmić	1147.72	320.099	6	97	1	0.908427	0.351427	0.0103093	2.96875			5.57778	0.434783	4	2.69697
V_fight.jpg	bić się	bić	1224.37	375.418	8	96	17	1.10477	0.368255	0.177083	3.75	10.773	-1.67972	5.95833	0.608696	5.38636	2.5
V_fight.jpg	bić się	bić się	1224.37	375.418	8	96	73	1.10477	0.368255	0.760417	3.75		0.621809	6.5102	0.608696	5.38636	2.5
V_fight.jpg	bić się	sprzeczać	1224.37	375.418	8	96	1	1.10477	0.368255	0.0104167		4.12713	2.93116		0.608696	5.38636	2.5
V_fight.jpg	bić się	szarpać	1224.37	375.418	8	96	1	1.10477	0.368255	0.0104167		14.4149	2.05826		0.608696	5.38636	2.5
V_fight.jpg	bić się	szarpać się	1224.37	375.418	8	96	1	1.10477	0.368255	0.0104167		8.0265	4.35979		0.608696	5.38636	2.5
V_fight.jpg	bić się	walczyć	1224.37	375.418	8	96	3	1.10477	0.368255	0.03125			1.18927		0.608696	5.38636	2.5
V_file.jpg	piłować	czyścić	1408.51	467.292	8	87	2	0.684808	0.26492	0.0229885	4.02041		0.189269	6.10204	0.521739	3.26667	4.4375
V_file.jpg	piłować	drapać	1408.51	467.292	8	87	1	0.684808	0.26492	0.0114943		9.69831	1.05826		0.521739	3.26667	4.4375
V_file.jpg	piłować	kłuć	1408.51	467.292	8	87	1	0.684808	0.26492	0.0114943	4.73469		0.689269	5.91837	0.521739	3.26667	4.4375
V_file.jpg	piłować	obcinać	1408.51	467.292	8	87	2	0.684808	0.26492	0.0229885	4.22449	6.50129	2.93116	6.20408	0.521739	3.26667	4.4375
V_file.jpg	piłować	piłować	1408.51	467.292	8	87	73	0.684808	0.26492	0.83908	4.875	10.2965	1.05826	5.86842	0.521739	3.26667	4.4375
V_file.jpg	piłować	szlifować	1408.51	467.292	8	87	1	0.684808	0.26492	0.0114943		10.2965	3.92725		0.521739	3.26667	4.4375
V_fish2.jpg	łowić	łapać	1126.98	408.113	3	91	1	0.801275	0.505548	0.010989	7.8125	7.70976	-0.810731	5.88095	0.454545	5.95556	2.41176
V_fish2.jpg	łowić	łowić	1126.98	408.113	3	91	72	0.801275	0.505548	0.791209	4.65625	6.71174	-0.74327	5.80952	0.454545	5.95556	2.41176
V_fish2.jpg	łowić	wędkować	1126.98	408.113	3	91	18	0.801275	0.505548	0.197802	4.65625		5.79624	5.80952	0.454545	5.95556	2.41176
V_fly2n.jpg	lecieć	frunąć	1070.55	348.598	4	95	5	1.29846	0.649232	0.0526316		6.21461	1.18927		0.375	4.28889	4.4375
V_fly2n.jpg	lecieć	fruwać	1070.55	348.598	4	95	1	1.29846	0.649232	0.0105263		4.59512	2.06217		0.375	4.28889	4.4375
V_fly2n.jpg	lecieć	latać	1070.55	348.598	4	95	37	1.29846	0.649232	0.389474	3.4375	4.80402	-0.80682	5.51351	0.375	4.28889	4.4375
V_fly2n.jpg	lecieć	lecieć	1070.55	348.598	4	95	52	1.29846	0.649232	0.547368	3.4375	8.4457	-1.17972	5.51351	0.375	4.28889	4.4375
V_fry.jpg	smażyć	gotować	1245.57	403.94	5	93	27	1.31918	0.56814	0.290323	3.46875	7.02909	0.0582596	6.2	0.347826	6.04444	5.76471
V_fry.jpg	smażyć	piec	1245.57	403.94	5	93	2	1.31918	0.56814	0.0215054	4.1875	5.59842	1.18927	6.21429	0.347826	6.04444	5.76471
V_fry.jpg	smażyć	robić jajecznicę	1245.57	403.94	5	93	4	1.31918	0.56814	0.0430108		4.12713	9.14119		0.347826	6.04444	5.76471
V_fry.jpg	smażyć	smażyć	1245.57	403.94	5	93	59	1.31918	0.56814	0.634409	4.3125	5.48894	1.18927	6.15385	0.347826	6.04444	5.76471
V_fry.jpg	smażyć	zdejmować	1245.57	403.94	5	93	1	1.31918	0.56814	0.0107527		12.0166	4.79624		0.347826	6.04444	5.76471
V_glue.jpg	kleić	kleić	1289.21	348.347	11	94	77	1.23488	0.356961	0.819149	3.65625	10.2711	0.189269	5.60417	0.380952	5.93333	3.06061
V_glue.jpg	kleić	malować	1289.21	348.347	11	94	1	1.23488	0.356961	0.0106383	3.03125	8.56998	0.0582596	6.58537	0.380952	5.93333	3.06061
V_glue.jpg	kleić	naklejać	1289.21	348.347	11	94	3	1.23488	0.356961	0.0319149		8.68016	3.80015		0.380952	5.93333	3.06061
V_glue.jpg	kleić	przyklejać	1289.21	348.347	11	94	4	1.23488	0.356961	0.0425532	3.65625		5.66914	5.60417	0.380952	5.93333	3.06061
V_glue.jpg	kleić	robić wycinanki	1289.21	348.347	11	94	1	1.23488	0.356961	0.0106383		7.32975	9.14119		0.380952	5.93333	3.06061
V_glue.jpg	kleić	rysować	1289.21	348.347	11	94	3	1.23488	0.356961	0.0319149	2.67742	7.65776	0.0582596	6.17073	0.380952	5.93333	3.06061
V_glue.jpg	kleić	sklejać	1289.21	348.347	11	94	1	1.23488	0.356961	0.0106383	3.65625	6.29342	3.93116	5.60417	0.380952	5.93333	3.06061
V_glue.jpg	kleić	smarować	1289.21	348.347	11	94	1	1.23488	0.356961	0.0106383		8.09499	3.92725		0.380952	5.93333	3.06061
V_glue.jpg	kleić	wyklejać	1289.21	348.347	11	94	1	1.23488	0.356961	0.0106383	3.65625	3.71357	4.80015	5.60417	0.380952	5.93333	3.06061
V_glue.jpg	kleić	zaklejać	1289.21	348.347	11	94	1	1.23488	0.356961	0.0106383	3.65625	5.35659	4.80015	5.60417	0.380952	5.93333	3.06061
V_glue.jpg	kleić	zaznaczać	1289.21	348.347	11	94	1	1.23488	0.356961	0.0106383			3.80015		0.380952	5.93333	3.06061
V_golf.jpg	grać	celować	1526.4	543.249	12	90	1	1.9855	0.553842	0.0111111	5.67347	7.26333	1.55826	6.16327	0.25	2.34091	1.69697
V_golf.jpg	grać	grać	1526.4	543.249	12	90	51	1.9855	0.553842	0.566667	4.25806	4.17439	-0.67581	6.3125	0.25	2.34091	1.69697
V_golf.jpg	grać	grać w golfa	1526.4	543.249	12	90	18	1.9855	0.553842	0.2	4.25806	5.83188	9.10168	5.77778	0.25	2.34091	1.69697
V_golf.jpg	grać	grać w tenisa	1526.4	543.249	12	90	1	1.9855	0.553842	0.0111111	4.25806		8.97067	5.77778	0.25	2.34091	1.69697
V_golf.jpg	grać	kopać	1526.4	543.249	12	90	1	1.9855	0.553842	0.0111111	3.21875	3.91202	-0.810731	6.14	0.25	2.34091	1.69697
V_golf.jpg	grać	odbijać	1526.4	543.249	12	90	4	1.9855	0.553842	0.0444444		5.1358	1.43116		0.25	2.34091	1.69697
V_golf.jpg	grać	przymierzać się	1526.4	543.249	12	90	1	1.9855	0.553842	0.0111111		7.74846	7.97067		0.25	2.34091	1.69697
V_golf.jpg	grać	trafiać	1526.4	543.249	12	90	1	1.9855	0.553842	0.0111111		10.8318	2.43116		0.25	2.34091	1.69697
V_golf.jpg	grać	uderzać	1526.4	543.249	12	90	10	1.9855	0.553842	0.111111	3.40816		0.56217	6.26531	0.25	2.34091	1.69697
V_golf.jpg	grać	uprawiać	1526.4	543.249	12	90	1	1.9855	0.553842	0.0111111			2.80015		0.25	2.34091	1.69697
V_golf.jpg	grać	wymierzać	1526.4	543.249	12	90	1	1.9855	0.553842	0.0111111			4.30015		0.25	2.34091	1.69697
V_grate.jpg	trzeć	ciąć	1346.37	490.847	11	83	1	1.7573	0.507973	0.0120482	3.75	8.30672	-1.54871	5.33333	0.68	4.97727	4.78125
V_grate.jpg	trzeć	gotować	1346.37	490.847	11	83	3	1.7573	0.507973	0.0361446	3.46875	7.50879	0.0582596	6.2	0.68	4.97727	4.78125
V_grate.jpg	trzeć	kroić	1346.37	490.847	11	83	1	1.7573	0.507973	0.0120482	3.95918		-0.810731	6.65306	0.68	4.97727	4.78125
V_grate.jpg	trzeć	obierać	1346.37	490.847	11	83	4	1.7573	0.507973	0.0481928	4.22581	7.63095	0.93116	5.7027	0.68	4.97727	4.78125
V_grate.jpg	trzeć	robić sałatkę	1346.37	490.847	11	83	1	1.7573	0.507973	0.0120482		8.05102	6.40321		0.68	4.97727	4.78125
V_grate.jpg	trzeć	skrobać	1346.37	490.847	11	83	1	1.7573	0.507973	0.0120482		8.76655	3.92725		0.68	4.97727	4.78125
V_grate.jpg	trzeć	szatkować	1346.37	490.847	11	83	1	1.7573	0.507973	0.0120482		5.16479	2.92725		0.68	4.97727	4.78125
V_grate.jpg	trzeć	ścierać	1346.37	490.847	11	83	8	1.7573	0.507973	0.0963855	4.36735	8.56998	2.56217	6.22449	0.68	4.97727	4.78125
V_grate.jpg	trzeć	tarkować	1346.37	490.847	11	83	3	1.7573	0.507973	0.0361446		6.56103	2.42725		0.68	4.97727	4.78125
V_grate.jpg	trzeć	trzeć	1346.37	490.847	11	83	58	1.7573	0.507973	0.698795	4.25	5.60947	-1.04871	5.375	0.68	4.97727	4.78125
V_grate.jpg	trzeć	ucierać	1346.37	490.847	11	83	2	1.7573	0.507973	0.0240964			1.56217		0.68	4.97727	4.78125
V_grill.jpg	grillować	gotować	1287.68	430.383	7	95	2	1.41624	0.504473	0.0210526	3.46875	4.81218	0.0582596	6.2	0.583333	6.43182	3.54545
V_grill.jpg	grillować	grillować	1287.68	430.383	7	95	69	1.41624	0.504473	0.726316	8.3125		3.79624	6.09302	0.583333	6.43182	3.54545
V_grill.jpg	grillować	piec	1287.68	430.383	7	95	4	1.41624	0.504473	0.0421053	4.1875	5.01064	1.18927	6.21429	0.583333	6.43182	3.54545
V_grill.jpg	grillować	przekręcać	1287.68	430.383	7	95	1	1.41624	0.504473	0.0105263			6.53813		0.583333	6.43182	3.54545
V_grill.jpg	grillować	przewracać	1287.68	430.383	7	95	2	1.41624	0.504473	0.0210526		7.99968	4.16914		0.583333	6.43182	3.54545
V_grill.jpg	grillować	robić grilla	1287.68	430.383	7	95	4	1.41624	0.504473	0.0421053		5.90263	6.03422		0.583333	6.43182	3.54545
V_grill.jpg	grillować	smażyć	1287.68	430.383	7	95	13	1.41624	0.504473	0.136842	4.3125	3.09104	1.18927	6.15385	0.583333	6.43182	3.54545
V_hammer.jpg	wbijać	naprawiać	1266.87	421.613	5	94	1	1.26661	0.5455	0.0106383		8.56998	3.66914		0.458333	5.47727	3.12121
V_hammer.jpg	wbijać	przybijać	1266.87	421.613	5	94	40	1.26661	0.5455	0.425532	4.59375	5.48064	3.80015	5.18421	0.458333	5.47727	3.12121
V_hammer.jpg	wbijać	stukać	1266.87	421.613	5	94	2	1.26661	0.5455	0.0212766		8.68016	2.56217		0.458333	5.47727	3.12121
V_hammer.jpg	wbijać	uderzać	1266.87	421.613	5	94	1	1.26661	0.5455	0.0106383	3.40816	5.75574	0.56217	6.26531	0.458333	5.47727	3.12121
V_hammer.jpg	wbijać	wbijać	1266.87	421.613	5	94	50	1.26661	0.5455	0.531915	4.59375	6.46147	3.06217	5.18421	0.458333	5.47727	3.12121
V_hatch.jpg	wykluwać się	ćwierkać	1179.73	380.256	6	92	1	0.464718	0.179777	0.0108696			3.30015		0.541667	6.6	1.9697
V_hatch.jpg	wykluwać się	rodzić się	1179.73	380.256	6	92	1	0.464718	0.179777	0.0108696		7.32975	1.12181		0.541667	6.6	1.9697
V_hatch.jpg	wykluwać się	wychodzić	1179.73	380.256	6	92	3	0.464718	0.179777	0.0326087		7.48941	2.05826		0.541667	6.6	1.9697
V_hatch.jpg	wykluwać się	wydostawać się	1179.73	380.256	6	92	1	0.464718	0.179777	0.0108696		5.2832	7.46676		0.541667	6.6	1.9697
V_hatch.jpg	wykluwać się	wykluwać się	1179.73	380.256	6	92	86	0.464718	0.179777	0.934783	5.1875	6.02345	9.10168	5.65116	0.541667	6.6	1.9697
V_hitchhike2.jpg	łapać	czekać	1596.49	520.098	8	80	8	1.74379	0.581265	0.1	3.02041	8.05102	0.19318	5.83673	0.409091	1.97778	2.59375
V_hitchhike2.jpg	łapać	łapać	1596.49	520.098	8	80	50	1.74379	0.581265	0.625	7.8125	6.66441	-0.810731	5.88095	0.409091	1.97778	2.59375
V_hitchhike2.jpg	łapać	łowić	1596.49	520.098	8	80	1	1.74379	0.581265	0.0125	5.80952	4.94164	-0.74327	5.80952	0.409091	1.97778	2.59375
V_hitchhike2.jpg	łapać	stać	1596.49	520.098	8	80	2	1.74379	0.581265	0.025			1.18927		0.409091	1.97778	2.59375
V_hitchhike2.jpg	łapać	szukać	1596.49	520.098	8	80	3	1.74379	0.581265	0.0375		10.2707			0.409091	1.97778	2.59375
V_hitchhike2.jpg	łapać	wyciągać	1596.49	520.098	8	80	1	1.74379	0.581265	0.0125			4.30015		0.409091	1.97778	2.59375
V_hitchhike2.jpg	łapać	wystawiać	1596.49	520.098	8	80	1	1.74379	0.581265	0.0125		3.91202	5.66914		0.409091	1.97778	2.59375
V_hitchhike2.jpg	łapać	zatrzymywać	1596.49	520.098	8	80	14	1.74379	0.581265	0.175	3.61224		4.66523	5.55102	0.409091	1.97778	2.59375
V_hug.jpg	przytulać	cieszyć się	1053.26	301.158	13	97	2	1.90379	0.514477	0.0206186		11.4163	1.62181		0.541667	5.37778	4.41176
V_hug.jpg	przytulać	kochać	1053.26	301.158	13	97	1	1.90379	0.514477	0.0103093		8.4457	-0.80682		0.541667	5.37778	4.41176
V_hug.jpg	przytulać	nieść	1053.26	301.158	13	97	1	1.90379	0.514477	0.0103093	3.59375	7.02909	-1.67972	5.46809	0.541667	5.37778	4.41176
V_hug.jpg	przytulać	obściskiwać	1053.26	301.158	13	97	1	1.90379	0.514477	0.0103093		11.9738	6.03422		0.541667	5.37778	4.41176
V_hug.jpg	przytulać	przytulać	1053.26	301.158	13	97	55	1.90379	0.514477	0.56701	2.77419	10.9048	2.80015	6.33333	0.541667	5.37778	4.41176
V_hug.jpg	przytulać	przytulać się	1053.26	301.158	13	97	24	1.90379	0.514477	0.247423	2.77419	8.15133	6.10168	6.33333	0.541667	5.37778	4.41176
V_hug.jpg	przytulać	ściskać	1053.26	301.158	13	97	2	1.90379	0.514477	0.0206186		7.27517	3.93116		0.541667	5.37778	4.41176
V_hug.jpg	przytulać	trzymać	1053.26	301.158	13	97	1	1.90379	0.514477	0.0103093		8.56903	1.06217		0.541667	5.37778	4.41176
V_hug.jpg	przytulać	tulić	1053.26	301.158	13	97	6	1.90379	0.514477	0.0618557	2.77419		-1.67972	6.33333	0.541667	5.37778	4.41176
V_hug.jpg	przytulać	tulić się	1053.26	301.158	13	97	4	1.90379	0.514477	0.0412371	2.77419	8.95725	0.621809	6.33333	0.541667	5.37778	4.41176
V_hunt.jpg	strzelać	celować	1257.76	323.783	6	94	7	1.3478	0.521402	0.0744681	5.67347	8.08055	1.55826	6.16327	0.409091	4.63636	1.84848
V_hunt.jpg	strzelać	mierzyć	1257.76	323.783	6	94	3	1.3478	0.521402	0.0319149	4.8125	5.09987	0.189269	5.35	0.409091	4.63636	1.84848
V_hunt.jpg	strzelać	namierzać	1257.76	323.783	6	94	1	1.3478	0.521402	0.0106383		6.6958	3.30015		0.409091	4.63636	1.84848
V_hunt.jpg	strzelać	polować	1257.76	323.783	6	94	15	1.3478	0.521402	0.159574	5.09375		2.05826	5.61538	0.409091	4.63636	1.84848
V_hunt.jpg	strzelać	strzelać	1257.76	323.783	6	94	67	1.3478	0.521402	0.712766		6.6958	3.93116		0.409091	4.63636	1.84848
V_hunt.jpg	strzelać	zabijać	1257.76	323.783	6	94	1	1.3478	0.521402	0.0106383			3.93116		0.409091	4.63636	1.84848
V_iron1.jpg	prasować	prasować	1047.69	416.526	1	94	94	0	0	1	4.46875	6.99302	1.92725	6.35714	0.583333	6.65909	4.34375
V_jump1.jpg	skakać	cieszyć się	1091.21	379.444	4	98	1	0.629648	0.314824	0.0102041		11.077	1.62181		0.619048	4.68182	3.54545
V_jump1.jpg	skakać	podskakiwać	1091.21	379.444	4	98	2	0.629648	0.314824	0.0204082			5.53422		0.619048	4.68182	3.54545
V_jump1.jpg	skakać	skakać	1091.21	379.444	4	98	87	0.629648	0.314824	0.887755	3.09375	5.71703	1.18927	6.18605	0.619048	4.68182	3.54545
V_jump1.jpg	skakać	tańczyć	1091.21	379.444	4	98	8	0.629648	0.314824	0.0816327	2.9375		0.189269	6.625	0.619048	4.68182	3.54545
V_kick2n.jpg	kopać	grać	1013.45	355.352	6	94	6	0.969289	0.374972	0.0638298	4.25806	7.74846	-0.67581	6.3125	0.416667	4.48889	2.9697
V_kick2n.jpg	kopać	grać w piłkę	1013.45	355.352	6	94	3	0.969289	0.374972	0.0319149		7.43071	7.10168		0.416667	4.48889	2.9697
V_kick2n.jpg	kopać	kopać	1013.45	355.352	6	94	79	0.969289	0.374972	0.840426	3.21875	7.18083	-0.810731	6.14	0.416667	4.48889	2.9697
V_kick2n.jpg	kopać	odbijać	1013.45	355.352	6	94	3	0.969289	0.374972	0.0319149		8.42508	1.43116		0.416667	4.48889	2.9697
V_kick2n.jpg	kopać	podbijać	1013.45	355.352	6	94	2	0.969289	0.374972	0.0212766		9.84681	3.80015		0.416667	4.48889	2.9697
V_kick2n.jpg	kopać	uderzać	1013.45	355.352	6	94	1	0.969289	0.374972	0.0106383	3.40816	9.7133	0.56217	6.26531	0.416667	4.48889	2.9697
V_kiss1.jpg	całować	całować	1041.87	321.252	3	97	93	0.281391	0.177538	0.958763	3.53125	5.65599	1.05826	6.2	0.565217	4.93333	4.26471
V_kiss1.jpg	całować	dawać buzi	1041.87	321.252	3	97	3	0.281391	0.177538	0.0309278			2.35979		0.565217	4.93333	4.26471
V_kiss1.jpg	całować	dawać buziaka	1041.87	321.252	3	97	1	0.281391	0.177538	0.0103093		6.36303	4.09777		0.565217	4.93333	4.26471
V_knit.jpg	szyć	dziergać	1395.32	554.314	10	75	10	2.59239	0.780389	0.133333	8.18367	8.62425	2.06217	5.59184	0.478261	2.68889	2.69697
V_knit.jpg	szyć	haftować	1395.32	554.314	10	75	1	2.59239	0.780389	0.0133333		9.29137	3.92725		0.478261	2.68889	2.69697
V_knit.jpg	szyć	nawlekać	1395.32	554.314	10	75	1	2.59239	0.780389	0.0133333	5.81633	10.8318	3.30015	6.57143	0.478261	2.68889	2.69697
V_knit.jpg	szyć	pleść	1395.32	554.314	10	75	3	2.59239	0.780389	0.04			1.18927		0.478261	2.68889	2.69697
V_knit.jpg	szyć	pracować	1395.32	554.314	10	75	1	2.59239	0.780389	0.0133333		8.30672	1.92725		0.478261	2.68889	2.69697
V_knit.jpg	szyć	robić	1395.32	554.314	10	75	3	2.59239	0.780389	0.04		7.50879	-1.24327		0.478261	2.68889	2.69697
V_knit.jpg	szyć	robić na drutach	1395.32	554.314	10	75	15	2.59239	0.780389	0.2	5.03125	6.33859	8.2722	6.11628	0.478261	2.68889	2.69697
V_knit.jpg	szyć	szyć	1395.32	554.314	10	75	25	2.59239	0.780389	0.333333	3.90625	8.05102	-0.179721	5.70588	0.478261	2.68889	2.69697
V_knit.jpg	szyć	szydełkować	1395.32	554.314	10	75	14	2.59239	0.780389	0.186667	7.42857	8.73101	6.66523	6.16327	0.478261	2.68889	2.69697
V_knit.jpg	szyć	tkać	1395.32	554.314	10	75	2	2.59239	0.780389	0.0266667			0.32419		0.478261	2.68889	2.69697
V_knock.jpg	pukać	pukać	924.641	232.833	2	98	97	0.0821431	0.0821431	0.989796	3.28125		-0.80682	6.14286	0.391304	6.46667	3.75758
V_knock.jpg	pukać	stukać	924.641	232.833	2	98	1	0.0821431	0.0821431	0.0102041		4.02535	2.56217		0.391304	6.46667	3.75758
V_laugh4n.jpg	śmiać się	cieszyć się	893.851	274.705	3	98	1	0.452279	0.285356	0.0102041		4.47734	1.62181		0.363636	5.95556	5.15625
V_laugh4n.jpg	śmiać się	śmiać	893.851	274.705	3	98	7	0.452279	0.285356	0.0714286	2.75		2.05826	6.18421	0.363636	5.95556	5.15625
V_laugh4n.jpg	śmiać się	śmiać się	893.851	274.705	3	98	90	0.452279	0.285356	0.918367	2.75	6.58755	4.35979	6.18421	0.363636	5.95556	5.15625
V_lick1.jpg	lizać	lizać	897.101	217.646	1	97	97	0	0	1	3.28125	11.155	-1.67972	5.94737	0.521739	4.93333	4.28125
V_light.jpg	zapalać	gasić	1213.14	445.28	10	94	1	1.42965	0.430367	0.0106383	4.03125	12.4781	-1.67972	5.55319	0.458333	4.64444	4.35294
V_light.jpg	zapalać	odpalać	1213.14	445.28	10	94	3	1.42965	0.430367	0.0319149			3.43116		0.458333	4.64444	4.35294
V_light.jpg	zapalać	palić	1213.14	445.28	10	94	8	1.42965	0.430367	0.0851064	3.96875	4.09434	-1.67972	5.82051	0.458333	4.64444	4.35294
V_light.jpg	zapalać	palić się	1213.14	445.28	10	94	3	1.42965	0.430367	0.0319149	3.8125	8.33567	1.12181	5.91176	0.458333	4.64444	4.35294
V_light.jpg	zapalać	płonąć	1213.14	445.28	10	94	2	1.42965	0.430367	0.0212766	5.30612	5.8693	1.18927	6.5102	0.458333	4.64444	4.35294
V_light.jpg	zapalać	podpalać	1213.14	445.28	10	94	1	1.42965	0.430367	0.0106383		7.47647	4.30015		0.458333	4.64444	4.35294
V_light.jpg	zapalać	rozpalać	1213.14	445.28	10	94	1	1.42965	0.430367	0.0106383	3.96875	6.02345	4.30015	5.82051	0.458333	4.64444	4.35294
V_light.jpg	zapalać	zapalać	1213.14	445.28	10	94	72	1.42965	0.430367	0.765957	3.64516		2.93116	5.57895	0.458333	4.64444	4.35294
V_light.jpg	zapalać	zapalać się	1213.14	445.28	10	94	2	1.42965	0.430367	0.0212766		9.10097	5.73269		0.458333	4.64444	4.35294
V_light.jpg	zapalać	zaświecać	1213.14	445.28	10	94	1	1.42965	0.430367	0.0106383			5.66914		0.458333	4.64444	4.35294
V_listen3.jpg	słuchać	słuchać	922.265	256.959	1	98	98	0	0	1	2.84375	7.08506	2.06217	5.6	0.409091	5.24444	6.41176
V_marry.jpg	brać ślub	brać	1795.67	532.865	18	77	1	3.24836	0.778997	0.012987	4.75	6.53379	-0.810731	5.5	0.44	6.59091	2.94118
V_marry.jpg	brać ślub	brać ślub	1795.67	532.865	18	77	25	3.24836	0.778997	0.324675	4.75	6.95559	5.72878	5.5	0.44	6.59091	2.94118
V_marry.jpg	brać ślub	nakładać	1795.67	532.865	18	77	4	3.24836	0.778997	0.0519481		9.31902	3.80015		0.44	6.59091	2.94118
V_marry.jpg	brać ślub	oświadczać	1795.67	532.865	18	77	2	3.24836	0.778997	0.025974			4.66914		0.44	6.59091	2.94118
V_marry.jpg	brać ślub	oświadczać się	1795.67	532.865	18	77	2	3.24836	0.778997	0.025974		7.97934	6.97067		0.44	6.59091	2.94118
V_marry.jpg	brać ślub	pobierać się	1795.67	532.865	18	77	2	3.24836	0.778997	0.025974		5.99396	2.20882		0.44	6.59091	2.94118
V_marry.jpg	brać ślub	przyrzekać	1795.67	532.865	18	77	1	3.24836	0.778997	0.012987		6.10702	3.80015		0.44	6.59091	2.94118
V_marry.jpg	brać ślub	trzymać	1795.67	532.865	18	77	1	3.24836	0.778997	0.012987		6.6896	1.06217		0.44	6.59091	2.94118
V_marry.jpg	brać ślub	wkładać	1795.67	532.865	18	77	4	3.24836	0.778997	0.0519481	3.08163		3.93116	5.77551	0.44	6.59091	2.94118
V_marry.jpg	brać ślub	wsadzać	1795.67	532.865	18	77	1	3.24836	0.778997	0.012987			2.06217		0.44	6.59091	2.94118
V_marry.jpg	brać ślub	wychodzić	1795.67	532.865	18	77	1	3.24836	0.778997	0.012987	6.71429	11.2722	2.05826	5.61224	0.44	6.59091	2.94118
V_marry.jpg	brać ślub	wychodzić za mąż	1795.67	532.865	18	77	6	3.24836	0.778997	0.0779221	6.71429	10.5748	8.83575	5.61224	0.44	6.59091	2.94118
V_marry.jpg	brać ślub	zakładać obrączkę	1795.67	532.865	18	77	14	3.24836	0.778997	0.181818	2.83673		11.3156	5.91837	0.44	6.59091	2.94118
V_marry.jpg	brać ślub	zaręczać	1795.67	532.865	18	77	1	3.24836	0.778997	0.012987	7.28571		3.80015	6.08163	0.44	6.59091	2.94118
V_marry.jpg	brać ślub	zaręczać się	1795.67	532.865	18	77	6	3.24836	0.778997	0.0779221	7.28571	6.54535	6.10168	6.08163	0.44	6.59091	2.94118
V_marry.jpg	brać ślub	żenić	1795.67	532.865	18	77	2	3.24836	0.778997	0.025974		6.16752	-0.179721		0.44	6.59091	2.94118
V_marry.jpg	brać ślub	żenić się	1795.67	532.865	18	77	4	3.24836	0.778997	0.0519481			2.12181		0.44	6.59091	2.94118
V_massage1a.jpg	masować	masować	970.182	271.216	2	95	93	0.147311	0.147311	0.978947	4.84375		1.05826	6.25	0.583333	6.54545	3.20588
V_massage1a.jpg	masować	robić masaż	970.182	271.216	2	95	2	0.147311	0.147311	0.0210526		7.5689	4.16523		0.583333	6.54545	3.20588
V_measure.jpg	mierzyć	mierzyć	1150.18	277.44	2	98	91	0.371232	0.371232	0.928571	4.8125	11.077	0.189269	5.35	0.541667	6.02273	3.11765
V_measure.jpg	mierzyć	odmierzać	1150.18	277.44	2	98	7	0.371232	0.371232	0.0714286	4.8125	7.86978	4.30015	5.35	0.541667	6.02273	3.11765
V_melt2n.jpg	topić się	cieknąć	1353.01	409.913	13	94	2	1.93591	0.523158	0.0212766		6.72863	1.68927		0.47619	2.53333	3.60606
V_melt2n.jpg	topić się	jeść	1353.01	409.913	13	94	1	1.93591	0.523158	0.0106383	2.13333	10.2707	-2.5448	6.56818	0.47619	2.53333	3.60606
V_melt2n.jpg	topić się	kapać	1353.01	409.913	13	94	7	1.93591	0.523158	0.0744681	3.75		-0.810731	5.55882	0.47619	2.53333	3.60606
V_melt2n.jpg	topić się	ociekać	1353.01	409.913	13	94	1	1.93591	0.523158	0.0106383			1.06217		0.47619	2.53333	3.60606
V_melt2n.jpg	topić się	rozpływać się	1353.01	409.913	13	94	1	1.93591	0.523158	0.0106383		5.16479	7.47067		0.47619	2.53333	3.60606
V_melt2n.jpg	topić się	rozpuszczać	1353.01	409.913	13	94	1	1.93591	0.523158	0.0106383			4.16914		0.47619	2.53333	3.60606
V_melt2n.jpg	topić się	rozpuszczać się	1353.01	409.913	13	94	1	1.93591	0.523158	0.0106383		7.745	6.47067		0.47619	2.53333	3.60606
V_melt2n.jpg	topić się	roztapiać się	1353.01	409.913	13	94	6	1.93591	0.523158	0.0638298	4.65625		7.47067	5.10638	0.47619	2.53333	3.60606
V_melt2n.jpg	topić się	ściekać	1353.01	409.913	13	94	1	1.93591	0.523158	0.0106383		5.87212	2.06217		0.47619	2.53333	3.60606
V_melt2n.jpg	topić się	topić	1353.01	409.913	13	94	2	1.93591	0.523158	0.0212766	4.65625		-0.24327	5.10638	0.47619	2.53333	3.60606
V_melt2n.jpg	topić się	topić się	1353.01	409.913	13	94	61	1.93591	0.523158	0.648936	4.67742	7.43071	1.55826	5.7027	0.47619	2.53333	3.60606
V_melt2n.jpg	topić się	topnieć	1353.01	409.913	13	94	10	1.93591	0.523158	0.106383	4.65625	4.2485	2.42725	5.10638	0.47619	2.53333	3.60606
V_milk1.jpg	doić	doić	1082.74	371.179	1	98	98	0	0	1	4.65625	6.08677	-0.679721	5.83333	0.636364	6.73333	2.24242
V_mix.jpg	miksować	kręcić	1214.08	388.597	6	93	1	0.821371	0.31775	0.0107527		14.4149	1.05826		0.5	5.77778	4.39394
V_mix.jpg	miksować	mieszać	1214.08	388.597	6	93	8	0.821371	0.31775	0.0860215	3.6875	5.59471	0.0621703	5.80952	0.5	5.77778	4.39394
V_mix.jpg	miksować	miksować	1214.08	388.597	6	93	80	0.821371	0.31775	0.860215	5.41935	5.07517	2.92725	6.04255	0.5	5.77778	4.39394
V_mix.jpg	miksować	piec	1214.08	388.597	6	93	1	0.821371	0.31775	0.0107527	4.1875		1.18927	6.21429	0.5	5.77778	4.39394
V_mix.jpg	miksować	robić ciasto	1214.08	388.597	6	93	2	0.821371	0.31775	0.0215054		5.66988	4.66523		0.5	5.77778	4.39394
V_mix.jpg	miksować	ubijać	1214.08	388.597	6	93	1	0.821371	0.31775	0.0107527			1.56217		0.5	5.77778	4.39394
V_mop.jpg	myć	czyścić	1221.23	389.79	7	97	1	1.532	0.545708	0.0103093	4.02041		0.189269	6.10204	0.48	5.86667	4.72727
V_mop.jpg	myć	mopować	1221.23	389.79	7	97	1	1.532	0.545708	0.0103093		3.66356	0.0582596		0.48	5.86667	4.72727
V_mop.jpg	myć	myć	1221.23	389.79	7	97	64	1.532	0.545708	0.659794	2.59184	6.61607	-1.67972	5.94872	0.48	5.86667	4.72727
V_mop.jpg	myć	sprzątać	1221.23	389.79	7	97	18	1.532	0.545708	0.185567	4		3.80015	6.07692	0.48	5.86667	4.72727
V_mop.jpg	myć	szorować	1221.23	389.79	7	97	2	1.532	0.545708	0.0206186			1.05826		0.48	5.86667	4.72727
V_mop.jpg	myć	wycierać	1221.23	389.79	7	97	2	1.532	0.545708	0.0206186	3.55102	5.46806	2.93116	6.32653	0.48	5.86667	4.72727
V_mop.jpg	myć	zmywać	1221.23	389.79	7	97	9	1.532	0.545708	0.0927835	4.44898	5.29832	3.06217	6.69388	0.48	5.86667	4.72727
V_open2.jpg	otwierać	odkręcać	1029.13	280.975	2	97	1	0.0828366	0.0828366	0.0103093		9.25196	4.66914		0.416667	3.75556	4.33333
V_open2.jpg	otwierać	otwierać	1029.13	280.975	2	97	96	0.0828366	0.0828366	0.989691	2.84375	8.50674	1.80015	5.80851	0.416667	3.75556	4.33333
V_operate.jpg	operować	ciąć	1514.51	484.125	12	89	1	1.4484	0.41868	0.011236	3.75	4.12713	-1.54871	5.33333	0.375	5.73333	2.69697
V_operate.jpg	operować	kroić	1514.51	484.125	12	89	1	1.4484	0.41868	0.011236	3.95918		-0.810731	6.65306	0.375	5.73333	2.69697
V_operate.jpg	operować	leczyć	1514.51	484.125	12	89	2	1.4484	0.41868	0.0224719		5.28827	-1.17972		0.375	5.73333	2.69697
V_operate.jpg	operować	operować	1514.51	484.125	12	89	67	1.4484	0.41868	0.752809	6.09375	7.70976	2.92725	5.18367	0.375	5.73333	2.69697
V_operate.jpg	operować	pracować	1514.51	484.125	12	89	1	1.4484	0.41868	0.011236			1.92725		0.375	5.73333	2.69697
V_operate.jpg	operować	prowadzić operację	1514.51	484.125	12	89	1	1.4484	0.41868	0.011236		8.04687	11.4427		0.375	5.73333	2.69697
V_operate.jpg	operować	robić operację	1514.51	484.125	12	89	2	1.4484	0.41868	0.0224719		8.01632	8.2722		0.375	5.73333	2.69697
V_operate.jpg	operować	robić zabieg	1514.51	484.125	12	89	1	1.4484	0.41868	0.011236		5.91889	5.53422		0.375	5.73333	2.69697
V_operate.jpg	operować	szyć	1514.51	484.125	12	89	9	1.4484	0.41868	0.101124	3.90625	6.20658	-0.179721	5.70588	0.375	5.73333	2.69697
V_operate.jpg	operować	wykonywać operację	1514.51	484.125	12	89	1	1.4484	0.41868	0.011236		7.44483	12.3117		0.375	5.73333	2.69697
V_operate.jpg	operować	zszywać	1514.51	484.125	12	89	2	1.4484	0.41868	0.0224719	3.90625	4.7185	4.06217	5.70588	0.375	5.73333	2.69697
V_paint.jpg	malować	malować	1057.5	256.732	2	96	90	0.33729	0.33729	0.9375	3.03125	9.26936	0.0582596	6.58537	0.454545	5.15556	3.27273
V_paint.jpg	malować	rysować	1057.5	256.732	2	96	6	0.33729	0.33729	0.0625	2.67742	6.56103	0.0582596	6.17073	0.454545	5.15556	3.27273
V_pee.jpg	sikać	korzystać z toalety	1184.49	406.961	6	93	1	0.806498	0.311996	0.0107527		8.44934	11.3156		0.708333	5.68889	4.81818
V_pee.jpg	sikać	oddawać mocz	1184.49	406.961	6	93	5	0.806498	0.311996	0.0537634		7.43838	4.22878		0.708333	5.68889	4.81818
V_pee.jpg	sikać	sikać	1184.49	406.961	6	93	81	0.806498	0.311996	0.870968	2.5	11.155	0.19318	6.34091	0.708333	5.68889	4.81818
V_pee.jpg	sikać	siusiać	1184.49	406.961	6	93	1	0.806498	0.311996	0.0107527	2.5		0.19318	6.34091	0.708333	5.68889	4.81818
V_pee.jpg	sikać	załatwiać	1184.49	406.961	6	93	1	0.806498	0.311996	0.0107527			4.66914		0.708333	5.68889	4.81818
V_pee.jpg	sikać	załatwiać się	1184.49	406.961	6	93	4	0.806498	0.311996	0.0430108			6.97067		0.708333	5.68889	4.81818
V_peel.jpg	obierać	ciąć	1023.58	324.155	6	96	1	0.718684	0.278025	0.0104167	3.75	8.33567	-1.54871	5.33333	0.583333	5.44444	4.36364
V_peel.jpg	obierać	kroić	1023.58	324.155	6	96	5	0.718684	0.278025	0.0520833	3.95918	7.99968	-0.810731	6.65306	0.583333	5.44444	4.36364
V_peel.jpg	obierać	obierać	1023.58	324.155	6	96	85	0.718684	0.278025	0.885417	4.22581		0.93116	5.7027	0.583333	5.44444	4.36364
V_peel.jpg	obierać	skrobać	1023.58	324.155	6	96	3	0.718684	0.278025	0.03125		5.273	3.92725		0.583333	5.44444	4.36364
V_peel.jpg	obierać	strugać	1023.58	324.155	6	96	2	0.718684	0.278025	0.0208333	6.42857	8.09499	3.93116	6.20408	0.583333	5.44444	4.36364
V_photograph.jpg	robić zdjęcie	fotografować	1218.73	402.73	6	94	34	1.39601	0.540051	0.361702	4.25	7.26333	7.90321	6.21538	0.695652	6.48889	4.78125
V_photograph.jpg	robić zdjęcie	pstrykać	1218.73	402.73	6	94	1	1.39601	0.540051	0.0106383			3.30015		0.695652	6.48889	4.78125
V_photograph.jpg	robić zdjęcie	robić	1218.73	402.73	6	94	6	1.39601	0.540051	0.0638298	4.25		-1.24327	6.21538	0.695652	6.48889	4.78125
V_photograph.jpg	robić zdjęcie	robić zdjęcie	1218.73	402.73	6	94	52	1.39601	0.540051	0.553191	4.25	7.46908	6.40321	6.21538	0.695652	6.48889	4.78125
V_photograph.jpg	robić zdjęcie	zumować	1218.73	402.73	6	94	1	1.39601	0.540051	0.0106383		5.52943	2.55826		0.695652	6.48889	4.78125
V_pick.jpg	zrywać	obierać	1024.96	337.605	6	98	1	1.052	0.406968	0.0102041	4.22581	7.63916	0.93116	5.7027	0.454545	4.77273	2.88235
V_pick.jpg	zrywać	rwać	1024.96	337.605	6	98	2	1.052	0.406968	0.0204082			-0.616171		0.454545	4.77273	2.88235
V_pick.jpg	zrywać	urywać	1024.96	337.605	6	98	2	1.052	0.406968	0.0204082		6.56103	1.56217		0.454545	4.77273	2.88235
V_pick.jpg	zrywać	zbierać	1024.96	337.605	6	98	15	1.052	0.406968	0.153061	3.14286	5.60947	4.43116	5.87755	0.454545	4.77273	2.88235
V_pick.jpg	zrywać	zdejmować	1024.96	337.605	6	98	1	1.052	0.406968	0.0102041		4.81218	4.79624		0.454545	4.77273	2.88235
V_pick.jpg	zrywać	zrywać	1024.96	337.605	6	98	77	1.052	0.406968	0.785714	3.5625	4.20469	3.06217	5.70455	0.454545	4.77273	2.88235
V_pinch.jpg	szczypać	ciągnąć	1060.02	317.321	5	93	1	0.468878	0.201935	0.0107527	3.53125		2.05826	5.1791	0.541667	6.20455	2.69697
V_pinch.jpg	szczypać	dotykać	1060.02	317.321	5	93	2	0.468878	0.201935	0.0215054		7.99968	0.93116		0.541667	6.20455	2.69697
V_pinch.jpg	szczypać	drapać	1060.02	317.321	5	93	2	0.468878	0.201935	0.0215054		6.25575	1.05826		0.541667	6.20455	2.69697
V_pinch.jpg	szczypać	szczypać	1060.02	317.321	5	93	87	0.468878	0.201935	0.935484	3.78125	4.77912	2.05826	5.83721	0.541667	6.20455	2.69697
V_pinch.jpg	szczypać	ściskać	1060.02	317.321	5	93	1	0.468878	0.201935	0.0107527		12.4781	3.93116		0.541667	6.20455	2.69697
V_plant1.jpg	sadzić	przesadzać	1057.46	333.951	8	90	1	0.880561	0.29352	0.0111111			4.80015		0.583333	6.08889	3.125
V_plant1.jpg	sadzić	sadzić	1057.46	333.951	8	90	78	0.880561	0.29352	0.866667	4.4375		0.320279	5.76744	0.583333	6.08889	3.125
V_plant1.jpg	sadzić	wkładać	1057.46	333.951	8	90	3	0.880561	0.29352	0.0333333	3.08163		3.93116	5.77551	0.583333	6.08889	3.125
V_plant1.jpg	sadzić	wsadzać	1057.46	333.951	8	90	4	0.880561	0.29352	0.0444444		5.60947	2.06217		0.583333	6.08889	3.125
V_plant1.jpg	sadzić	wyciągać	1057.46	333.951	8	90	1	0.880561	0.29352	0.0111111		6.09807	4.30015		0.583333	6.08889	3.125
V_plant1.jpg	sadzić	zakopywać	1057.46	333.951	8	90	1	0.880561	0.29352	0.0111111		5.62402	3.79624		0.583333	6.08889	3.125
V_plant1.jpg	sadzić	zasadzać	1057.46	333.951	8	90	2	0.880561	0.29352	0.0222222		9.04133	3.93116		0.583333	6.08889	3.125
V_play1.jpg	grać	grać	992.59	338.551	3	97	90	0.44505	0.280795	0.927835	4.25806	7.65776	-0.67581	6.3125	0.478261	5.95455	3.42424
V_play1.jpg	grać	grać na fortepianie	992.59	338.551	3	97	4	0.44505	0.280795	0.0412371	4.25806	7.30988	14.8156	6.3125	0.478261	5.95455	3.42424
V_play1.jpg	grać	grać na pianinie	992.59	338.551	3	97	3	0.44505	0.280795	0.0309278	4.25806	8.56102	10.2087	6.3125	0.478261	5.95455	3.42424
V_plow.jpg	orać	bronować	1581.43	541.338	10	81	2	0.968865	0.291657	0.0246914		9.30856	2.92725		0.72	5.2	2.33333
V_plow.jpg	orać	jechać	1581.43	541.338	10	81	1	0.968865	0.291657	0.0123457		6.71174	-1.67972		0.72	5.2	2.33333
V_plow.jpg	orać	jeździć	1581.43	541.338	10	81	1	0.968865	0.291657	0.0123457		5.65249	0.189269		0.72	5.2	2.33333
V_plow.jpg	orać	kopać	1581.43	541.338	10	81	1	0.968865	0.291657	0.0123457	3.3125	6.99302	-0.810731	5.77778	0.72	5.2	2.33333
V_plow.jpg	orać	kosić	1581.43	541.338	10	81	1	0.968865	0.291657	0.0123457		7.83558	-0.679721		0.72	5.2	2.33333
V_plow.jpg	orać	orać	1581.43	541.338	10	81	70	0.968865	0.291657	0.864198	6.25	5.0689	-1.54871	5.12766	0.72	5.2	2.33333
V_plow.jpg	orać	orać	1581.43	541.338	10	81	70	0.968865	0.291657	0.864198	6.25	7.22839	-1.54871	5.12766	0.72	5.2	2.33333
V_plow.jpg	orać	pracować	1581.43	541.338	10	81	2	0.968865	0.291657	0.0246914		7.86978	1.92725		0.72	5.2	2.33333
V_plow.jpg	orać	uprawiać	1581.43	541.338	10	81	2	0.968865	0.291657	0.0246914		6.72863	2.80015		0.72	5.2	2.33333
V_plow.jpg	orać	urzyźniać	1581.43	541.338	10	81	1	0.968865	0.291657	0.0123457		8.15133			0.72	5.2	2.33333
V_post2.jpg	wrzucać	doręczać	1395.55	432.805	9	94	1	2.01013	0.634127	0.0106383		5.54518	1.80015		0.428571	3.22727	3.38235
V_post2.jpg	wrzucać	nadawać	1395.55	432.805	9	94	1	2.01013	0.634127	0.0106383		3.55535	1.05826		0.428571	3.22727	3.38235
V_post2.jpg	wrzucać	składać	1395.55	432.805	9	94	1	2.01013	0.634127	0.0106383		10.8318	3.43116		0.428571	3.22727	3.38235
V_post2.jpg	wrzucać	wkładać	1395.55	432.805	9	94	27	2.01013	0.634127	0.287234	3.08163		3.93116	5.77551	0.428571	3.22727	3.38235
V_post2.jpg	wrzucać	wręczać	1395.55	432.805	9	94	1	2.01013	0.634127	0.0106383			2.93116		0.428571	3.22727	3.38235
V_post2.jpg	wrzucać	wrzucać	1395.55	432.805	9	94	45	2.01013	0.634127	0.478723	3.42857		3.06217	5.89796	0.428571	3.22727	3.38235
V_post2.jpg	wrzucać	wsadzać	1395.55	432.805	9	94	5	2.01013	0.634127	0.0531915		11.0586	2.06217		0.428571	3.22727	3.38235
V_post2.jpg	wrzucać	wsuwać	1395.55	432.805	9	94	2	2.01013	0.634127	0.0212766		9.15239	2.06217		0.428571	3.22727	3.38235
V_post2.jpg	wrzucać	wysyłać	1395.55	432.805	9	94	11	2.01013	0.634127	0.117021	4.4375	8.30672	3.93116	4.70455	0.428571	3.22727	3.38235
V_pour2.jpg	nalewać	lać się	1081.17	345.207	5	97	10	1.09888	0.473263	0.103093		5.77455			0.48	5.88889	6.28125
V_pour2.jpg	nalewać	nalewać	1081.17	345.207	5	97	75	1.09888	0.473263	0.773196	3.46875		2.93116	6	0.48	5.88889	6.28125
V_pour2.jpg	nalewać	polewać	1081.17	345.207	5	97	1	1.09888	0.473263	0.0103093		5.90263	1.93116		0.48	5.88889	6.28125
V_pour2.jpg	nalewać	rozlewać	1081.17	345.207	5	97	1	1.09888	0.473263	0.0103093	3.1875	11.155	2.80015	5.725	0.48	5.88889	6.28125
V_pour2.jpg	nalewać	wlewać	1081.17	345.207	5	97	10	1.09888	0.473263	0.103093	4.40816	8.76655	3.06217	5.69388	0.48	5.88889	6.28125
V_pull2.jpg	ciągnąć	ciągnąć	978.335	315.499	2	96	90	0.33729	0.33729	0.9375	3.53125		2.05826	5.1791	0.26087	5.46667	2.09091
V_pull2.jpg	ciągnąć	przeciągać	978.335	315.499	2	96	6	0.33729	0.33729	0.0625	3.53125	4.21951	5.16914	5.1791	0.26087	5.46667	2.09091
V_push.jpg	pchać	ciągnąć	981.481	375.621	5	94	1	0.551733	0.237619	0.0106383	3.53125	8.68118	2.05826	5.1791	0.227273	5.57778	2.51515
V_push.jpg	pchać	cisnąć	981.481	375.621	5	94	1	0.551733	0.237619	0.0106383		8.60667	1.68927		0.227273	5.57778	2.51515
V_push.jpg	pchać	pchać	981.481	375.621	5	94	86	0.551733	0.237619	0.914894	3.4375	7.86978	-0.67581	5.29787	0.227273	5.57778	2.51515
V_push.jpg	pchać	popychać	981.481	375.621	5	94	5	0.551733	0.237619	0.0531915		5.75257	2.43116		0.227273	5.57778	2.51515
V_push.jpg	pchać	przesuwać	981.481	375.621	5	94	1	0.551733	0.237619	0.0106383		6.92952	2.30015		0.227273	5.57778	2.51515
V_rain.jpg	padać	lać	1070.27	365.661	2	98	4	0.246023	0.246023	0.0408163	4.40816	6.72863	-1.67972	5.69388	0.458333	6.5	4.75758
V_rain.jpg	padać	padać	1070.27	365.661	2	98	94	0.246023	0.246023	0.959184	3.41935	5.12396	-2.55262	6.12195	0.458333	6.5	4.75758
V_rake.jpg	grabić	grabić	1165.22	360.497	8	91	77	0.973048	0.324349	0.846154	4.125	8.80657	1.62572	6.06383	0.375	6.31818	3.09091
V_rake.jpg	grabić	sprzątać	1165.22	360.497	8	91	3	0.973048	0.324349	0.032967	4	8.50045	3.80015	6.07692	0.375	6.31818	3.09091
V_rake.jpg	grabić	zagrabiać	1165.22	360.497	8	91	1	0.973048	0.324349	0.010989		5.67332	5.16914		0.375	6.31818	3.09091
V_rake.jpg	grabić	zamiatać	1165.22	360.497	8	91	5	0.973048	0.324349	0.0549451	4.03125	5.36129	3.30015	6.26667	0.375	6.31818	3.09091
V_rake.jpg	grabić	zbierać	1165.22	360.497	8	91	3	0.973048	0.324349	0.032967	3.14286	5.48894	4.43116	5.87755	0.375	6.31818	3.09091
V_rake.jpg	grabić	zgarniać	1165.22	360.497	8	91	1	0.973048	0.324349	0.010989		5.5835	4.43116		0.375	6.31818	3.09091
V_rake.jpg	grabić	zmiatać	1165.22	360.497	8	91	1	0.973048	0.324349	0.010989	4.03125	8.56102	2.93116	6.26667	0.375	6.31818	3.09091
V_read.jpg	czytać	czytać	972.486	271.065	2	98	97	0.0821431	0.0821431	0.989796	3.03125	6.1334	0.19318	6.32	0.625	6.25	6.06061
V_read.jpg	czytać	uczyć się	972.486	271.065	2	98	1	0.0821431	0.0821431	0.0102041		8.56102	-0.247181		0.625	6.25	6.06061
V_ride.jpg	jeździć	jechać	1114.11	369.218	8	97	24	2.21451	0.738169	0.247423	5.375	6.05209	-1.67972	5.91667	0.5	3.28889	2.55882
V_ride.jpg	jeździć	jechać konno	1114.11	369.218	8	97	1	2.21451	0.738169	0.0103093	5.375	7.64396	5.22878	5.91667	0.5	3.28889	2.55882
V_ride.jpg	jeździć	jechać na koniu	1114.11	369.218	8	97	3	2.21451	0.738169	0.0309278	5.375	6.78784	6.09777	5.91667	0.5	3.28889	2.55882
V_ride.jpg	jeździć	jeździć	1114.11	369.218	8	97	42	2.21451	0.738169	0.43299	5.375	6.83733	0.189269	5.91667	0.5	3.28889	2.55882
V_ride.jpg	jeździć	jeździć konno	1114.11	369.218	8	97	15	2.21451	0.738169	0.154639	5.375	8.50045	5.59777	5.91667	0.5	3.28889	2.55882
V_ride.jpg	jeździć	jeździć na koniu	1114.11	369.218	8	97	4	2.21451	0.738169	0.0412371	5.375	8.55526	6.96676	5.91667	0.5	3.28889	2.55882
V_ride.jpg	jeździć	siedzieć	1114.11	369.218	8	97	6	2.21451	0.738169	0.0618557	2.59375	5.0626	-0.679721	6.425	0.5	3.28889	2.55882
V_ride.jpg	jeździć	ujeżdżać	1114.11	369.218	8	97	2	2.21451	0.738169	0.0206186		4.55388	3.93116		0.5	3.28889	2.55882
V_ring.jpg	dzwonić	dzwonić	1092.63	322.969	3	96	93	0.229319	0.144684	0.96875	3.5	8.01632	0.189269	5.92857	0.409091	3.31111	4.33333
V_ring.jpg	dzwonić	naciskać	1092.63	322.969	3	96	2	0.229319	0.144684	0.0208333			2.80015		0.409091	3.31111	4.33333
V_ring.jpg	dzwonić	tynkować	1092.63	322.969	3	96	1	0.229319	0.144684	0.0104167		5.65599	3.92725		0.409091	3.31111	4.33333
V_roast.jpg	piec	gotować	1486.2	480.379	10	87	2	2.61187	0.78625	0.0229885	3.46875	9.04133	0.0582596	6.2	0.48	4	3
V_roast.jpg	piec	gotować się	1486.2	480.379	10	87	2	2.61187	0.78625	0.0229885	4.28125	6.29711	2.35979	6.2	0.48	4	3
V_roast.jpg	piec	grillować	1486.2	480.379	10	87	11	2.61187	0.78625	0.126437	8.3125	6.19032	3.79624	6.09302	0.48	4	3
V_roast.jpg	piec	grillować się	1486.2	480.379	10	87	4	2.61187	0.78625	0.045977	8.3125	9.95423	6.59777	6.09302	0.48	4	3
V_roast.jpg	piec	opiekać	1486.2	480.379	10	87	1	2.61187	0.78625	0.0114943	4.1875		1.93116	6.21429	0.48	4	3
V_roast.jpg	piec	piec	1486.2	480.379	10	87	27	2.61187	0.78625	0.310345	4.1875	11.0586	1.18927	6.21429	0.48	4	3
V_roast.jpg	piec	piec się	1486.2	480.379	10	87	24	2.61187	0.78625	0.275862	4.61224		1.05435	5.5102	0.48	4	3
V_roast.jpg	piec	skwierczeć	1486.2	480.379	10	87	1	2.61187	0.78625	0.0114943			4.79624		0.48	4	3
V_roast.jpg	piec	smażyć	1486.2	480.379	10	87	10	2.61187	0.78625	0.114943	4.3125	9.15239	1.18927	6.15385	0.48	4	3
V_roast.jpg	piec	smażyć się	1486.2	480.379	10	87	5	2.61187	0.78625	0.0574713	4.3125		3.4908	6.15385	0.48	4	3
V_row2.jpg	wiosłować	odpychać	1357.72	526.586	5	91	1	1.50135	0.646594	0.010989			2.93116		0.5	6.22222	2.12121
V_row2.jpg	wiosłować	płynąć	1357.72	526.586	5	91	34	1.50135	0.646594	0.373626	3.9375	10.4334	0.689269	6.46667	0.5	6.22222	2.12121
V_row2.jpg	wiosłować	pływać	1357.72	526.586	5	91	9	1.50135	0.646594	0.0989011	3.9375	5.8522	1.56217	6.46667	0.5	6.22222	2.12121
V_row2.jpg	wiosłować	popychać	1357.72	526.586	5	91	1	1.50135	0.646594	0.010989		10.3869	2.43116		0.5	6.22222	2.12121
V_row2.jpg	wiosłować	wiosłować	1357.72	526.586	5	91	46	1.50135	0.646594	0.505495	5.25	7.83439	5.79624	6.18367	0.5	6.22222	2.12121
V_run.jpg	biec	biec	847.976	259.969	2	98	75	0.786104	0.786104	0.765306	2.71875		1.05826	6.11364	0.521739	6.18182	3.59375
V_run.jpg	biec	biegać	847.976	259.969	2	98	23	0.786104	0.786104	0.234694	2.71875	8.56998	1.06217	6.11364	0.521739	6.18182	3.59375
V_sail2n.jpg	płynąć	dryfować	1431.71	450.878	9	94	1	2.025	0.638816	0.0106383			4.92725		0.6	3.40909	2.57576
V_sail2n.jpg	płynąć	płynąć	1431.71	450.878	9	94	37	2.025	0.638816	0.393617	3.9375	5.48064	0.689269	6.46667	0.6	3.40909	2.57576
V_sail2n.jpg	płynąć	pływać	1431.71	450.878	9	94	14	2.025	0.638816	0.148936	3.9375		1.56217	6.46667	0.6	3.40909	2.57576
V_sail2n.jpg	płynąć	przechylać się	1431.71	450.878	9	94	1	2.025	0.638816	0.0106383		8.83332	5.10168		0.6	3.40909	2.57576
V_sail2n.jpg	płynąć	sterować	1431.71	450.878	9	94	1	2.025	0.638816	0.0106383		8.68016	4.92725		0.6	3.40909	2.57576
V_sail2n.jpg	płynąć	surfować	1431.71	450.878	9	94	3	2.025	0.638816	0.0319149	9.02041		3.92725	5.7907	0.6	3.40909	2.57576
V_sail2n.jpg	płynąć	szybować	1431.71	450.878	9	94	1	2.025	0.638816	0.0106383		4.46591	2.05826		0.6	3.40909	2.57576
V_sail2n.jpg	płynąć	wiosłować	1431.71	450.878	9	94	2	2.025	0.638816	0.0212766	5.25	7.32975	5.79624	6.18367	0.6	3.40909	2.57576
V_sail2n.jpg	płynąć	żeglować	1431.71	450.878	9	94	34	2.025	0.638816	0.361702	6.125		5.42725	5.86486	0.6	3.40909	2.57576
V_saw2.jpg	piłować	ciąć	1338.3	484.706	9	85	32	1.9195	0.605536	0.376471	3.75	6.06146	-1.54871	5.33333	0.434783	5.57778	2.09091
V_saw2.jpg	piłować	kroić	1338.3	484.706	9	85	3	1.9195	0.605536	0.0352941	3.95918	8.77122	-0.810731	6.65306	0.434783	5.57778	2.09091
V_saw2.jpg	piłować	obcinać	1338.3	484.706	9	85	3	1.9195	0.605536	0.0352941	4.22449	8.39299	2.93116	6.20408	0.434783	5.57778	2.09091
V_saw2.jpg	piłować	odcinać	1338.3	484.706	9	85	2	1.9195	0.605536	0.0235294		6.78784	2.93116		0.434783	5.57778	2.09091
V_saw2.jpg	piłować	piłować	1338.3	484.706	9	85	39	1.9195	0.605536	0.458824	4.875	6.51175	1.05826	5.86842	0.434783	5.57778	2.09091
V_saw2.jpg	piłować	przecinać	1338.3	484.706	9	85	2	1.9195	0.605536	0.0235294		8.50876	3.80015		0.434783	5.57778	2.09091
V_saw2.jpg	piłować	rżnąć	1338.3	484.706	9	85	1	1.9195	0.605536	0.0117647		9.25004	0.320279		0.434783	5.57778	2.09091
V_saw2.jpg	piłować	ucinać	1338.3	484.706	9	85	2	1.9195	0.605536	0.0235294		6.42972	1.06217		0.434783	5.57778	2.09091
V_saw2.jpg	piłować	wycinać	1338.3	484.706	9	85	1	1.9195	0.605536	0.0117647		8.77122	2.93116		0.434783	5.57778	2.09091
V_search.jpg	szukać	chować	1258.96	346.879	8	95	2	1.2484	0.416132	0.0210526		8.39299	0.19318		0.52381	4.88636	2.54545
V_search.jpg	szukać	chować się	1258.96	346.879	8	95	9	1.2484	0.416132	0.0947368	3.10204		2.49471	6.32653	0.52381	4.88636	2.54545
V_search.jpg	szukać	iść	1258.96	346.879	8	95	1	1.2484	0.416132	0.0105263	2.48387	7.52564	-2.54871	6.08108	0.52381	4.88636	2.54545
V_search.jpg	szukać	poszukiwać	1258.96	346.879	8	95	1	1.2484	0.416132	0.0105263	2.93878	6.55536	2.79624	4.97727	0.52381	4.88636	2.54545
V_search.jpg	szukać	schylać się	1258.96	346.879	8	95	1	1.2484	0.416132	0.0105263		5.38907	4.3637		0.52381	4.88636	2.54545
V_search.jpg	szukać	skradać się	1258.96	346.879	8	95	1	1.2484	0.416132	0.0105263		6.51175	5.23269		0.52381	4.88636	2.54545
V_search.jpg	szukać	szukać	1258.96	346.879	8	95	74	1.2484	0.416132	0.778947	2.93878	6.32615	0.19318	4.97727	0.52381	4.88636	2.54545
V_search.jpg	szukać	wchodzić	1258.96	346.879	8	95	6	1.2484	0.416132	0.0631579	3.02041	6.56103	2.18927	6.06122	0.52381	4.88636	2.54545
V_sew1.jpg	szyć	cerować	1111.09	453.37	4	93	1	0.25672	0.12836	0.0107527		6.21461	2.05826		0.434783	5.63636	2.5625
V_sew1.jpg	szyć	robić na maszynie	1111.09	453.37	4	93	1	0.25672	0.12836	0.0107527		6.70564	8.2722		0.434783	5.63636	2.5625
V_sew1.jpg	szyć	szyć	1111.09	453.37	4	93	90	0.25672	0.12836	0.967742	3.90625	4.59512	-0.179721	5.70588	0.434783	5.63636	2.5625
V_sew1.jpg	szyć	zszywać	1111.09	453.37	4	93	1	0.25672	0.12836	0.0107527	3.90625	6.21461	4.06217	5.70588	0.434783	5.63636	2.5625
V_sharpen2.jpg	ostrzyć	ciąć	1462.55	395.65	10	91	8	1.44765	0.435785	0.0879121		6.93828				5.63636	3.03125
V_sharpen2.jpg	ostrzyć	kroić	1462.55	395.65	10	91	12	1.44765	0.435785	0.131868	3.95918	7.99968	-0.810731	6.65306		5.63636	3.03125
V_sharpen2.jpg	ostrzyć	ostrzyć	1462.55	395.65	10	91	65	1.44765	0.435785	0.714286	5.125	5.45104	1.18927	5.075		5.63636	3.03125
V_sharpen2.jpg	ostrzyć	przecinać	1462.55	395.65	10	91	2	1.44765	0.435785	0.021978		6.2186	3.80015			5.63636	3.03125
V_sharpen2.jpg	ostrzyć	przykrajać	1462.55	395.65	10	91	1	1.44765	0.435785	0.010989		8.32652	5.66914			5.63636	3.03125
V_sharpen2.jpg	ostrzyć	szlifować	1462.55	395.65	10	91	1	1.44765	0.435785	0.010989			3.92725			5.63636	3.03125
V_sharpen2.jpg	ostrzyć	tępić	1462.55	395.65	10	91	1	1.44765	0.435785	0.010989		12.2473	1.62572			5.63636	3.03125
V_sharpen2.jpg	ostrzyć	ucinać	1462.55	395.65	10	91	1	1.44765	0.435785	0.010989	3.75	8.2204	1.06217	5.33333		5.63636	3.03125
V_shave.jpg	golić się	golić	915.162	246.95	2	98	36	0.948613	0.948613	0.367347	4.9375		-1.67972	6.14634	0.583333	6.28889	4.14706
V_shave.jpg	golić się	golić się	915.162	246.95	2	98	62	0.948613	0.948613	0.632653	6.14634		0.621809	4.9375	0.583333	6.28889	4.14706
V_shear.jpg	strzyc	ciąć	1469.33	407.248	7	86	1	1.60424	0.571441	0.0116279	3.75	10.9048	-1.54871	5.33333	0.44	2.8	1.48485
V_shear.jpg	strzyc	golić	1469.33	407.248	7	86	35	1.60424	0.571441	0.406977	4.9375	9.96213	-1.67972	6.14634	0.44	2.8	1.48485
V_shear.jpg	strzyc	obcinać	1469.33	407.248	7	86	6	1.60424	0.571441	0.0697674	4.22449	4.04305	2.93116	6.20408	0.44	2.8	1.48485
V_shear.jpg	strzyc	obierać	1469.33	407.248	7	86	1	1.60424	0.571441	0.0116279	4.22581		0.93116	5.7027	0.44	2.8	1.48485
V_shear.jpg	strzyc	pielęgnować	1469.33	407.248	7	86	1	1.60424	0.571441	0.0116279		8.33567	6.90321		0.44	2.8	1.48485
V_shear.jpg	strzyc	strzyc	1469.33	407.248	7	86	41	1.60424	0.571441	0.476744	4.74194	5.273	2.55826	5.88372	0.44	2.8	1.48485
V_shear.jpg	strzyc	ścinać	1469.33	407.248	7	86	1	1.60424	0.571441	0.0116279		6.56103	2.56217		0.44	2.8	1.48485
V_shower.jpg	myć się	brać	1194.59	447.44	7	97	1	2.04054	0.726854	0.0103093	3.22449		-0.810731	6.77551	0.4	5.46667	6.53125
V_shower.jpg	myć się	brać kąpiel	1194.59	447.44	7	97	1	2.04054	0.726854	0.0103093	3.22449	7.4742	5.83575	6.77551	0.4	5.46667	6.53125
V_shower.jpg	myć się	brać prysznic	1194.59	447.44	7	97	20	2.04054	0.726854	0.206186	5	5.57973	7.83575	6.53659	0.4	5.46667	6.53125
V_shower.jpg	myć się	kąpać	1194.59	447.44	7	97	1	2.04054	0.726854	0.0103093	2.83871	6.21461	0.0582596	6.125	0.4	5.46667	6.53125
V_shower.jpg	myć się	kąpać się	1194.59	447.44	7	97	22	2.04054	0.726854	0.226804	2.83871		2.35979	6.125	0.4	5.46667	6.53125
V_shower.jpg	myć się	myć	1194.59	447.44	7	97	11	2.04054	0.726854	0.113402	2.59184	4.80402	-1.67972	5.94872	0.4	5.46667	6.53125
V_shower.jpg	myć się	myć się	1194.59	447.44	7	97	41	2.04054	0.726854	0.42268	2.61224	7.06305	0.621809	6.55102	0.4	5.46667	6.53125
V_sing2n.jpg	śpiewać	śpiewać	814.451	196.374	1	98	98	0	0	1	2.9375	7.99968	2.93116	6.13333	0.391304	6.02273	4.5
V_sink.jpg	tonąć	płynąć	1112.22	331.82	5	96	2	1.06148	0.457154	0.0208333	3.9375	5.45104	0.689269	6.46667	0.458333	3.02273	1.64706
V_sink.jpg	tonąć	pływać	1112.22	331.82	5	96	1	1.06148	0.457154	0.0104167	3.9375	7.11477	1.56217	6.46667	0.458333	3.02273	1.64706
V_sink.jpg	tonąć	tonąć	1112.22	331.82	5	96	74	1.06148	0.457154	0.770833	4.96875		-0.679721	5.65	0.458333	3.02273	1.64706
V_sink.jpg	tonąć	topić	1112.22	331.82	5	96	3	1.06148	0.457154	0.03125	4.67742	7.11477	-0.24327	5.7027	0.458333	3.02273	1.64706
V_sink.jpg	tonąć	topić się	1112.22	331.82	5	96	16	1.06148	0.457154	0.166667		6.21461			0.458333	3.02273	1.64706
V_sit.jpg	siedzieć	opierać	892.694	250.034	2	98	1	0.0821431	0.0821431	0.0102041		5.60947	0.93116		0.565217	6.11364	6.23529
V_sit.jpg	siedzieć	siedzieć	892.694	250.034	2	98	97	0.0821431	0.0821431	0.989796	2.59375	5.56068	-0.679721	6.425	0.565217	6.11364	6.23529
V_skate.jpg	jeździć	biegać	1184.18	382.1	5	94	1	1.55646	0.67033	0.0106383	2.71875	5.77455	1.06217	6.11364	0.590909	2.40909	3.20588
V_skate.jpg	jeździć	jechać	1184.18	382.1	5	94	27	1.55646	0.67033	0.287234	6.9375	5.96615	-1.67972	6.14286	0.590909	2.40909	3.20588
V_skate.jpg	jeździć	jechać na rolkach	1184.18	382.1	5	94	2	1.55646	0.67033	0.0212766	6.9375	7.99968	9.33575	6.14286	0.590909	2.40909	3.20588
V_skate.jpg	jeździć	jeździć	1184.18	382.1	5	94	52	1.55646	0.67033	0.553191	6.9375	10.5748	0.189269	6.14286	0.590909	2.40909	3.20588
V_skate.jpg	jeździć	jeździć na rolkach	1184.18	382.1	5	94	12	1.55646	0.67033	0.12766	6.9375		9.70474	6.14286	0.590909	2.40909	3.20588
V_ski.jpg	zjeżdżać	jechać	1290.89	409.457	6	88	15	1.89215	0.814904	0.170455	4.625		-1.67972	6.25532	0.291667	5.88636	2.90909
V_ski.jpg	zjeżdżać	jeździć	1290.89	409.457	6	88	26	1.89215	0.814904	0.295455	4.625	7.03791	0.189269	6.25532	0.291667	5.88636	2.90909
V_ski.jpg	zjeżdżać	jeździć na nartach	1290.89	409.457	6	88	9	1.89215	0.814904	0.102273	4.625		8.20474	6.25532	0.291667	5.88636	2.90909
V_ski.jpg	zjeżdżać	skręcać	1290.89	409.457	6	88	1	1.89215	0.814904	0.0113636		8.04687	4.80015		0.291667	5.88636	2.90909
V_ski.jpg	zjeżdżać	zjeżdżać	1290.89	409.457	6	88	36	1.89215	0.814904	0.409091	3.46875	9.28201	4.93116	6.14634	0.291667	5.88636	2.90909
V_sleep2.jpg	spać	spać	855.188	261.321	2	98	97	0.0821431	0.0821431	0.989796	2.3871	8.77122	-0.112261	6.225	0.545455	6.66667	6.69697
V_sleep2.jpg	spać	zasypiać	855.188	261.321	2	98	1	0.0821431	0.0821431	0.0102041		8.39299	3.29624		0.545455	6.66667	6.69697
V_slide.jpg	zjeżdżać	jechać	902.544	328.808	4	97	1	0.309792	0.154896	0.0103093		7.07412	-1.67972		0.636364	6.44444	2.78788
V_slide.jpg	zjeżdżać	jeździć	902.544	328.808	4	97	1	0.309792	0.154896	0.0103093		6.61607	0.189269		0.636364	6.44444	2.78788
V_slide.jpg	zjeżdżać	ślizgać się	902.544	328.808	4	97	2	0.309792	0.154896	0.0206186	4.16327		7.23269	6.36735	0.636364	6.44444	2.78788
V_slide.jpg	zjeżdżać	zjeżdżać	902.544	328.808	4	97	93	0.309792	0.154896	0.958763	3.46875	7.83953	4.93116	6.14634	0.636364	6.44444	2.78788
V_slip.jpg	poślizgiwać się	poślizgiwać	1489.4	522.75	18	92	3	3.11759	0.747637	0.0326087	4.1875	10.4334		6.21951	0.52	5.18182	1.78788
V_slip.jpg	poślizgiwać się	poślizgiwać się	1489.4	522.75	18	92	22	3.11759	0.747637	0.23913	4.1875	8.50876	7.33575	6.21951	0.52	5.18182	1.78788
V_slip.jpg	poślizgiwać się	potykać	1489.4	522.75	18	92	1	3.11759	0.747637	0.0108696		11.0586	1.43116		0.52	5.18182	1.78788
V_slip.jpg	poślizgiwać się	potykać się	1489.4	522.75	18	92	5	3.11759	0.747637	0.0543478			3.73269		0.52	5.18182	1.78788
V_slip.jpg	poślizgiwać się	przewracać	1489.4	522.75	18	92	1	3.11759	0.747637	0.0108696		9.15239	4.16914		0.52	5.18182	1.78788
V_slip.jpg	poślizgiwać się	przewracać się	1489.4	522.75	18	92	19	3.11759	0.747637	0.206522			7.47067		0.52	5.18182	1.78788
V_slip.jpg	poślizgiwać się	spadać	1489.4	522.75	18	92	3	3.11759	0.747637	0.0326087	3.41935	11.0586	3.06217	6.04651	0.52	5.18182	1.78788
V_slip.jpg	poślizgiwać się	ślizgać	1489.4	522.75	18	92	5	3.11759	0.747637	0.0543478	4.16327	9.15239	4.93116	6.36735	0.52	5.18182	1.78788
V_slip.jpg	poślizgiwać się	ślizgać się	1489.4	522.75	18	92	10	3.11759	0.747637	0.108696	4.16327		7.23269	6.36735	0.52	5.18182	1.78788
V_slip.jpg	poślizgiwać się	upadać	1489.4	522.75	18	92	11	3.11759	0.747637	0.119565	3.16327	7.00125	0.56217	6.18367	0.52	5.18182	1.78788
V_slip.jpg	poślizgiwać się	wywalać się	1489.4	522.75	18	92	1	3.11759	0.747637	0.0108696		7.63627	4.73269		0.52	5.18182	1.78788
V_slip.jpg	poślizgiwać się	wywracać	1489.4	522.75	18	92	2	3.11759	0.747637	0.0217391		10.5478	4.30015		0.52	5.18182	1.78788
V_slip.jpg	poślizgiwać się	wywracać się	1489.4	522.75	18	92	9	3.11759	0.747637	0.0978261		7.02019	6.60168		0.52	5.18182	1.78788
V_smell1.jpg	wąchać	wąchać	975.678	290.557	1	94	94	0	0	1	3.3125	11.0586	1.06217	5.4898	0.541667	6.02222	4.625
V_snow.jpg	padać	leżeć	1458.77	359.411	7	90	1	1.23439	0.439698	0.0111111	2.55102	9.15239	-1.67972	6.73469	0.416667	5.86667	4.42424
V_snow.jpg	padać	padać	1458.77	359.411	7	90	66	1.23439	0.439698	0.733333	3.41935		-2.55262	6.12195	0.416667	5.86667	4.42424
V_snow.jpg	padać	prószyć	1458.77	359.411	7	90	1	1.23439	0.439698	0.0111111		7.63627	0.689269		0.416667	5.86667	4.42424
V_snow.jpg	padać	spadać	1458.77	359.411	7	90	1	1.23439	0.439698	0.0111111	3.41935		3.06217	6.04651	0.416667	5.86667	4.42424
V_snow.jpg	padać	sypać	1458.77	359.411	7	90	17	1.23439	0.439698	0.188889	3.79592		0.689269	6.04082	0.416667	5.86667	4.42424
V_snow.jpg	padać	śnieżyć	1458.77	359.411	7	90	3	1.23439	0.439698	0.0333333		6.19644	2.18927		0.416667	5.86667	4.42424
V_snow.jpg	padać	zasypywać	1458.77	359.411	7	90	1	1.23439	0.439698	0.0111111			4.29624		0.416667	5.86667	4.42424
V_spill2n.jpg	rozlewać	chlapać	1140.31	390.089	6	96	1	1.27072	0.49158	0.0104167			2.05826		0.541667	5.15556	3.51515
V_spill2n.jpg	rozlewać	oblewać	1140.31	390.089	6	96	1	1.27072	0.49158	0.0104167			2.93116		0.541667	5.15556	3.51515
V_spill2n.jpg	rozlewać	rozlewać	1140.31	390.089	6	96	46	1.27072	0.49158	0.479167	3.1875		2.80015	5.725	0.541667	5.15556	3.51515
V_spill2n.jpg	rozlewać	wylewać	1140.31	390.089	6	96	46	1.27072	0.49158	0.479167	3.71429	5.44674	2.93116	6.28571	0.541667	5.15556	3.51515
V_spill2n.jpg	rozlewać	wylewać się	1140.31	390.089	6	96	2	1.27072	0.49158	0.0208333	4		5.23269	5.67347	0.541667	5.15556	3.51515
V_spin.jpg	szyć	haftować	1689.7	536.388	11	73	4	2.19306	0.633937	0.0547945		6.46147	3.92725		0.565217	2.70455	1.59375
V_spin.jpg	szyć	kręcić	1689.7	536.388	11	73	1	2.19306	0.633937	0.0136986			1.05826		0.565217	2.70455	1.59375
V_spin.jpg	szyć	nakładać	1689.7	536.388	11	73	1	2.19306	0.633937	0.0136986		9.63946	3.80015		0.565217	2.70455	1.59375
V_spin.jpg	szyć	nawlekać	1689.7	536.388	11	73	1	2.19306	0.633937	0.0136986	5.81633	5.62402	3.30015	6.57143	0.565217	2.70455	1.59375
V_spin.jpg	szyć	pleść	1689.7	536.388	11	73	2	2.19306	0.633937	0.0273973			1.18927		0.565217	2.70455	1.59375
V_spin.jpg	szyć	pracować	1689.7	536.388	11	73	1	2.19306	0.633937	0.0136986		6.93147	1.92725		0.565217	2.70455	1.59375
V_spin.jpg	szyć	prząść	1689.7	536.388	11	73	21	2.19306	0.633937	0.287671	7.34375		3.05826	4.09302	0.565217	2.70455	1.59375
V_spin.jpg	szyć	szyć	1689.7	536.388	11	73	35	2.19306	0.633937	0.479452	3.90625	5.14749	-0.179721	5.70588	0.565217	2.70455	1.59375
V_spin.jpg	szyć	szydełkować	1689.7	536.388	11	73	4	2.19306	0.633937	0.0547945	7.42857		6.66523	6.16327	0.565217	2.70455	1.59375
V_spin.jpg	szyć	tkać	1689.7	536.388	11	73	2	2.19306	0.633937	0.0273973		6.54965	0.32419		0.565217	2.70455	1.59375
V_spin.jpg	szyć	wyszywać	1689.7	536.388	11	73	1	2.19306	0.633937	0.0136986	3.90625	9.51022	3.43116	5.70588	0.565217	2.70455	1.59375
V_squeeze2.jpg	wyciskać	ściskać	992.617	302.126	2	97	14	0.595467	0.595467	0.14433	4.9375	8.55526	3.93116	5.76471	0.434783	5.5	4.5
V_squeeze2.jpg	wyciskać	wyciskać	992.617	302.126	2	97	83	0.595467	0.595467	0.85567	4.9375	3.8712	5.30015	5.76471	0.434783	5.5	4.5
V_steal_arrow.jpg	kraść	kraść	1384.69	361.656	7	96	88	0.614287	0.218813	0.916667	5.09375	9.63946	2.05826	4.82051	0.5	4.88889	1.63636
V_steal_arrow.jpg	kraść	okradać	1384.69	361.656	7	96	1	0.614287	0.218813	0.0104167		6.49224	2.43116		0.5	4.88889	1.63636
V_steal_arrow.jpg	kraść	wkładać	1384.69	361.656	7	96	3	0.614287	0.218813	0.03125	3.08163	3.61092	3.93116	5.77551	0.5	4.88889	1.63636
V_steal_arrow.jpg	kraść	wrzucać	1384.69	361.656	7	96	1	0.614287	0.218813	0.0104167	3.42857	4.7185	3.06217	5.89796	0.5	4.88889	1.63636
V_steal_arrow.jpg	kraść	wsadzać	1384.69	361.656	7	96	1	0.614287	0.218813	0.0104167		4.18965	2.06217		0.5	4.88889	1.63636
V_steal_arrow.jpg	kraść	wyciągać	1384.69	361.656	7	96	1	0.614287	0.218813	0.0104167		5.39363	4.30015		0.5	4.88889	1.63636
V_steal_arrow.jpg	kraść	zapinać	1384.69	361.656	7	96	1	0.614287	0.218813	0.0104167		5.48894	1.93116		0.5	4.88889	1.63636
V_sting.jpg	żądlić	dźgać	1442.38	493.563	9	92	1	1.92867	0.608426	0.0108696		6.17587	0.32419		0.478261	6.66667	2.28125
V_sting.jpg	żądlić	gryźć	1442.38	493.563	9	92	23	1.92867	0.608426	0.25	3.1875		0.189269	6.3	0.478261	6.66667	2.28125
V_sting.jpg	żądlić	kąsać	1442.38	493.563	9	92	23	1.92867	0.608426	0.25			1.06217		0.478261	6.66667	2.28125
V_sting.jpg	żądlić	kłuć	1442.38	493.563	9	92	9	1.92867	0.608426	0.0978261	4.73469	4.47734	0.689269	5.91837	0.478261	6.66667	2.28125
V_sting.jpg	żądlić	żądlić	1442.38	493.563	9	92	36	1.92867	0.608426	0.391304	5.06452	9.25196	4.05826	5.45833	0.478261	6.66667	2.28125
V_stir.jpg	mieszać	mieszać	1003.94	300.39	1	93	93	0	0	1	3.6875	6.54535	0.0621703	5.80952	0.347826	5.47727	5.4375
V_stroke.jpg	głaskać	drapać	1002.28	302.076	6	94	1	0.269255	0.115962	0.0106383			1.05826		0.541667	6.22222	5.28125
V_stroke.jpg	głaskać	głaskać	1002.28	302.076	6	94	90	0.269255	0.115962	0.957447	2.90625	6.58755	2.05826	6.06667	0.541667	6.22222	5.28125
V_stroke.jpg	głaskać	opiekować się	1002.28	302.076	6	94	1	0.269255	0.115962	0.0106383		11.155	2.8637		0.541667	6.22222	5.28125
V_stroke.jpg	głaskać	pocieszać	1002.28	302.076	6	94	1	0.269255	0.115962	0.0106383		4.51086	0.93116		0.541667	6.22222	5.28125
V_sunbath.jpg	opalać się	leżeć	977.276	241.67	4	98	11	0.907386	0.453693	0.112245	2.55102	8.33567	-1.67972	6.73469	0.695652	6.73333	3.14706
V_sunbath.jpg	opalać się	opalać	977.276	241.67	4	98	6	0.907386	0.453693	0.0612245	5.125	5.8693	0.56217	5.93478	0.695652	6.73333	3.14706
V_sunbath.jpg	opalać się	opalać się	977.276	241.67	4	98	80	0.907386	0.453693	0.816327	5.125	3.82864	3.8637	5.93478	0.695652	6.73333	3.14706
V_sunbath.jpg	opalać się	spać	977.276	241.67	4	98	1	0.907386	0.453693	0.0102041	2.3871	6.99302	-0.112261	6.225	0.695652	6.73333	3.14706
V_surf.jpg	surfować	dryfować	1392.23	469.924	9	83	1	1.51526	0.505088	0.0120482		5.87774	4.92725		0.454545	6.11364	1.9697
V_surf.jpg	surfować	jechać	1392.23	469.924	9	83	1	1.51526	0.505088	0.0120482		8.60557	-1.67972		0.454545	6.11364	1.9697
V_surf.jpg	surfować	jeździć	1392.23	469.924	9	83	3	1.51526	0.505088	0.0361446		7.22037	0.189269		0.454545	6.11364	1.9697
V_surf.jpg	surfować	płynąć	1392.23	469.924	9	83	8	1.51526	0.505088	0.0963855	3.9375	7.86978	0.689269	6.46667	0.454545	6.11364	1.9697
V_surf.jpg	surfować	pływać	1392.23	469.924	9	83	12	1.51526	0.505088	0.144578	3.9375	6.92952	1.56217	6.46667	0.454545	6.11364	1.9697
V_surf.jpg	surfować	surfować	1392.23	469.924	9	83	56	1.51526	0.505088	0.674699	9.02041	8.15133	3.92725	5.7907	0.454545	6.11364	1.9697
V_surf.jpg	surfować	żeglować	1392.23	469.924	9	83	1	1.51526	0.505088	0.0120482	6.125	5.56834	5.42725	5.86486	0.454545	6.11364	1.9697
V_sweat.jpg	pocić się	bać się	1357.68	450.165	8	90	2	1.44391	0.481305	0.0222222		5.72685	0.689269		0.478261	5.22222	4.24242
V_sweat.jpg	pocić się	cieknąć	1357.68	450.165	8	90	1	1.44391	0.481305	0.0111111		7.74284	1.68927		0.478261	5.22222	4.24242
V_sweat.jpg	pocić się	iść	1357.68	450.165	8	90	1	1.44391	0.481305	0.0111111	2.48387	5.01728	-2.54871	6.08108	0.478261	5.22222	4.24242
V_sweat.jpg	pocić się	lać się	1357.68	450.165	8	90	1	1.44391	0.481305	0.0111111	4.40816		1.12181	5.69388	0.478261	5.22222	4.24242
V_sweat.jpg	pocić się	męczyć się	1357.68	450.165	8	90	3	1.44391	0.481305	0.0333333			1.9908		0.478261	5.22222	4.24242
V_sweat.jpg	pocić się	płakać	1357.68	450.165	8	90	13	1.44391	0.481305	0.144444	2.59375	5.92959	0.189269	6.38462	0.478261	5.22222	4.24242
V_sweat.jpg	pocić się	pocić	1357.68	450.165	8	90	4	1.44391	0.481305	0.0444444	5.25		-1.17972	5.72222	0.478261	5.22222	4.24242
V_sweat.jpg	pocić się	pocić się	1357.68	450.165	8	90	65	1.44391	0.481305	0.722222	5.25		1.12181	5.72222	0.478261	5.22222	4.24242
V_sweep1.jpg	zamiatać	czyścić	1134.23	383.308	6	95	1	1.246	0.482019	0.0105263	4.02041	4.55388	0.189269	6.10204	0.478261	6.15556	4.52941
V_sweep1.jpg	zamiatać	grabić	1134.23	383.308	6	95	1	1.246	0.482019	0.0105263	4.125	8.50674	1.62572	6.06383	0.478261	6.15556	4.52941
V_sweep1.jpg	zamiatać	odkurzać	1134.23	383.308	6	95	1	1.246	0.482019	0.0105263	4.15625	6.71174	1.93116	5.71795	0.478261	6.15556	4.52941
V_sweep1.jpg	zamiatać	sprzątać	1134.23	383.308	6	95	28	1.246	0.482019	0.294737	4	5.64545	3.80015	6.07692	0.478261	6.15556	4.52941
V_sweep1.jpg	zamiatać	zamiatać	1134.23	383.308	6	95	62	1.246	0.482019	0.652632	4.03125	5.64545	3.30015	6.26667	0.478261	6.15556	4.52941
V_sweep1.jpg	zamiatać	zmiatać	1134.23	383.308	6	95	2	1.246	0.482019	0.0210526	4.03125		2.93116	6.26667	0.478261	6.15556	4.52941
V_swim.jpg	pływać	płynąć	920.768	285.48	2	98	32	0.911342	0.911342	0.326531	3.9375	6.83841	0.689269	6.46667	0.478261	6.42222	3.08824
V_swim.jpg	pływać	pływać	920.768	285.48	2	98	66	0.911342	0.911342	0.673469	3.9375	9.51022	1.56217	6.46667	0.478261	6.42222	3.08824
V_swing.jpg	huśtać się	bujać się	984.433	323.999	3	96	1	0.73081	0.46109	0.0104167		5.96358	1.49471		0.35	6.68182	3.51515
V_swing.jpg	huśtać się	huśtać	984.433	323.999	3	96	16	0.73081	0.46109	0.166667	3.09375		2.06217	6.02564	0.35	6.68182	3.51515
V_swing.jpg	huśtać się	huśtać się	984.433	323.999	3	96	79	0.73081	0.46109	0.822917	3.09375	10.5478	4.3637	6.02564	0.35	6.68182	3.51515
V_talk.jpg	rozmawiać	gestykulować	1172.52	329.575	7	94	2	0.61408	0.21874	0.0212766		6.42972	6.40321		0.833333	5.82222	6.24242
V_talk.jpg	rozmawiać	mówić	1172.52	329.575	7	94	1	0.61408	0.21874	0.0106383	2.42857	11.0586	-1.24327	6.40816	0.833333	5.82222	6.24242
V_talk.jpg	rozmawiać	plotkować	1172.52	329.575	7	94	5	0.61408	0.21874	0.0531915		9.15239	3.79624		0.833333	5.82222	6.24242
V_talk.jpg	rozmawiać	przedstawiać się	1172.52	329.575	7	94	1	0.61408	0.21874	0.0106383			8.70865		0.833333	5.82222	6.24242
V_talk.jpg	rozmawiać	rozmawiać	1172.52	329.575	7	94	85	0.61408	0.21874	0.904255	2.89796	8.77122	3.66914	6.53061	0.833333	5.82222	6.24242
V_tear.jpg	rozrywać	drzeć	1175.96	355.594	9	95	20	2.32447	0.774823	0.210526	4.3125	8.39299	-1.54871	5.44118	0.478261	5.97727	3.42857
V_tear.jpg	rozrywać	przedzierać	1175.96	355.594	9	95	1	2.32447	0.774823	0.0105263	5.77551	6.55536	4.30015	5.44118	0.478261	5.97727	3.42857
V_tear.jpg	rozrywać	rozdzierać	1175.96	355.594	9	95	17	2.32447	0.774823	0.178947	5.77551	6.32615	4.30015	5.89796	0.478261	5.97727	3.42857
V_tear.jpg	rozrywać	rozrywać	1175.96	355.594	9	95	35	2.32447	0.774823	0.368421			3.80015		0.478261	5.97727	3.42857
V_tear.jpg	rozrywać	rwać	1175.96	355.594	9	95	8	2.32447	0.774823	0.0842105		6.08677	-0.616171		0.478261	5.97727	3.42857
V_tear.jpg	rozrywać	targać	1175.96	355.594	9	95	12	2.32447	0.774823	0.126316	6.44898	12.2473	1.56217	5.71429	0.478261	5.97727	3.42857
V_tear.jpg	rozrywać	urywać	1175.96	355.594	9	95	1	2.32447	0.774823	0.0105263			1.56217		0.478261	5.97727	3.42857
V_tear.jpg	rozrywać	zrywać	1175.96	355.594	9	95	1	2.32447	0.774823	0.0105263	3.5625		3.06217	5.70455	0.478261	5.97727	3.42857
V_telephone.jpg	rozmawiać	dzwonić	1024.22	311.647	3	97	27	1.12109	0.707331	0.278351	3.11111	9.44336	0.189269	5.92857	0.291667	6.51111	6.30303
V_telephone.jpg	rozmawiać	rozmawiać	1024.22	311.647	3	97	65	1.12109	0.707331	0.670103	2.89796	7.28551	3.66914	6.4	0.291667	6.51111	6.30303
V_telephone.jpg	rozmawiać	telefonować	1024.22	311.647	3	97	5	1.12109	0.707331	0.0515464	4.96875		5.53422	6.4	0.291667	6.51111	6.30303
V_thread.jpg	nawlekać	nacinać	1452.89	471.007	16	83	1	2.41694	0.604235	0.0120482		7.70976	2.43116			1.42222	6.3125
V_thread.jpg	nawlekać	nadziewać	1452.89	471.007	16	83	1	2.41694	0.604235	0.0120482		5.0626	1.43116			1.42222	6.3125
V_thread.jpg	nawlekać	nakładać	1452.89	471.007	16	83	1	2.41694	0.604235	0.0120482		5.39363	3.80015			1.42222	6.3125
V_thread.jpg	nawlekać	nakłuwać	1452.89	471.007	16	83	1	2.41694	0.604235	0.0120482		8.01632	4.30015			1.42222	6.3125
V_thread.jpg	nawlekać	nawijać	1452.89	471.007	16	83	1	2.41694	0.604235	0.0120482		5.65599	1.43116			1.42222	6.3125
V_thread.jpg	nawlekać	nawlekać	1452.89	471.007	16	83	46	2.41694	0.604235	0.554217	5.81633	6.19032	3.30015	6.57143		1.42222	6.3125
V_thread.jpg	nawlekać	przeciągać	1452.89	471.007	16	83	2	2.41694	0.604235	0.0240964		8.77122	5.16914			1.42222	6.3125
V_thread.jpg	nawlekać	przekładać	1452.89	471.007	16	83	2	2.41694	0.604235	0.0240964		8.39299	6.16914			1.42222	6.3125
V_thread.jpg	nawlekać	przeplatać	1452.89	471.007	16	83	2	2.41694	0.604235	0.0240964			6.16914			1.42222	6.3125
V_thread.jpg	nawlekać	przewlekać	1452.89	471.007	16	83	10	2.41694	0.604235	0.120482	5.81633	5.0626	6.16914	6.57143		1.42222	6.3125
V_thread.jpg	nawlekać	szyć	1452.89	471.007	16	83	2	2.41694	0.604235	0.0240964	3.90625		-0.179721	5.70588		1.42222	6.3125
V_thread.jpg	nawlekać	szykować	1452.89	471.007	16	83	1	2.41694	0.604235	0.0120482		3.68888	1.05826			1.42222	6.3125
V_thread.jpg	nawlekać	trafiać	1452.89	471.007	16	83	1	2.41694	0.604235	0.0120482		12.7646	2.43116			1.42222	6.3125
V_thread.jpg	nawlekać	wkładać	1452.89	471.007	16	83	10	2.41694	0.604235	0.120482	3.08163	6.12687	3.93116	5.77551		1.42222	6.3125
V_thread.jpg	nawlekać	wsadzać	1452.89	471.007	16	83	1	2.41694	0.604235	0.0120482		6.12687	2.06217			1.42222	6.3125
V_thread.jpg	nawlekać	zawlekać	1452.89	471.007	16	83	1	2.41694	0.604235	0.0120482	5.81633		5.30015	6.57143		1.42222	6.3125
V_throw2.jpg	wyrzucać	wrzucać	920.529	242.892	2	98	11	0.50665	0.50665	0.112245	3.42857	10.8938	3.06217	5.89796	0.47619	6.15556	5.66667
V_throw2.jpg	wyrzucać	wyrzucać	920.529	242.892	2	98	87	0.50665	0.50665	0.887755	3.4375	10.8938	2.93116	5.38462	0.47619	6.15556	5.66667
V_tie.jpg	wiązać	sznurować	1071.51	305.066	5	94	8	1.27513	0.549169	0.0851064	4.14286	10.0006	3.92725	6.36735	0.416667	5.86364	5.55882
V_tie.jpg	wiązać	ubierać	1071.51	305.066	5	94	4	1.27513	0.549169	0.0425532		5.40717	0.93116		0.416667	5.86364	5.55882
V_tie.jpg	wiązać	wiązać	1071.51	305.066	5	94	70	1.27513	0.549169	0.744681	3.78125	5.34711	1.05826	5.41463	0.416667	5.86364	5.55882
V_tie.jpg	wiązać	zakładać	1071.51	305.066	5	94	2	1.27513	0.549169	0.0212766	2.83673	5.99645	3.80015	5.91837	0.416667	5.86364	5.55882
V_tie.jpg	wiązać	zawiązywać	1071.51	305.066	5	94	10	1.27513	0.549169	0.106383	3.78125	6.09807	5.53422	5.41463	0.416667	5.86364	5.55882
V_type.jpg	pisać	grać	1382.75	450.948	6	97	4	0.821929	0.317966	0.0412371	4.25806	5.34233	-0.67581	6.3125	0.375	2.62222	6.67647
V_type.jpg	pisać	naciskać	1382.75	450.948	6	97	1	0.821929	0.317966	0.0103093		5.62402	2.80015		0.375	2.62222	6.67647
V_type.jpg	pisać	pisać	1382.75	450.948	6	97	84	0.821929	0.317966	0.865979	3.41935	7.30988	-1.67972	6.18919	0.375	2.62222	6.67647
V_type.jpg	pisać	pracować	1382.75	450.948	6	97	6	0.821929	0.317966	0.0618557		10.3869	1.92725		0.375	2.62222	6.67647
V_type.jpg	pisać	spisywać	1382.75	450.948	6	97	1	0.821929	0.317966	0.0103093		10.8938	4.42725		0.375	2.62222	6.67647
V_type.jpg	pisać	wystukiwać	1382.75	450.948	6	97	1	0.821929	0.317966	0.0103093		5.7589	6.16523		0.375	2.62222	6.67647
V_vacuum1.jpg	odkurzać	odkurzać	946.212	345.688	2	97	87	0.478724	0.478724	0.896907	4.15625	3.80666	1.93116	5.71795	0.583333	6.68889	5.65625
V_vacuum1.jpg	odkurzać	sprzątać	946.212	345.688	2	97	10	0.478724	0.478724	0.103093	4	5.41165	3.80015	6.07692	0.583333	6.68889	5.65625
V_wag.jpg	merdać	machać	1197.77	340.845	4	91	43	1.25176	0.625879	0.472527	2.83871	6.54535	-0.80682	5.7		6.68182	5.15625
V_wag.jpg	merdać	merdać	1197.77	340.845	4	91	44	1.25176	0.625879	0.483516	5.14286	2.99573	1.56217	6.44898		6.68182	5.15625
V_wag.jpg	merdać	patrzeć się	1197.77	340.845	4	91	1	1.25176	0.625879	0.010989		6.42325	2.4908			6.68182	5.15625
V_wag.jpg	merdać	stać	1197.77	340.845	4	91	3	1.25176	0.625879	0.032967			1.18927			6.68182	5.15625
V_wakeup2.jpg	budzić się	budzić się	1230.56	312.336	5	97	50	1.54349	0.664747	0.515464	3	6.1334	0.621809	5.46512	0.478261	6.46667	6.375
V_wakeup2.jpg	budzić się	przeciągać się	1230.56	312.336	5	97	3	1.54349	0.664747	0.0309278		5.54518	6.97067		0.478261	6.46667	6.375
V_wakeup2.jpg	budzić się	spać	1230.56	312.336	5	97	1	1.54349	0.664747	0.0103093	2.3871	4.06044	-0.112261	6.225	0.478261	6.46667	6.375
V_wakeup2.jpg	budzić się	wstawać	1230.56	312.336	5	97	35	1.54349	0.664747	0.360825	2.61224		2.05826	6.32653	0.478261	6.46667	6.375
V_wakeup2.jpg	budzić się	ziewać	1230.56	312.336	5	97	8	1.54349	0.664747	0.0824742	3.69388	8.33567	0.19318	6.59184	0.478261	6.46667	6.375
V_walk.jpg	iść	chodzić	1234.39	365.383	4	95	5	0.823611	0.411806	0.0526316	2.32653	7.97591	-0.679721	6.67347	0.478261	6.15556	5.30303
V_walk.jpg	iść	iść	1234.39	365.383	4	95	80	0.823611	0.411806	0.842105	2.48387	7.63095	-2.54871	6.08108	0.478261	6.15556	5.30303
V_walk.jpg	iść	spacerować	1234.39	365.383	4	95	9	0.823611	0.411806	0.0947368	3.2449	7.86978	4.66523	6.67347	0.478261	6.15556	5.30303
V_walk.jpg	iść	wiać	1234.39	365.383	4	95	1	0.823611	0.411806	0.0105263		6.72863	0.189269		0.478261	6.15556	5.30303
V_wash1.jpg	prać	myć	1232.98	434.004	7	95	13	1.20182	0.428099	0.136842	2.59184		-1.67972	6.08163	0.291667	4.57778	4.41176
V_wash1.jpg	prać	płukać	1232.98	434.004	7	95	1	1.20182	0.428099	0.0105263		6.92952	0.189269		0.291667	4.57778	4.41176
V_wash1.jpg	prać	prać	1232.98	434.004	7	95	73	1.20182	0.428099	0.768421	4.03125	7.85671	0.189269	6.19444	0.291667	4.57778	4.41176
V_wash1.jpg	prać	robić pranie	1232.98	434.004	7	95	4	1.20182	0.428099	0.0421053		3.66356	4.66523		0.291667	4.57778	4.41176
V_wash1.jpg	prać	sprzątać	1232.98	434.004	7	95	1	1.20182	0.428099	0.0105263	4	8.13182	3.80015	6.07692	0.291667	4.57778	4.41176
V_wash1.jpg	prać	wieszać	1232.98	434.004	7	95	2	1.20182	0.428099	0.0210526		7.87246	1.06217		0.291667	4.57778	4.41176
V_wash1.jpg	prać	wyciskać	1232.98	434.004	7	95	1	1.20182	0.428099	0.0105263	4.9375	8.88267	5.30015	5.76471	0.291667	4.57778	4.41176
V_watch2.jpg	oglądać	oglądać	1007.95	297.173	2	97	96	0.0828366	0.0828366	0.989691	3.59375	4.67283	2.80015	6	0.68	6.33333	5.67647
V_watch2.jpg	oglądać	płakać	1007.95	297.173	2	97	1	0.0828366	0.0828366	0.0103093	2.59375	10.8318	0.189269	6.38462	0.68	6.33333	5.67647
V_water1.jpg	podlewać	podlewać	943.507	343.868	1	98	98	0	0	1	3.75	7.83439	4.30015	5.97872	0.375	6.31111	4.75
V_wave2.jpg	machać	machać	975.759	338.713	6	96	86	0.66654	0.257853	0.895833	2.83871	9.88186	-0.80682	5.7	0.56	6.38636	5.27273
V_wave2.jpg	machać	witać	975.759	338.713	6	96	1	0.66654	0.257853	0.0104167		11.155	0.19318		0.56	6.38636	5.27273
V_wave2.jpg	machać	witać się	975.759	338.713	6	96	6	0.66654	0.257853	0.0625		6.30628	2.49471		0.56	6.38636	5.27273
V_wave2.jpg	machać	zgłaszać się	975.759	338.713	6	96	1	0.66654	0.257853	0.0104167		3.52636	5.73269		0.56	6.38636	5.27273
V_wave2.jpg	machać	żegnać	975.759	338.713	6	96	1	0.66654	0.257853	0.0104167		5.39363	2.06217		0.56	6.38636	5.27273
V_wave2.jpg	machać	żegnać się	975.759	338.713	6	96	1	0.66654	0.257853	0.0104167		8.01632	4.3637		0.56	6.38636	5.27273
V_weight1.jpg	ważyć	brać	1280.22	352.613	5	94	1	0.338985	0.145993	0.0106383		7.25347	-0.810731		0.52	5.09091	3.84848
V_weight1.jpg	ważyć	kłaść	1280.22	352.613	5	94	1	0.338985	0.145993	0.0106383		3.63759	0.189269		0.52	5.09091	3.84848
V_weight1.jpg	ważyć	miksować	1280.22	352.613	5	94	1	0.338985	0.145993	0.0106383	5.41935		2.92725	6.04255	0.52	5.09091	3.84848
V_weight1.jpg	ważyć	odważać	1280.22	352.613	5	94	1	0.338985	0.145993	0.0106383		11.9738	2.93116		0.52	5.09091	3.84848
V_weight1.jpg	ważyć	ważyć	1280.22	352.613	5	94	90	0.338985	0.145993	0.957447	4.375		-0.179721	6.025	0.52	5.09091	3.84848
V_welding.jpg	spawać	ciąć	1256.26	443.636	8	79	2	0.72616	0.242053	0.0253165	3.75		-1.54871	5.33333		6.64444	2.12121
V_welding.jpg	spawać	lutować	1256.26	443.636	8	79	2	0.72616	0.242053	0.0253165		10.5478	1.05826			6.64444	2.12121
V_welding.jpg	spawać	palić	1256.26	443.636	8	79	1	0.72616	0.242053	0.0126582	3.96875	9.42093	-1.67972	5.82051		6.64444	2.12121
V_welding.jpg	spawać	piłować	1256.26	443.636	8	79	1	0.72616	0.242053	0.0126582	4.875	4.80402	1.05826	5.86842		6.64444	2.12121
V_welding.jpg	spawać	spawać	1256.26	443.636	8	79	71	0.72616	0.242053	0.898734	7.67347	12.2678	3.06217	6.14286		6.64444	2.12121
V_welding.jpg	spawać	stapiać	1256.26	443.636	8	79	1	0.72616	0.242053	0.0126582		12.2473	3.93116			6.64444	2.12121
V_welding.jpg	spawać	szlifować	1256.26	443.636	8	79	1	0.72616	0.242053	0.0126582		7.21818	3.92725			6.64444	2.12121
V_whisper_arrow.jpg	szeptać	mówić	1325.41	433.101	9	93	26	1.52103	0.479831	0.27957	2.42857	7.48885	-1.24327	6.40816	0.565217	6.68889	3.90625
V_whisper_arrow.jpg	szeptać	namawiać	1325.41	433.101	9	93	1	1.52103	0.479831	0.0107527		8.04687	3.30015		0.565217	6.68889	3.90625
V_whisper_arrow.jpg	szeptać	opowiadać	1325.41	433.101	9	93	1	1.52103	0.479831	0.0107527		5.14166	2.66914		0.565217	6.68889	3.90625
V_whisper_arrow.jpg	szeptać	plotkować	1325.41	433.101	9	93	4	1.52103	0.479831	0.0430108		5.273	3.79624		0.565217	6.68889	3.90625
V_whisper_arrow.jpg	szeptać	rozmawiać	1325.41	433.101	9	93	2	1.52103	0.479831	0.0215054	2.89796		3.66914	6.4	0.565217	6.68889	3.90625
V_whisper_arrow.jpg	szeptać	słuchać	1325.41	433.101	9	93	2	1.52103	0.479831	0.0215054	2.84375	8.01632	2.06217	5.6	0.565217	6.68889	3.90625
V_whisper_arrow.jpg	szeptać	szeptać	1325.41	433.101	9	93	57	1.52103	0.479831	0.612903	4.4375	6.81892	1.68927	6.125	0.565217	6.68889	3.90625
V_whistle.jpg	gwizdać	dmuchać	872.047	249.825	3	98	1	0.0821431	0.0518265	0.0102041	3.0625	5.87774	1.06217	5.71111	0.64	4.38636	2.20588
V_whistle.jpg	gwizdać	gwizdać	872.047	249.825	3	98	97	0.0821431	0.0518265	0.989796	4.28125	9.78222	2.55826	6.09677	0.64	4.38636	2.20588
V_wink.jpg	mrugać	mrugać	1323.37	490.046	9	89	48	1.61244	0.508668	0.539326	4.09375	9.44336	1.06217	5.93617	0.48	5.46667	4.18182
V_wink.jpg	mrugać	mrużyć	1323.37	490.046	9	89	1	1.61244	0.508668	0.011236		5.62762	0.189269		0.48	5.46667	4.18182
V_wink.jpg	mrugać	przymrużać	1323.37	490.046	9	89	1	1.61244	0.508668	0.011236		7.25347	5.66914		0.48	5.46667	4.18182
V_wink.jpg	mrugać	puszczać oko	1323.37	490.046	9	89	32	1.61244	0.508668	0.359551	5.61224	10.8103	4.23269	5.61224	0.48	5.46667	4.18182
V_wink.jpg	mrugać	słuchać	1323.37	490.046	9	89	1	1.61244	0.508668	0.011236	2.84375		2.06217	5.6	0.48	5.46667	4.18182
V_wink.jpg	mrugać	śmiać się	1323.37	490.046	9	89	1	1.61244	0.508668	0.011236	2.75		4.35979	6.18421	0.48	5.46667	4.18182
V_wink.jpg	mrugać	uśmiechać	1323.37	490.046	9	89	1	1.61244	0.508668	0.011236		8.99789	3.80015		0.48	5.46667	4.18182
V_wink.jpg	mrugać	uśmiechać się	1323.37	490.046	9	89	3	1.61244	0.508668	0.0337079			6.10168		0.48	5.46667	4.18182
V_wink.jpg	mrugać	zaczepiać	1323.37	490.046	9	89	1	1.61244	0.508668	0.011236		10.5748	2.80015		0.48	5.46667	4.18182
V_write.jpg	pisać	notować	996.051	322.089	4	98	4	0.469717	0.234858	0.0408163		7.88683	0.55826		0.333333	6.45455	5.85294
V_write.jpg	pisać	pisać	996.051	322.089	4	98	91	0.469717	0.234858	0.928571	3.41935	4.12713	-1.67972	6.18919	0.333333	6.45455	5.85294
V_write.jpg	pisać	robić pracę domową	996.051	322.089	4	98	1	0.469717	0.234858	0.0102041		2.70805	12.2482		0.333333	6.45455	5.85294
V_write.jpg	pisać	zapisywać	996.051	322.089	4	98	2	0.469717	0.234858	0.0204082	3.41935	8.28147	3.79624	6.18919	0.333333	6.45455	5.85294

## Sheet: VERBS_norms_infinitive_rec_full
PictureFileName	Target	Answer	meanRT	sdRT	TypesNumber	max	n	H	Hnorm	%NameAgreement	AoA	FrequencyLemmaLog	ComplexityIndex	ComplexityIndexN	Imageability	GoodnessOfDepiction	ImageAgreement	ImageFamiliarity
V_bark.jpg	szczekać	szczekać	870.343	290.97	2	97	96	0.0828366	0.0828366	0.989691	3.09375	6.73102	2.06217	-0.112168	6.21277	0.478261	6.8	4.81818
V_bark.jpg	szczekać	warczeć	870.343	290.97	2	97	1	0.0828366	0.0828366	0.0103093		5.7462	1.68927	-0.253651		0.478261	6.8	4.81818
V_bath.jpg	kąpać się	brać kąpiel	1090.08	361.186	5	95	6	0.901877	0.388417	0.0631579	3.22449		5.83575	1.31957	6.77551	0.521739	6.52273	4.75758
V_bath.jpg	kąpać się	kąpać się	1090.08	361.186	5	95	76	0.901877	0.388417	0.8	2.83871		2.35979	0.000752317	6.125	0.521739	6.52273	4.75758
V_bath.jpg	kąpać się	myć się	1090.08	361.186	5	95	13	0.901877	0.388417	0.136842	2.61224		0.621809	-0.658659	6.55102	0.521739	6.52273	4.75758
V_beg2.jpg	żebrać	biedować	1367.71	409.053	9	92	1	1.0629	0.335308	0.0108696		2.19722	2.92725	0.216054		0.416667	6.24444	3.38235
V_beg2.jpg	żebrać	błagać	1367.71	409.053	9	92	2	1.0629	0.335308	0.0217391		9.14367	2.06217	-0.112168		0.416667	6.24444	3.38235
V_beg2.jpg	żebrać	prosić	1367.71	409.053	9	92	10	1.0629	0.335308	0.108696	2.73469	12.4373	0.189269	-0.82277	5.44898	0.416667	6.24444	3.38235
V_beg2.jpg	żebrać	siedzieć	1367.71	409.053	9	92	1	1.0629	0.335308	0.0108696	2.59375	10.4334	-0.679721	-1.15248	6.425	0.416667	6.24444	3.38235
V_beg2.jpg	żebrać	wołać	1367.71	409.053	9	92	1	1.0629	0.335308	0.0108696		8.26256	0.19318	-0.821286		0.416667	6.24444	3.38235
V_beg2.jpg	żebrać	wyciągać	1367.71	409.053	9	92	1	1.0629	0.335308	0.0108696		8.15133	4.30015	0.736949		0.416667	6.24444	3.38235
V_beg2.jpg	żebrać	zastanawiać się	1367.71	409.053	9	92	1	1.0629	0.335308	0.0108696			8.70865	2.40959		0.416667	6.24444	3.38235
V_beg2.jpg	żebrać	żebrać	1367.71	409.053	9	92	75	1.0629	0.335308	0.815217	6.93548	5.79606	2.18927	-0.0639451	5.64286	0.416667	6.24444	3.38235
V_bite.jpg	gryźć	ciągnąć	981.23	338.433	2	94	1	0.0849956	0.0849956	0.0106383	3.53125	8.56102	2.05826	-0.113652	5.1791	0.5	4.93333	2.51515
V_bite.jpg	gryźć	gryźć	981.23	338.433	2	94	93	0.0849956	0.0849956	0.989362	3.1875	7.74284	0.189269	-0.82277	6.3	0.5	4.93333	2.51515
V_blow.jpg	dmuchać	dmuchać	1010.63	283.105	3	98	68	0.888647	0.560674	0.693878	3.0625	6.85013	1.06217	-0.49158	5.71111	0.454545	5.57778	3.375
V_blow.jpg	dmuchać	zdmuchiwać	1010.63	283.105	3	98	30	0.888647	0.560674	0.306122	3.0625		5.29624	1.11488	5.71111	0.454545	5.57778	3.375
V_boil2n.jpg	gotować	gotować	1164.51	438.105	5	97	70	1.21666	0.523989	0.721649	3.46875	8.56998	0.0582596	-0.872476	6.2	0.416667	3.53333	5.93939
V_boil2n.jpg	gotować	kipieć	1164.51	438.105	5	97	2	1.21666	0.523989	0.0206186		5.17615	-1.24327	-1.36629		0.416667	3.53333	5.93939
V_boil2n.jpg	gotować	parować	1164.51	438.105	5	97	13	1.21666	0.523989	0.134021	6.73469	5.32301	0.0582596		5.79592	0.416667	3.53333	5.93939
V_boil2n.jpg	gotować	wrzeć	1164.51	438.105	5	97	12	1.21666	0.523989	0.123711	6.57143	5.76832	-0.548711	-1.10277	6.53061	0.416667	3.53333	5.93939
V_box.jpg	boksować	bić	1221.52	319.297	8	97	43	1.47864	0.492879	0.443299	3.75	9.69831	-1.67972	-1.53189	5.77083	0.583333	6.34091	2.38235
V_box.jpg	boksować	boksować	1221.52	319.297	8	97	44	1.47864	0.492879	0.453608	3.75	5.83188	3.42725	0.40576	5.77083	0.583333	6.34091	2.38235
V_box.jpg	boksować	uderzać	1221.52	319.297	8	97	5	1.47864	0.492879	0.0515464	3.40816	8.05102	0.56217	-0.681286	6.26531	0.583333	6.34091	2.38235
V_box.jpg	boksować	walczyć	1221.52	319.297	8	97	5	1.47864	0.492879	0.0515464		10.2965	1.18927	-0.443357		0.583333	6.34091	2.38235
V_break.jpg	łamać	łamać	1028.31	336.735	4	96	91	0.366585	0.183293	0.947917	4	8.03073	-0.810731	-1.20218	6.18367	0.291667	6.13636	2.27273
V_break.jpg	łamać	przełamywać	1028.31	336.735	4	96	3	0.366585	0.183293	0.03125	4	4.82831	4.66523	0.875465	6.18367	0.291667	6.13636	2.27273
V_break.jpg	łamać	rozrywać	1028.31	336.735	4	96	1	0.366585	0.183293	0.0104167		5.99645	3.80015	0.547243		0.291667	6.13636	2.27273
V_break.jpg	łamać	trzaskać	1028.31	336.735	4	96	1	0.366585	0.183293	0.0104167		5.60947	2.93116	0.217537		0.291667	6.13636	2.27273
V_brush.jpg	myć	czyścić	1015.56	366.211	4	96	4	1.18706	0.593529	0.0416667	4.02041	7.70976	0.189269	-0.82277	6.10204	0.454545	6.52273	6.45455
V_brush.jpg	myć	myć	1015.56	366.211	4	96	69	1.18706	0.593529	0.71875	2.59184	8.04687	-1.67972	-1.53189	5.94872	0.454545	6.52273	6.45455
V_brush.jpg	myć	szczotkować	1015.56	366.211	4	96	19	1.18706	0.593529	0.197917	3.25	4.57471	5.79624	1.30458	5.44186	0.454545	6.52273	6.45455
V_brush.jpg	myć	szorować	1015.56	366.211	4	96	4	1.18706	0.593529	0.0416667		5.91889	1.05826	-0.493064		0.454545	6.52273	6.45455
V_build.jpg	murować	budować	1594.82	528.678	10	87	14	1.87873	0.565555	0.16092	3.20408	8.24643	0.55826	-0.68277	5.52778	0.56	6.57778	2.81818
V_build.jpg	murować	cementować	1594.82	528.678	10	87	6	1.87873	0.565555	0.0689655			6.66523	1.63429		0.56	6.57778	2.81818
V_build.jpg	murować	kłaść	1594.82	528.678	10	87	1	1.87873	0.565555	0.0114943		7.88683	0.189269	-0.82277		0.56	6.57778	2.81818
V_build.jpg	murować	murować	1594.82	528.678	10	87	54	1.87873	0.565555	0.62069	5.77551		2.05826	-0.113652		0.56	6.57778	2.81818
V_build.jpg	murować	nakładać	1594.82	528.678	10	87	1	1.87873	0.565555	0.0114943	3.08163	6.54535	3.80015	0.547243	5.77551	0.56	6.57778	2.81818
V_build.jpg	murować	naprawiać	1594.82	528.678	10	87	1	1.87873	0.565555	0.0114943		7.48941	3.66914	0.497536		0.56	6.57778	2.81818
V_build.jpg	murować	przyklejać	1594.82	528.678	10	87	1	1.87873	0.565555	0.0114943	3.65625	5.35659	5.66914	1.25636	5.60417	0.56	6.57778	2.81818
V_build.jpg	murować	remontować	1594.82	528.678	10	87	1	1.87873	0.565555	0.0114943		5.04343	5.66523	1.25488		0.56	6.57778	2.81818
V_build.jpg	murować	szpachlować	1594.82	528.678	10	87	2	1.87873	0.565555	0.0229885			5.79624	1.30458		0.56	6.57778	2.81818
V_build.jpg	murować	układać	1594.82	528.678	10	87	6	1.87873	0.565555	0.0689655	3.14286	8.00503	1.93116	-0.161875	6.04082	0.56	6.57778	2.81818
V_burn2n.jpg	palić się	palić się	1126.6	318.807	4	95	70	0.937311	0.468656	0.736842	3.96875		1.12181	-0.468953	5.82051	0.333333	4.66667	2.57576
V_burn2n.jpg	palić się	płonąć	1126.6	318.807	4	95	23	0.937311	0.468656	0.242105	5.30612	7.97934	1.18927	-0.443357	6.5102	0.333333	4.66667	2.57576
V_burn2n.jpg	palić się	spalać	1126.6	318.807	4	95	2	0.937311	0.468656	0.0210526	3.96875	6.24998	3.06217	0.267244	5.82051	0.333333	4.66667	2.57576
V_burst.jpg	pękać	eksplodować	1292.27	471.236	11	90	3	1.83131	0.529366	0.0333333		7.35883	7.53422	1.96399		0.391304	3.48889	1.9697
V_burst.jpg	pękać	pękać	1292.27	471.236	11	90	41	1.83131	0.529366	0.455556	4.25806	7.12769	1.56217	-0.301874	5.32609	0.391304	3.48889	1.9697
V_burst.jpg	pękać	przebijać się	1292.27	471.236	11	90	1	1.83131	0.529366	0.0111111			5.66523	1.25488		0.391304	3.48889	1.9697
V_burst.jpg	pękać	rozrywać	1292.27	471.236	11	90	1	1.83131	0.529366	0.0111111		5.99645	3.80015	0.547243		0.391304	3.48889	1.9697
V_burst.jpg	pękać	rozwalać	1292.27	471.236	11	90	1	1.83131	0.529366	0.0111111		6.6995	3.30015	0.357537		0.391304	3.48889	1.9697
V_burst.jpg	pękać	strzelać	1292.27	471.236	11	90	6	1.83131	0.529366	0.0666667		9.84681	3.93116	0.59695		0.391304	3.48889	1.9697
V_burst.jpg	pękać	trzaskać	1292.27	471.236	11	90	1	1.83131	0.529366	0.0111111		5.60947	2.93116	0.217537		0.391304	3.48889	1.9697
V_burst.jpg	pękać	wybuchać	1292.27	471.236	11	90	35	1.83131	0.529366	0.388889	4.90625	6.65929	3.93116	0.59695	5.71429	0.391304	3.48889	1.9697
V_burst.jpg	pękać	wystrzelać	1292.27	471.236	11	90	1	1.83131	0.529366	0.0111111		5.62402				0.391304	3.48889	1.9697
V_carry1.jpg	nieść	dostarczać	1173.45	345.522	8	96	3	1.26925	0.423084	0.03125		7.68478	3.66914	0.497536		0.458333	5.04545	3.75
V_carry1.jpg	nieść	dźwigać	1173.45	345.522	8	96	4	1.26925	0.423084	0.0416667	5.04082	6.51026	1.56217	-0.301874	6.16327	0.458333	5.04545	3.75
V_carry1.jpg	nieść	iść	1173.45	345.522	8	96	1	1.26925	0.423084	0.0104167	2.48387	12.2473	-2.54871	-1.86159	6.08108	0.458333	5.04545	3.75
V_carry1.jpg	nieść	nieść	1173.45	345.522	8	96	74	1.26925	0.423084	0.770833	3.59375	8.08055	-1.67972	-1.53189	5.46809	0.458333	5.04545	3.75
V_carry1.jpg	nieść	nosić	1173.45	345.522	8	96	11	1.26925	0.423084	0.114583	3.59375	9.82038	-1.67972	-1.53189	5.46809	0.458333	5.04545	3.75
V_carry1.jpg	nieść	przenosić	1173.45	345.522	8	96	1	1.26925	0.423084	0.0104167	3.59375	8.00303	2.92725	0.216054	5.46809	0.458333	5.04545	3.75
V_carry1.jpg	nieść	przynosić	1173.45	345.522	8	96	1	1.26925	0.423084	0.0104167	3.59375	8.63124	2.92725	0.216054	5.46809	0.458333	5.04545	3.75
V_carry1.jpg	nieść	zanosić	1173.45	345.522	8	96	1	1.26925	0.423084	0.0104167	3.59375	6.27664	2.05826	-0.113652	5.46809	0.458333	5.04545	3.75
V_carve3n.jpg	rzeźbić	dłubać	1517.29	512.267	7	78	2	1.20249	0.428335	0.025641		5.14166	1.55826	-0.303358		0.47619	4.48889	1.60606
V_carve3n.jpg	rzeźbić	obierać	1517.29	512.267	7	78	2	1.20249	0.428335	0.025641	4.22581	5.60947	0.93116	-0.541287	5.7027	0.47619	4.48889	1.60606
V_carve3n.jpg	rzeźbić	rzeźbić	1517.29	512.267	7	78	60	1.20249	0.428335	0.769231	4.78125	5.58725	2.62572	0.10165	5.90244	0.47619	4.48889	1.60606
V_carve3n.jpg	rzeźbić	skrobać	1517.29	512.267	7	78	1	1.20249	0.428335	0.0128205		4.81218	3.92725	0.595466		0.47619	4.48889	1.60606
V_carve3n.jpg	rzeźbić	strugać	1517.29	512.267	7	78	11	1.20249	0.428335	0.141026	6.42857	4.59512	3.93116	0.59695	6.20408	0.47619	4.48889	1.60606
V_carve3n.jpg	rzeźbić	tworzyć	1517.29	512.267	7	78	1	1.20249	0.428335	0.0128205		8.89823	1.18927	-0.443357		0.47619	4.48889	1.60606
V_carve3n.jpg	rzeźbić	wyrzynać	1517.29	512.267	7	78	1	1.20249	0.428335	0.0128205		4.02535	2.93116	0.217537		0.47619	4.48889	1.60606
V_choppingwood.jpg	rąbać	ciąć	1188.79	463.125	7	86	4	0.854621	0.304422	0.0465116	3.75	7.99968	-1.54871	-1.48218	5.33333		6.8	2.65625
V_choppingwood.jpg	rąbać	ciupać	1188.79	463.125	7	86	2	0.854621	0.304422	0.0232558			1.18927	-0.443357			6.8	2.65625
V_choppingwood.jpg	rąbać	łupać	1188.79	463.125	7	86	2	0.854621	0.304422	0.0232558		4.84419	0.189269	-0.82277			6.8	2.65625
V_choppingwood.jpg	rąbać	rąbać	1188.79	463.125	7	86	75	0.854621	0.304422	0.872093	6.08163	5.27811	1.05826	-0.493064	6.4898		6.8	2.65625
V_choppingwood.jpg	rąbać	rozbijać	1188.79	463.125	7	86	1	0.854621	0.304422	0.0116279		6.84268	3.30015	0.357537			6.8	2.65625
V_choppingwood.jpg	rąbać	rozwalać	1188.79	463.125	7	86	1	0.854621	0.304422	0.0116279		6.6995	3.30015	0.357537			6.8	2.65625
V_choppingwood.jpg	rąbać	siekać	1188.79	463.125	7	86	1	0.854621	0.304422	0.0116279		5.26269	0.19318	-0.821286			6.8	2.65625
V_clap.jpg	klaskać	bić brawo	881.091	201.176	3	97	3	0.199024	0.12557	0.0309278			3.22878	0.330458		0.416667	6.70455	4.38235
V_clap.jpg	klaskać	klaskać	881.091	201.176	3	97	94	0.199024	0.12557	0.969072	3.09375	6.10925	2.05826	-0.113652	6.25	0.416667	6.70455	4.38235
V_clean.jpg	myć	czyścić	1115.37	369.518	6	97	9	1.14247	0.441968	0.0927835	4.02041	7.70976	0.189269	-0.82277	6.10204	0.181818	6.13333	3.9697
V_clean.jpg	myć	myć	1115.37	369.518	6	97	76	1.14247	0.441968	0.783505	2.59184	8.04687	-1.67972	-1.53189	5.94872	0.181818	6.13333	3.9697
V_clean.jpg	myć	przecierać	1115.37	369.518	6	97	1	1.14247	0.441968	0.0103093		4.14313	4.30015	0.736949		0.181818	6.13333	3.9697
V_clean.jpg	myć	sprzątać	1115.37	369.518	6	97	1	1.14247	0.441968	0.0103093	4	8.01632	3.80015	0.547243	6.07692	0.181818	6.13333	3.9697
V_clean.jpg	myć	wycierać	1115.37	369.518	6	97	8	1.14247	0.441968	0.0824742	3.55102	6.20658	2.93116	0.217537	6.32653	0.181818	6.13333	3.9697
V_clean.jpg	myć	zmywać	1115.37	369.518	6	97	2	1.14247	0.441968	0.0206186	4.44898	7.44483	3.06217	0.267244	6.69388	0.181818	6.13333	3.9697
V_climb.jpg	wspinać się	chodzić	1027.63	292.176	7	96	1	0.802376	0.285812	0.0104167	2.32653	12.2678	-0.679721	-1.15248	6.67347	0.454545	4.08889	2.57576
V_climb.jpg	wspinać się	iść	1027.63	292.176	7	96	1	0.802376	0.285812	0.0104167	2.48387	12.2473	-2.54871	-1.86159	6.08108	0.454545	4.08889	2.57576
V_climb.jpg	wspinać się	wchodzić	1027.63	292.176	7	96	8	0.802376	0.285812	0.0833333	3.02041	9.96213	2.18927	-0.0639451	6.06122	0.454545	4.08889	2.57576
V_climb.jpg	wspinać się	wdrapywać się	1027.63	292.176	7	96	1	0.802376	0.285812	0.0104167			6.59777	1.60869		0.454545	4.08889	2.57576
V_climb.jpg	wspinać się	wspinać się	1027.63	292.176	7	96	83	0.802376	0.285812	0.864583	4.4375		5.73269	1.28047	6.30435	0.454545	4.08889	2.57576
V_climb.jpg	wspinać się	wychodzić	1027.63	292.176	7	96	2	0.802376	0.285812	0.0208333		10.2707	2.05826	-0.113652		0.454545	4.08889	2.57576
V_comb1.jpg	czesać	czesać	1005.7	340.578	4	95	69	1.14029	0.570146	0.726316	3.21875	5.69373	-0.679721	-1.15248	6.19608	0.391304	5.53333	5.78788
V_comb1.jpg	czesać	czesać się	1005.7	340.578	4	95	19	1.14029	0.570146	0.2	3.21875		1.62181	-0.279246	6.19608	0.391304	5.53333	5.78788
V_comb1.jpg	czesać	rozczesywać	1005.7	340.578	4	95	5	1.14029	0.570146	0.0526316	3.21875		4.66523	0.875465	6.19608	0.391304	5.53333	5.78788
V_comb1.jpg	czesać	szczotkować	1005.7	340.578	4	95	2	1.14029	0.570146	0.0210526	3.25	4.57471	5.79624	1.30458	5.44186	0.391304	5.53333	5.78788
V_conduct.jpg	dyrygować	akompaniować	1167.38	342.808	5	90	1	0.279068	0.139534	0.0111111		3.97029	6.53422	1.58458		0.454545	6.66667	2.67647
V_conduct.jpg	dyrygować	dyrygować	1167.38	342.808	5	90	87	0.279068	0.139534	0.966667	7.12245	4.98361	2.79624	0.166347	5.88372	0.454545	6.66667	2.67647
V_conduct.jpg	dyrygować	grać	1167.38	342.808	5	90	1	0.279068	0.139534	0.0111111	4.25806	10.8318	-0.67581	-1.15099	6.3125	0.454545	6.66667	2.67647
V_conduct.jpg	dyrygować	komponować	1167.38	342.808	5	90	1	0.279068	0.139534	0.0111111		5.34711	5.66523	1.25488		0.454545	6.66667	2.67647
V_cook2.jpg	gotować	gotować	1103.69	462.856	2	98	93	0.290716	0.290716	0.94898	3.46875	8.56998	0.0582596	-0.872476	6.2		6.33333	5.625
V_cook2.jpg	gotować	mieszać	1103.69	462.856	2	98	5	0.290716	0.290716	0.0510204	3.6875	8.50674	0.0621703	-0.870993	5.80952		6.33333	5.625
V_crawl2.jpg	raczkować	chodzić	1359.24	455.278	7	92	11	1.25699	0.486269	0.119565	2.32653	12.2678	-0.679721	-1.15248	6.67347	0.590909	6.8	2.21875
V_crawl2.jpg	raczkować	czołgać się	1359.24	455.278	7	92	1	1.25699	0.486269	0.0108696			4.3637	0.761061		0.590909	6.8	2.21875
V_crawl2.jpg	raczkować	iść	1359.24	455.278	7	92	8	1.25699	0.486269	0.0869565	2.48387	12.2473	-2.54871	-1.86159	6.08108	0.590909	6.8	2.21875
V_crawl2.jpg	raczkować	pełzać	1359.24	455.278	7	92	2	1.25699	0.486269	0.0217391		5.93225	1.06217	-0.49158		0.590909	6.8	2.21875
V_crawl2.jpg	raczkować	raczkować	1359.24	455.278	7	92	68	1.25699	0.486269	0.73913	4.5	4.23411	3.92725	0.595466	5.43243	0.590909	6.8	2.21875
V_crawl2.jpg	raczkować	turlać się	1359.24	455.278	7	92	1	1.25699	0.486269	0.0108696			2.92725	0.216054		0.590909	6.8	2.21875
V_cry.jpg	płakać	płakać	792.422	179.19	1	98	98	0	0	1	2.59375	9.44336	0.189269	-0.82277	6.38462	0.304348	6.28889	4.28125
V_cut.jpg	ciąć	ciąć	1178.32	364.723	7	97	66	1.54051	0.54874	0.680412	3.75	7.99968	-1.54871	-1.48218	5.33333	0.478261	5.43182	3.93939
V_cut.jpg	ciąć	kroić	1178.32	364.723	7	97	1	1.54051	0.54874	0.0103093	3.95918	6.56103	-0.810731	-1.20218	6.65306	0.478261	5.43182	3.93939
V_cut.jpg	ciąć	obcinać	1178.32	364.723	7	97	1	1.54051	0.54874	0.0103093	4.22449	6.21461	2.93116	0.217537	6.20408	0.478261	5.43182	3.93939
V_cut.jpg	ciąć	przecinać	1178.32	364.723	7	97	9	1.54051	0.54874	0.0927835	3.75	6.21461	3.80015	0.547243	5.33333	0.478261	5.43182	3.93939
V_cut.jpg	ciąć	rozcinać	1178.32	364.723	7	97	4	1.54051	0.54874	0.0412371		4.86753	3.80015	0.547243		0.478261	5.43182	3.93939
V_cut.jpg	ciąć	ucinać	1178.32	364.723	7	97	2	1.54051	0.54874	0.0206186		5.45104	1.06217	-0.49158		0.478261	5.43182	3.93939
V_cut.jpg	ciąć	wycinać	1178.32	364.723	7	97	14	1.54051	0.54874	0.14433	3.75	6.2186	2.93116	0.217537	5.33333	0.478261	5.43182	3.93939
V_dance.jpg	tańczyć	tańczyć	1001.32	333.883	1	97	97	0	0	1	2.9375	9.29137	0.189269	-0.82277	6.625	0.44	4.68889	2.81818
V_dig.jpg	kopać	kopać	1068.23	353.854	5	94	88	0.464908	0.200225	0.93617	3.3125	8.30672	-0.810731	-1.20218	5.77778	0.363636	4.04444	2.93939
V_dig.jpg	kopać	sadzić	1068.23	353.854	5	94	2	0.464908	0.200225	0.0212766	4.4375	7.22839	0.320279	-0.773063	5.76744	0.363636	4.04444	2.93939
V_dig.jpg	kopać	wbijać	1068.23	353.854	5	94	2	0.464908	0.200225	0.0212766	4.59375	6.66441	3.06217	0.267244	5.18421	0.363636	4.04444	2.93939
V_dig.jpg	kopać	wykopywać	1068.23	353.854	5	94	1	0.464908	0.200225	0.0106383	3.3125	5.70044	3.79624	0.545759	5.77778	0.363636	4.04444	2.93939
V_dig.jpg	kopać	zakopywać	1068.23	353.854	5	94	1	0.464908	0.200225	0.0106383	3.3125	5.54518	3.79624	0.545759	5.77778	0.363636	4.04444	2.93939
V_dive.jpg	wskakiwać	nurkować	1356.4	370.536	5	95	23	1.99913	0.860977	0.242105	6.28571	6.89264	1.42725	-0.353065	6.5102	0.409091	3.37778	3.125
V_dive.jpg	wskakiwać	pływać	1356.4	370.536	5	95	23	1.99913	0.860977	0.242105	3.9375	8.39299	1.56217	-0.301874	6.46667	0.409091	3.37778	3.125
V_dive.jpg	wskakiwać	skakać	1356.4	370.536	5	95	24	1.99913	0.860977	0.252632	3.09375	8.62425	1.18927	-0.443357	6.18605	0.409091	3.37778	3.125
V_dive.jpg	wskakiwać	wskakiwać	1356.4	370.536	5	95	25	1.99913	0.860977	0.263158	4.59375	7.90323	5.29624	1.11488	6.2439	0.409091	3.37778	3.125
V_drag.jpg	ciągnąć	ciągnąć	1221.56	441.119	8	92	73	1.23809	0.412696	0.793478	3.53125	8.56102	2.05826	-0.113652	5.1791	0.5	3.38636	3.67647
V_drag.jpg	ciągnąć	dźwigać	1221.56	441.119	8	92	7	1.23809	0.412696	0.076087	5.04082	6.51026	1.56217	-0.301874	6.16327	0.5	3.38636	3.67647
V_drag.jpg	ciągnąć	iść	1221.56	441.119	8	92	1	1.23809	0.412696	0.0108696	2.48387	12.2473	-2.54871	-1.86159	6.08108	0.5	3.38636	3.67647
V_drag.jpg	ciągnąć	nieść	1221.56	441.119	8	92	1	1.23809	0.412696	0.0108696	3.59375	8.08055	-1.67972	-1.53189	5.46809	0.5	3.38636	3.67647
V_drag.jpg	ciągnąć	tachać	1221.56	441.119	8	92	1	1.23809	0.412696	0.0108696		2.77259	-0.30682	-1.01099		0.5	3.38636	3.67647
V_drag.jpg	ciągnąć	targać	1221.56	441.119	8	92	3	1.23809	0.412696	0.0326087	6.44898	5.34233	1.56217	-0.301874	5.71429	0.5	3.38636	3.67647
V_drag.jpg	ciągnąć	taszczyć	1221.56	441.119	8	92	4	1.23809	0.412696	0.0434783		4.67283	0.689269	-0.633063		0.5	3.38636	3.67647
V_drag.jpg	ciągnąć	wlec	1221.56	441.119	8	92	2	1.23809	0.412696	0.0217391		6.19644	1.68927	-0.253651		0.5	3.38636	3.67647
V_draw.jpg	rysować	malować	964.022	276.599	2	95	8	0.416844	0.416844	0.0842105	3.03125	8.09499	0.0582596	-0.872476	6.58537	0.608696	6.36364	3.46875
V_draw.jpg	rysować	rysować	964.022	276.599	2	95	87	0.416844	0.416844	0.915789	2.67742	7.26333	0.0582596	-0.872476	6.17073	0.608696	6.36364	3.46875
V_drill.jpg	wiercić	budować	1176.2	392.157	4	89	1	0.331933	0.165967	0.011236	3.20408	8.24643	0.55826	-0.68277	5.52778	0.565217	5.86667	2.81818
V_drill.jpg	wiercić	kłuć	1176.2	392.157	4	89	1	0.331933	0.165967	0.011236	4.73469	6.44095	0.689269	-0.633063	5.91837	0.565217	5.86667	2.81818
V_drill.jpg	wiercić	wiercić	1176.2	392.157	4	89	85	0.331933	0.165967	0.955056	4.09375	6.58341	3.05826	0.26576	5.975	0.565217	5.86667	2.81818
V_drill.jpg	wiercić	wkręcać	1176.2	392.157	4	89	2	0.331933	0.165967	0.0224719		5.47646	5.30015	1.11636		0.565217	5.86667	2.81818
V_drink2.jpg	pić	pić	907.491	177.093	1	96	96	0	0	1	2.25806	10.0093	-1.67972	-1.53189	6.2439	0.619048	5.91111	5.84848
V_drip.jpg	kapać	cieknąć	1062.02	323.391	7	96	5	0.747381	0.266222	0.0520833		6.08677	1.68927	-0.253651		0.434783	6.15556	4.67647
V_drip.jpg	kapać	kapać	1062.02	323.391	7	96	85	0.747381	0.266222	0.885417	3.75	5.59471	-0.810731	-1.20218	5.55882	0.434783	6.15556	4.67647
V_drip.jpg	kapać	kropić	1062.02	323.391	7	96	1	0.747381	0.266222	0.0104167		3.3322	1.12572	-0.467469		0.434783	6.15556	4.67647
V_drip.jpg	kapać	lać się	1062.02	323.391	7	96	2	0.747381	0.266222	0.0208333	4.40816		1.12181	-0.468953	5.69388	0.434783	6.15556	4.67647
V_drip.jpg	kapać	lecieć	1062.02	323.391	7	96	2	0.747381	0.266222	0.0208333	3.4375	10.2711	-1.17972	-1.34218	5.51351	0.434783	6.15556	4.67647
V_drip.jpg	kapać	padać	1062.02	323.391	7	96	1	0.747381	0.266222	0.0104167	3.41935	8.55526	-2.55262	-1.86308	6.12195	0.434783	6.15556	4.67647
V_drive1.jpg	jeździć	jeździć	1094.26	316.523	7	98	64	1.3734	0.489214	0.653061	4.625	9.15239	0.189269	-0.82277	6.25532	0.545455	5.51111	5.875
V_drive1.jpg	jeździć	jeździć autem	1094.26	316.523	7	98	1	1.3734	0.489214	0.0102041						0.545455	5.51111	5.875
V_drive1.jpg	jeździć	jeździć samochodem	1094.26	316.523	7	98	5	1.3734	0.489214	0.0510204			10.5737	3.11722		0.545455	5.51111	5.875
V_drive1.jpg	jeździć	kierować	1094.26	316.523	7	98	4	1.3734	0.489214	0.0408163	4.09375	8.8301	0.92725	-0.542771	6.33333	0.545455	5.51111	5.875
V_drive1.jpg	jeździć	prowadzić	1094.26	316.523	7	98	24	1.3734	0.489214	0.244898	4.09375	10.2099	1.92725	-0.163359	6.33333	0.545455	5.51111	5.875
V_drown.jpg	topić się	pływać	975.06	248.541	5	97	1	1.13855	0.490347	0.0103093	3.9375	8.39299	1.56217	-0.301874	6.46667	0.391304	5.51111	1.87879
V_drown.jpg	topić się	prosić	975.06	248.541	5	97	1	1.13855	0.490347	0.0103093	2.73469	12.4373	0.189269	-0.82277	5.44898	0.391304	5.51111	1.87879
V_drown.jpg	topić się	tonąć	975.06	248.541	5	97	43	1.13855	0.490347	0.443299	4.96875	7.07412	-0.679721	-1.15248	5.65	0.391304	5.51111	1.87879
V_drown.jpg	topić się	topić się	975.06	248.541	5	97	52	1.13855	0.490347	0.536082	4.67742		1.55826	-0.303358	5.7027	0.391304	5.51111	1.87879
V_dry.jpg	suszyć	suszyć	929.249	288.552	2	98	98	0	0	1	4.0625	6.42487	-0.679721	-1.15248	5.4359	0.545455	5.22222	4.34375
V_eat.jpg	jeść	jeść	976.404	286.457	1	97	97	0	0	1	2.13333	10.4835	-2.5448	-1.86011	6.56818	0.375	6.25	6.09091
V_erupt.jpg	wybuchać	eksplodować	1253.92	452.744	8	82	2	0.95341	0.317803	0.0243902		7.35883	7.53422	1.96399		0.565217	4.17778	2.18182
V_erupt.jpg	wybuchać	palić się	1253.92	452.744	8	82	1	0.95341	0.317803	0.0121951	3.96875		1.12181	-0.468953	5.82051	0.565217	4.17778	2.18182
V_erupt.jpg	wybuchać	rozpalać	1253.92	452.744	8	82	1	0.95341	0.317803	0.0121951	3.96875	6.10702	4.30015	0.736949	5.82051	0.565217	4.17778	2.18182
V_erupt.jpg	wybuchać	rozpryskiwać się	1253.92	452.744	8	82	1	0.95341	0.317803	0.0121951			8.70474	2.4081		0.565217	4.17778	2.18182
V_erupt.jpg	wybuchać	wybuchać	1253.92	452.744	8	82	69	0.95341	0.317803	0.841463	4.90625	6.65929	3.93116	0.59695	5.71429	0.565217	4.17778	2.18182
V_erupt.jpg	wybuchać	wylewać się	1253.92	452.744	8	82	7	0.95341	0.317803	0.0853659	4		5.23269	1.09077	5.67347	0.565217	4.17778	2.18182
V_erupt.jpg	wybuchać	wyskakiwać	1253.92	452.744	8	82	1	0.95341	0.317803	0.0121951		7.06476	5.66523	1.25488		0.565217	4.17778	2.18182
V_extinguish.jpg	gasić	gasić	1025.27	301.149	2	95	94	0.0842624	0.0842624	0.989474	4.03125	6.53379	-1.67972	-1.53189	5.55319	0.428571	5.84444	2.5
V_extinguish.jpg	gasić	ugaszać	1025.27	301.149	2	95	1	0.0842624	0.0842624	0.0105263	4.03125		2.06217	-0.112168	5.55319	0.428571	5.84444	2.5
V_fall1.jpg	spadać	przewracać się	1155.71	366.847	6	96	1	0.962522	0.372355	0.0104167			7.47067	1.93988		0.5	4.65909	1.55882
V_fall1.jpg	spadać	spadać	1155.71	366.847	6	96	80	0.962522	0.372355	0.833333	3.41935	9.63946	3.06217	0.267244	6.04651	0.5	4.65909	1.55882
V_fall1.jpg	spadać	upadać	1155.71	366.847	6	96	8	0.962522	0.372355	0.0833333	3.16327	6.93147	0.56217	-0.681286	6.18367	0.5	4.65909	1.55882
V_fall1.jpg	spadać	wchodzić	1155.71	366.847	6	96	1	0.962522	0.372355	0.0104167	3.02041	9.96213	2.18927	-0.0639451	6.06122	0.5	4.65909	1.55882
V_fall1.jpg	spadać	wspinać się	1155.71	366.847	6	96	4	0.962522	0.372355	0.0416667						0.5	4.65909	1.55882
V_fall1.jpg	spadać	wywracać się	1155.71	366.847	6	96	2	0.962522	0.372355	0.0208333			6.60168	1.61018		0.5	4.65909	1.55882
V_feed1.jpg	karmić	dawać	1147.72	320.099	6	97	3	0.908427	0.351427	0.0309278		10.773	-1.67972	-1.53189		0.434783	4	2.69697
V_feed1.jpg	karmić	dawać jeść	1147.72	320.099	6	97	2	0.908427	0.351427	0.0206186			3.35979	0.380165		0.434783	4	2.69697
V_feed1.jpg	karmić	dokarmiać	1147.72	320.099	6	97	1	0.908427	0.351427	0.0103093	2.96875	4.12713	4.66914	0.876948	5.57778	0.434783	4	2.69697
V_feed1.jpg	karmić	jeść	1147.72	320.099	6	97	8	0.908427	0.351427	0.0824742	2.13333	10.4835	-2.5448	-1.86011	6.56818	0.434783	4	2.69697
V_feed1.jpg	karmić	karmić	1147.72	320.099	6	97	82	0.908427	0.351427	0.845361	2.96875	8.0265	0.62572	-0.657175	5.57778	0.434783	4	2.69697
V_feed1.jpg	karmić	nakarmić	1147.72	320.099	6	97	1	0.908427	0.351427	0.0103093	2.96875	7.83162		-1.53189	5.57778	0.434783	4	2.69697
V_fight.jpg	bić się	bić się	1224.37	375.418	8	96	90	0.428487	0.142829	0.9375	3.75		0.621809	-0.658659	6.5102	0.608696	5.38636	2.5
V_fight.jpg	bić się	sprzeczać	1224.37	375.418	8	96	1	0.428487	0.142829	0.0104167		6.50129	2.93116	0.217537		0.608696	5.38636	2.5
V_fight.jpg	bić się	szarpać się	1224.37	375.418	8	96	2	0.428487	0.142829	0.0208333			4.35979	0.759577		0.608696	5.38636	2.5
V_fight.jpg	bić się	walczyć	1224.37	375.418	8	96	3	0.428487	0.142829	0.03125		10.2965	1.18927	-0.443357		0.608696	5.38636	2.5
V_file.jpg	piłować	czyścić	1408.51	467.292	8	87	2	0.684808	0.26492	0.0229885	4.02041	7.70976	0.189269	-0.82277	6.10204	0.521739	3.26667	4.4375
V_file.jpg	piłować	drapać	1408.51	467.292	8	87	1	0.684808	0.26492	0.0114943		6.71174	1.05826	-0.493064		0.521739	3.26667	4.4375
V_file.jpg	piłować	kłuć	1408.51	467.292	8	87	1	0.684808	0.26492	0.0114943	4.73469	6.44095	0.689269	-0.633063	5.91837	0.521739	3.26667	4.4375
V_file.jpg	piłować	obcinać	1408.51	467.292	8	87	2	0.684808	0.26492	0.0229885	4.22449	6.21461	2.93116	0.217537	6.20408	0.521739	3.26667	4.4375
V_file.jpg	piłować	piłować	1408.51	467.292	8	87	73	0.684808	0.26492	0.83908	4.875	4.59512	1.05826	-0.493064	5.86842	0.521739	3.26667	4.4375
V_file.jpg	piłować	szlifować	1408.51	467.292	8	87	1	0.684808	0.26492	0.0114943		4.80402	3.92725	0.595466		0.521739	3.26667	4.4375
V_fish2.jpg	łowić	łapać	1126.98	408.113	3	91	1	0.801275	0.505548	0.010989	7.8125	8.4457	-0.810731	-1.20218	5.88095	0.454545	5.95556	2.41176
V_fish2.jpg	łowić	łowić	1126.98	408.113	3	91	72	0.801275	0.505548	0.791209	4.65625	7.02909	-0.74327	-1.17659	5.80952	0.454545	5.95556	2.41176
V_fish2.jpg	łowić	wędkować	1126.98	408.113	3	91	18	0.801275	0.505548	0.197802	4.65625	5.59842	5.79624	1.30458	5.80952	0.454545	5.95556	2.41176
V_fly2n.jpg	lecieć	frunąć	1070.55	348.598	4	95	6	0.339855	0.169928	0.0631579		4.12713	1.18927	-0.443357		0.375	4.28889	4.4375
V_fly2n.jpg	lecieć	lecieć	1070.55	348.598	4	95	89	0.339855	0.169928	0.936842	3.4375	10.2711	-1.17972	-1.34218	5.51351	0.375	4.28889	4.4375
V_fry.jpg	smażyć	gotować	1245.57	403.94	5	93	27	1.31918	0.56814	0.290323	3.46875	8.56998	0.0582596	-0.872476	6.2	0.347826	6.04444	5.76471
V_fry.jpg	smażyć	piec	1245.57	403.94	5	93	2	1.31918	0.56814	0.0215054	4.1875	7.59035	1.18927	-0.443357	6.21429	0.347826	6.04444	5.76471
V_fry.jpg	smażyć	robić jajecznicę	1245.57	403.94	5	93	4	1.31918	0.56814	0.0430108			9.14119	2.5737		0.347826	6.04444	5.76471
V_fry.jpg	smażyć	smażyć	1245.57	403.94	5	93	59	1.31918	0.56814	0.634409	4.3125	7.32975	1.18927	-0.443357	6.15385	0.347826	6.04444	5.76471
V_fry.jpg	smażyć	zdejmować	1245.57	403.94	5	93	1	1.31918	0.56814	0.0107527		7.65776	4.79624	0.925171		0.347826	6.04444	5.76471
V_glue.jpg	kleić	kleić	1289.21	348.347	11	94	77	1.23488	0.356961	0.819149	3.65625	6.29342	0.189269	-0.82277	5.60417	0.380952	5.93333	3.06061
V_glue.jpg	kleić	malować	1289.21	348.347	11	94	1	1.23488	0.356961	0.0106383	3.03125	8.09499	0.0582596	-0.872476	6.58537	0.380952	5.93333	3.06061
V_glue.jpg	kleić	naklejać	1289.21	348.347	11	94	3	1.23488	0.356961	0.0319149		3.71357	3.80015	0.547243		0.380952	5.93333	3.06061
V_glue.jpg	kleić	przyklejać	1289.21	348.347	11	94	4	1.23488	0.356961	0.0425532	3.65625	5.35659	5.66914	1.25636	5.60417	0.380952	5.93333	3.06061
V_glue.jpg	kleić	robić wycinanki	1289.21	348.347	11	94	1	1.23488	0.356961	0.0106383			9.14119	2.5737		0.380952	5.93333	3.06061
V_glue.jpg	kleić	rysować	1289.21	348.347	11	94	3	1.23488	0.356961	0.0319149	2.67742	7.26333	0.0582596	-0.872476	6.17073	0.380952	5.93333	3.06061
V_glue.jpg	kleić	sklejać	1289.21	348.347	11	94	1	1.23488	0.356961	0.0106383	3.65625	4.17439	3.93116	0.59695	5.60417	0.380952	5.93333	3.06061
V_glue.jpg	kleić	smarować	1289.21	348.347	11	94	1	1.23488	0.356961	0.0106383		5.83188	3.92725	0.595466		0.380952	5.93333	3.06061
V_glue.jpg	kleić	wyklejać	1289.21	348.347	11	94	1	1.23488	0.356961	0.0106383	3.65625		4.80015	0.926655	5.60417	0.380952	5.93333	3.06061
V_glue.jpg	kleić	zaklejać	1289.21	348.347	11	94	1	1.23488	0.356961	0.0106383	3.65625	3.91202	4.80015	1.25636	5.60417	0.380952	5.93333	3.06061
V_glue.jpg	kleić	zaznaczać	1289.21	348.347	11	94	1	1.23488	0.356961	0.0106383		5.1358	3.80015	0.547243		0.380952	5.93333	3.06061
V_golf.jpg	grać	celować	1526.4	543.249	12	90	1	1.9855	0.553842	0.0111111	5.67347	7.74846	1.55826	-0.303358	6.16327	0.25	2.34091	1.69697
V_golf.jpg	grać	grać	1526.4	543.249	12	90	51	1.9855	0.553842	0.566667	4.25806	10.8318	-0.67581	-1.15099	6.3125	0.25	2.34091	1.69697
V_golf.jpg	grać	grać w golfa	1526.4	543.249	12	90	18	1.9855	0.553842	0.2	4.25806		9.10168	2.55871	5.77778	0.25	2.34091	1.69697
V_golf.jpg	grać	grać w tenisa	1526.4	543.249	12	90	1	1.9855	0.553842	0.0111111	4.25806		8.97067	2.509	5.77778	0.25	2.34091	1.69697
V_golf.jpg	grać	kopać	1526.4	543.249	12	90	1	1.9855	0.553842	0.0111111	3.21875	8.30672	-0.810731	-1.20218	6.14	0.25	2.34091	1.69697
V_golf.jpg	grać	odbijać	1526.4	543.249	12	90	4	1.9855	0.553842	0.0444444		7.50879	1.43116	-0.351581		0.25	2.34091	1.69697
V_golf.jpg	grać	przymierzać się	1526.4	543.249	12	90	1	1.9855	0.553842	0.0111111			7.97067	2.12959		0.25	2.34091	1.69697
V_golf.jpg	grać	trafiać	1526.4	543.249	12	90	1	1.9855	0.553842	0.0111111		7.63095	2.43116	0.0278313		0.25	2.34091	1.69697
V_golf.jpg	grać	uderzać	1526.4	543.249	12	90	10	1.9855	0.553842	0.111111	3.40816	8.05102	0.56217	-0.681286	6.26531	0.25	2.34091	1.69697
V_golf.jpg	grać	uprawiać	1526.4	543.249	12	90	1	1.9855	0.553842	0.0111111		8.76655	2.80015	0.167831		0.25	2.34091	1.69697
V_golf.jpg	grać	wymierzać	1526.4	543.249	12	90	1	1.9855	0.553842	0.0111111		5.16479	4.30015	0.736949		0.25	2.34091	1.69697
V_grate.jpg	trzeć	ciąć	1346.37	490.847	11	83	1	1.7573	0.507973	0.0120482	3.75	7.99968	-1.54871	-1.48218	5.33333	0.68	4.97727	4.78125
V_grate.jpg	trzeć	gotować	1346.37	490.847	11	83	3	1.7573	0.507973	0.0361446	3.46875	8.56998	0.0582596	-0.872476	6.2	0.68	4.97727	4.78125
V_grate.jpg	trzeć	kroić	1346.37	490.847	11	83	1	1.7573	0.507973	0.0120482	3.95918	6.56103	-0.810731	-1.20218	6.65306	0.68	4.97727	4.78125
V_grate.jpg	trzeć	obierać	1346.37	490.847	11	83	4	1.7573	0.507973	0.0481928	4.22581	5.60947	0.93116	-0.541287	5.7027	0.68	4.97727	4.78125
V_grate.jpg	trzeć	robić sałatkę	1346.37	490.847	11	83	1	1.7573	0.507973	0.0120482			6.40321	1.53488		0.68	4.97727	4.78125
V_grate.jpg	trzeć	skrobać	1346.37	490.847	11	83	1	1.7573	0.507973	0.0120482		4.81218	3.92725	0.595466		0.68	4.97727	4.78125
V_grate.jpg	trzeć	szatkować	1346.37	490.847	11	83	1	1.7573	0.507973	0.0120482		2.77259	2.92725	0.216054		0.68	4.97727	4.78125
V_grate.jpg	trzeć	ścierać	1346.37	490.847	11	83	8	1.7573	0.507973	0.0963855	4.36735	5.01064	2.56217	0.077538	6.22449	0.68	4.97727	4.78125
V_grate.jpg	trzeć	tarkować	1346.37	490.847	11	83	3	1.7573	0.507973	0.0361446			2.42725	0.0263476		0.68	4.97727	4.78125
V_grate.jpg	trzeć	trzeć	1346.37	490.847	11	83	58	1.7573	0.507973	0.698795	4.25	5.90263	-1.04871	-1.29247	5.375	0.68	4.97727	4.78125
V_grate.jpg	trzeć	ucierać	1346.37	490.847	11	83	2	1.7573	0.507973	0.0240964		3.09104	1.56217	-0.301874		0.68	4.97727	4.78125
V_grill.jpg	grillować	gotować	1287.68	430.383	7	95	2	1.41624	0.504473	0.0210526	3.46875	8.56998	0.0582596	-0.872476	6.2	0.583333	6.43182	3.54545
V_grill.jpg	grillować	grillować	1287.68	430.383	7	95	69	1.41624	0.504473	0.726316	8.3125	5.48064	3.79624	0.545759	6.09302	0.583333	6.43182	3.54545
V_grill.jpg	grillować	piec	1287.68	430.383	7	95	4	1.41624	0.504473	0.0421053	4.1875	7.59035	1.18927	-0.443357	6.21429	0.583333	6.43182	3.54545
V_grill.jpg	grillować	przekręcać	1287.68	430.383	7	95	1	1.41624	0.504473	0.0105263		5.75574	6.53813	1.58607		0.583333	6.43182	3.54545
V_grill.jpg	grillować	przewracać	1287.68	430.383	7	95	2	1.41624	0.504473	0.0210526			4.16914	0.687242		0.583333	6.43182	3.54545
V_grill.jpg	grillować	robić grilla	1287.68	430.383	7	95	4	1.41624	0.504473	0.0421053			6.03422	1.39488		0.583333	6.43182	3.54545
V_grill.jpg	grillować	smażyć	1287.68	430.383	7	95	13	1.41624	0.504473	0.136842	4.3125	7.32975	1.18927	-0.443357	6.15385	0.583333	6.43182	3.54545
V_hammer.jpg	wbijać	naprawiać	1266.87	421.613	5	94	1	1.26661	0.5455	0.0106383		7.48941	3.66914	0.497536		0.458333	5.47727	3.12121
V_hammer.jpg	wbijać	przybijać	1266.87	421.613	5	94	40	1.26661	0.5455	0.425532	4.59375	5.2832	3.80015	0.547243	5.18421	0.458333	5.47727	3.12121
V_hammer.jpg	wbijać	stukać	1266.87	421.613	5	94	2	1.26661	0.5455	0.0212766		6.02345	2.56217	0.077538		0.458333	5.47727	3.12121
V_hammer.jpg	wbijać	uderzać	1266.87	421.613	5	94	1	1.26661	0.5455	0.0106383	3.40816	8.05102	0.56217	-0.681286	6.26531	0.458333	5.47727	3.12121
V_hammer.jpg	wbijać	wbijać	1266.87	421.613	5	94	50	1.26661	0.5455	0.531915	4.59375	6.66441	3.06217	0.267244	5.18421	0.458333	5.47727	3.12121
V_hatch.jpg	wykluwać się	ćwierkać	1179.73	380.256	6	92	1	0.464718	0.179777	0.0108696		4.94164	3.30015	0.357537		0.541667	6.6	1.9697
V_hatch.jpg	wykluwać się	rodzić się	1179.73	380.256	6	92	1	0.464718	0.179777	0.0108696			1.12181	-0.468953		0.541667	6.6	1.9697
V_hatch.jpg	wykluwać się	wychodzić	1179.73	380.256	6	92	3	0.464718	0.179777	0.0326087			2.05826	-0.113652		0.541667	6.6	1.9697
V_hatch.jpg	wykluwać się	wydostawać się	1179.73	380.256	6	92	1	0.464718	0.179777	0.0108696			7.46676	1.9384		0.541667	6.6	1.9697
V_hatch.jpg	wykluwać się	wykluwać się	1179.73	380.256	6	92	86	0.464718	0.179777	0.934783	5.1875		9.10168	2.55871	5.65116	0.541667	6.6	1.9697
V_hitchhike2.jpg	łapać	czekać	1596.49	520.098	8	80	8	1.74379	0.581265	0.1	3.02041	11.4163	0.19318	-0.821286	5.83673	0.409091	1.97778	2.59375
V_hitchhike2.jpg	łapać	łapać	1596.49	520.098	8	80	50	1.74379	0.581265	0.625	7.8125	8.4457	-0.810731	-1.20218	5.88095	0.409091	1.97778	2.59375
V_hitchhike2.jpg	łapać	łowić	1596.49	520.098	8	80	1	1.74379	0.581265	0.0125	5.80952	7.02909	-0.74327	-1.17659	5.80952	0.409091	1.97778	2.59375
V_hitchhike2.jpg	łapać	stać	1596.49	520.098	8	80	2	1.74379	0.581265	0.025		11.9738	1.18927	-0.443357		0.409091	1.97778	2.59375
V_hitchhike2.jpg	łapać	szukać	1596.49	520.098	8	80	3	1.74379	0.581265	0.0375						0.409091	1.97778	2.59375
V_hitchhike2.jpg	łapać	wyciągać	1596.49	520.098	8	80	1	1.74379	0.581265	0.0125		8.15133	4.30015	0.736949		0.409091	1.97778	2.59375
V_hitchhike2.jpg	łapać	wystawiać	1596.49	520.098	8	80	1	1.74379	0.581265	0.0125		7.27517	5.66914	1.25636		0.409091	1.97778	2.59375
V_hitchhike2.jpg	łapać	zatrzymywać	1596.49	520.098	8	80	14	1.74379	0.581265	0.175	3.61224	8.56903	4.66523	0.875465	5.55102	0.409091	1.97778	2.59375
V_hug.jpg	przytulać	cieszyć się	1053.26	301.158	13	97	2	1.0822	0.292452	0.0206186			1.62181	-0.279246		0.541667	5.37778	4.41176
V_hug.jpg	przytulać	kochać	1053.26	301.158	13	97	1	1.0822	0.292452	0.0103093		11.5362	-0.80682	-1.2007		0.541667	5.37778	4.41176
V_hug.jpg	przytulać	nieść	1053.26	301.158	13	97	1	1.0822	0.292452	0.0103093	3.59375	8.08055	-1.67972	-1.53189	5.46809	0.541667	5.37778	4.41176
V_hug.jpg	przytulać	obściskiwać	1053.26	301.158	13	97	1	1.0822	0.292452	0.0103093		5.09987	6.03422	1.39488		0.541667	5.37778	4.41176
V_hug.jpg	przytulać	przytulać	1053.26	301.158	13	97	79	1.0822	0.292452	0.814433	2.77419	6.6958	2.80015	0.167831	6.33333	0.541667	5.37778	4.41176
V_hug.jpg	przytulać	ściskać	1053.26	301.158	13	97	2	1.0822	0.292452	0.0206186		6.99302	3.93116	0.59695		0.541667	5.37778	4.41176
V_hug.jpg	przytulać	trzymać	1053.26	301.158	13	97	1	1.0822	0.292452	0.0103093		11.077	1.06217	-0.49158		0.541667	5.37778	4.41176
V_hug.jpg	przytulać	tulić	1053.26	301.158	13	97	10	1.0822	0.292452	0.103093	2.77419	5.71703	-1.67972	-1.53189	6.33333	0.541667	5.37778	4.41176
V_hunt.jpg	strzelać	celować	1257.76	323.783	6	94	7	1.3478	0.521402	0.0744681	5.67347	7.74846	1.55826	-0.303358	6.16327	0.409091	4.63636	1.84848
V_hunt.jpg	strzelać	mierzyć	1257.76	323.783	6	94	3	1.3478	0.521402	0.0319149	4.8125	7.43071	0.189269	-0.82277	5.35	0.409091	4.63636	1.84848
V_hunt.jpg	strzelać	namierzać	1257.76	323.783	6	94	1	1.3478	0.521402	0.0106383		7.18083	3.30015	0.357537		0.409091	4.63636	1.84848
V_hunt.jpg	strzelać	polować	1257.76	323.783	6	94	15	1.3478	0.521402	0.159574	5.09375	8.42508	2.05826	-0.113652	5.61538	0.409091	4.63636	1.84848
V_hunt.jpg	strzelać	strzelać	1257.76	323.783	6	94	67	1.3478	0.521402	0.712766		9.84681	3.93116	0.59695		0.409091	4.63636	1.84848
V_hunt.jpg	strzelać	zabijać	1257.76	323.783	6	94	1	1.3478	0.521402	0.0106383		9.7133	3.93116	0.59695		0.409091	4.63636	1.84848
V_iron1.jpg	prasować	prasować	1047.69	416.526	1	94	94	0	0	1	4.46875	5.65599	1.92725	-0.163359	6.35714	0.583333	6.65909	4.34375
V_jump1.jpg	skakać	cieszyć się	1091.21	379.444	4	98	1	0.629648	0.314824	0.0102041			1.62181	-0.279246		0.619048	4.68182	3.54545
V_jump1.jpg	skakać	podskakiwać	1091.21	379.444	4	98	2	0.629648	0.314824	0.0204082		6.36303	5.53422	1.20517		0.619048	4.68182	3.54545
V_jump1.jpg	skakać	skakać	1091.21	379.444	4	98	87	0.629648	0.314824	0.887755	3.09375	8.62425	1.18927	-0.443357	6.18605	0.619048	4.68182	3.54545
V_jump1.jpg	skakać	tańczyć	1091.21	379.444	4	98	8	0.629648	0.314824	0.0816327	2.9375	9.29137	0.189269	-0.82277	6.625	0.619048	4.68182	3.54545
V_kick2n.jpg	kopać	grać	1013.45	355.352	6	94	6	0.969289	0.374972	0.0638298	4.25806	10.8318	-0.67581	-1.15099	6.3125	0.416667	4.48889	2.9697
V_kick2n.jpg	kopać	grać w piłkę	1013.45	355.352	6	94	3	0.969289	0.374972	0.0319149			7.10168	1.79988		0.416667	4.48889	2.9697
V_kick2n.jpg	kopać	kopać	1013.45	355.352	6	94	79	0.969289	0.374972	0.840426	3.21875	8.30672	-0.810731	-1.20218	6.14	0.416667	4.48889	2.9697
V_kick2n.jpg	kopać	odbijać	1013.45	355.352	6	94	3	0.969289	0.374972	0.0319149		7.50879	1.43116	-0.351581		0.416667	4.48889	2.9697
V_kick2n.jpg	kopać	podbijać	1013.45	355.352	6	94	2	0.969289	0.374972	0.0212766		6.33859	3.80015	0.547243		0.416667	4.48889	2.9697
V_kick2n.jpg	kopać	uderzać	1013.45	355.352	6	94	1	0.969289	0.374972	0.0106383	3.40816	8.05102	0.56217	-0.681286	6.26531	0.416667	4.48889	2.9697
V_kiss1.jpg	całować	całować	1041.87	321.252	3	97	93	0.281391	0.177538	0.958763	3.53125	8.73101	1.05826	-0.493064	6.2	0.565217	4.93333	4.26471
V_kiss1.jpg	całować	dawać buzi	1041.87	321.252	3	97	3	0.281391	0.177538	0.0309278			2.35979	0.000752317		0.565217	4.93333	4.26471
V_kiss1.jpg	całować	dawać buziaka	1041.87	321.252	3	97	1	0.281391	0.177538	0.0103093			4.09777	0.660163		0.565217	4.93333	4.26471
V_knit.jpg	szyć	dziergać	1395.32	554.314	10	75	10	2.59239	0.780389	0.133333	8.18367	4.02535	2.06217	-0.112168	5.59184	0.478261	2.68889	2.69697
V_knit.jpg	szyć	haftować	1395.32	554.314	10	75	1	2.59239	0.780389	0.0133333		4.47734	3.92725	0.595466		0.478261	2.68889	2.69697
V_knit.jpg	szyć	nawlekać	1395.32	554.314	10	75	1	2.59239	0.780389	0.0133333	5.81633		3.30015	0.357537	6.57143	0.478261	2.68889	2.69697
V_knit.jpg	szyć	pleść	1395.32	554.314	10	75	3	2.59239	0.780389	0.04		6.58755	1.18927	-0.443357		0.478261	2.68889	2.69697
V_knit.jpg	szyć	pracować	1395.32	554.314	10	75	1	2.59239	0.780389	0.0133333		11.155	1.92725	-0.163359		0.478261	2.68889	2.69697
V_knit.jpg	szyć	robić	1395.32	554.314	10	75	3	2.59239	0.780389	0.04		12.4781	-1.24327	-1.36629		0.478261	2.68889	2.69697
V_knit.jpg	szyć	robić na drutach	1395.32	554.314	10	75	15	2.59239	0.780389	0.2	5.03125		8.2722	2.24399	6.11628	0.478261	2.68889	2.69697
V_knit.jpg	szyć	szyć	1395.32	554.314	10	75	25	2.59239	0.780389	0.333333	3.90625	6.96979	-0.179721	-0.962769	5.70588	0.478261	2.68889	2.69697
V_knit.jpg	szyć	szydełkować	1395.32	554.314	10	75	14	2.59239	0.780389	0.186667	7.42857	4.09434	6.66523	1.63429	6.16327	0.478261	2.68889	2.69697
V_knit.jpg	szyć	tkać	1395.32	554.314	10	75	2	2.59239	0.780389	0.0266667		5.8693	0.32419	-0.771579		0.478261	2.68889	2.69697
V_knock.jpg	pukać	pukać	924.641	232.833	2	98	97	0.0821431	0.0821431	0.989796	3.28125	7.47647	-0.80682	-1.2007	6.14286	0.391304	6.46667	3.75758
V_knock.jpg	pukać	stukać	924.641	232.833	2	98	1	0.0821431	0.0821431	0.0102041		6.02345	2.56217	0.077538		0.391304	6.46667	3.75758
V_laugh4n.jpg	śmiać się	cieszyć się	893.851	274.705	3	98	1	0.0821431	0.0518265	0.0102041			1.62181	-0.279246		0.363636	5.95556	5.15625
V_laugh4n.jpg	śmiać się	śmiać się	893.851	274.705	3	98	97	0.0821431	0.0518265	0.989796	2.75		4.35979	0.759577	6.18421	0.363636	5.95556	5.15625
V_lick1.jpg	lizać	lizać	897.101	217.646	1	97	97	0	0	1	3.28125	7.08506	-1.67972	-1.53189	5.94737	0.521739	4.93333	4.28125
V_light.jpg	zapalać	gasić	1213.14	445.28	10	94	1	1.18961	0.358108	0.0106383	4.03125	6.53379	-1.67972	-1.53189	5.55319	0.458333	4.64444	4.35294
V_light.jpg	zapalać	odpalać	1213.14	445.28	10	94	3	1.18961	0.358108	0.0319149		6.95559	3.43116	0.407244		0.458333	4.64444	4.35294
V_light.jpg	zapalać	palić się	1213.14	445.28	10	94	11	1.18961	0.358108	0.117021	3.8125		1.12181	-0.468953	5.91176	0.458333	4.64444	4.35294
V_light.jpg	zapalać	płonąć	1213.14	445.28	10	94	2	1.18961	0.358108	0.0212766	5.30612	7.97934	1.18927	-0.443357	6.5102	0.458333	4.64444	4.35294
V_light.jpg	zapalać	podpalać	1213.14	445.28	10	94	1	1.18961	0.358108	0.0106383		5.99396	4.30015	0.736949		0.458333	4.64444	4.35294
V_light.jpg	zapalać	rozpalać	1213.14	445.28	10	94	1	1.18961	0.358108	0.0106383	3.96875	6.10702	4.30015	0.736949	5.82051	0.458333	4.64444	4.35294
V_light.jpg	zapalać	zapalać	1213.14	445.28	10	94	74	1.18961	0.358108	0.787234	3.64516	6.6896	2.93116	0.217537	5.57895	0.458333	4.64444	4.35294
V_light.jpg	zapalać	zaświecać	1213.14	445.28	10	94	1	1.18961	0.358108	0.0106383			5.66914	1.25636		0.458333	4.64444	4.35294
V_listen3.jpg	słuchać	słuchać	922.265	256.959	1	98	98	0	0	1	2.84375	11.2722	2.06217	-0.112168	5.6	0.409091	5.24444	6.41176
V_marry.jpg	brać ślub	brać ślub	1795.67	532.865	18	77	26	2.93786	0.704536	0.337662	4.75		5.72878	1.27899	5.5	0.44	6.59091	2.94118
V_marry.jpg	brać ślub	nakładać	1795.67	532.865	18	77	4	2.93786	0.704536	0.0519481		6.54535	3.80015	0.547243		0.44	6.59091	2.94118
V_marry.jpg	brać ślub	oświadczać się	1795.67	532.865	18	77	4	2.93786	0.704536	0.0519481			6.97067	1.75018		0.44	6.59091	2.94118
V_marry.jpg	brać ślub	pobierać się	1795.67	532.865	18	77	2	2.93786	0.704536	0.025974			2.20882	-0.0565263		0.44	6.59091	2.94118
V_marry.jpg	brać ślub	przyrzekać	1795.67	532.865	18	77	1	2.93786	0.704536	0.012987		7.5689	3.80015	0.547243		0.44	6.59091	2.94118
V_marry.jpg	brać ślub	trzymać	1795.67	532.865	18	77	1	2.93786	0.704536	0.012987		11.077	1.06217	-0.49158		0.44	6.59091	2.94118
V_marry.jpg	brać ślub	wkładać	1795.67	532.865	18	77	4	2.93786	0.704536	0.0519481	3.08163	7.86978	3.93116	0.59695	5.77551	0.44	6.59091	2.94118
V_marry.jpg	brać ślub	wsadzać	1795.67	532.865	18	77	1	2.93786	0.704536	0.012987		6.72863	2.06217	-0.112168		0.44	6.59091	2.94118
V_marry.jpg	brać ślub	wychodzić za mąż	1795.67	532.865	18	77	7	2.93786	0.704536	0.0909091	6.71429		8.83575		5.61224	0.44	6.59091	2.94118
V_marry.jpg	brać ślub	zakładać obrączkę	1795.67	532.865	18	77	14	2.93786	0.704536	0.181818	2.83673		11.3156		5.91837	0.44	6.59091	2.94118
V_marry.jpg	brać ślub	zaręczać się	1795.67	532.865	18	77	7	2.93786	0.704536	0.0909091	7.28571		6.10168	1.42047	6.08163	0.44	6.59091	2.94118
V_marry.jpg	brać ślub	żenić się	1795.67	532.865	18	77	6	2.93786	0.704536	0.0779221			2.12181	-0.0895404		0.44	6.59091	2.94118
V_massage1a.jpg	masować	masować	970.182	271.216	2	95	93	0.147311	0.147311	0.978947	4.84375	5.87212	1.05826	-0.493064	6.25	0.583333	6.54545	3.20588
V_massage1a.jpg	masować	robić masaż	970.182	271.216	2	95	2	0.147311	0.147311	0.0210526			4.16523	0.685759		0.583333	6.54545	3.20588
V_measure.jpg	mierzyć	mierzyć	1150.18	277.44	2	98	91	0.371232	0.371232	0.928571	4.8125	7.43071	0.189269	-0.82277	5.35	0.541667	6.02273	3.11765
V_measure.jpg	mierzyć	odmierzać	1150.18	277.44	2	98	7	0.371232	0.371232	0.0714286	4.8125	4.2485	4.30015	0.736949	5.35	0.541667	6.02273	3.11765
V_melt2n.jpg	topić się	cieknąć	1353.01	409.913	13	94	2	1.77853	0.480628	0.0212766		6.08677	1.68927	-0.253651		0.47619	2.53333	3.60606
V_melt2n.jpg	topić się	jeść	1353.01	409.913	13	94	1	1.77853	0.480628	0.0106383	2.13333	10.4835	-2.5448	-1.86011	6.56818	0.47619	2.53333	3.60606
V_melt2n.jpg	topić się	kapać	1353.01	409.913	13	94	7	1.77853	0.480628	0.0744681	3.75	5.59471	-0.810731	-1.20218	5.55882	0.47619	2.53333	3.60606
V_melt2n.jpg	topić się	ociekać	1353.01	409.913	13	94	1	1.77853	0.480628	0.0106383		5.07517	1.06217	-0.49158		0.47619	2.53333	3.60606
V_melt2n.jpg	topić się	rozpływać się	1353.01	409.913	13	94	1	1.77853	0.480628	0.0106383			7.47067	1.93988		0.47619	2.53333	3.60606
V_melt2n.jpg	topić się	rozpuszczać się	1353.01	409.913	13	94	2	1.77853	0.480628	0.0212766			6.47067	1.56047		0.47619	2.53333	3.60606
V_melt2n.jpg	topić się	roztapiać się	1353.01	409.913	13	94	6	1.77853	0.480628	0.0638298	4.65625		7.47067	1.93988	5.10638	0.47619	2.53333	3.60606
V_melt2n.jpg	topić się	ściekać	1353.01	409.913	13	94	1	1.77853	0.480628	0.0106383			2.06217	-0.112168		0.47619	2.53333	3.60606
V_melt2n.jpg	topić się	topić się	1353.01	409.913	13	94	63	1.77853	0.480628	0.670213	4.67742		1.55826	-0.303358	5.7027	0.47619	2.53333	3.60606
V_melt2n.jpg	topić się	topnieć	1353.01	409.913	13	94	10	1.77853	0.480628	0.106383	4.65625	5.46806	2.42725	0.0263476	5.10638	0.47619	2.53333	3.60606
V_milk1.jpg	doić	doić	1082.74	371.179	1	98	98	0	0	1	4.65625	5.29832	-0.679721	-1.15248	5.83333	0.636364	6.73333	2.24242
V_mix.jpg	miksować	kręcić	1214.08	388.597	6	93	1	0.821371	0.31775	0.0107527		9.25196	1.05826	-0.493064		0.5	5.77778	4.39394
V_mix.jpg	miksować	mieszać	1214.08	388.597	6	93	8	0.821371	0.31775	0.0860215	3.6875	8.50674	0.0621703	-0.870993	5.80952	0.5	5.77778	4.39394
V_mix.jpg	miksować	miksować	1214.08	388.597	6	93	80	0.821371	0.31775	0.860215	5.41935	4.12713	2.92725	0.216054	6.04255	0.5	5.77778	4.39394
V_mix.jpg	miksować	piec	1214.08	388.597	6	93	1	0.821371	0.31775	0.0107527	4.1875	7.59035	1.18927	-0.443357	6.21429	0.5	5.77778	4.39394
V_mix.jpg	miksować	robić ciasto	1214.08	388.597	6	93	2	0.821371	0.31775	0.0215054			4.66523	0.875465		0.5	5.77778	4.39394
V_mix.jpg	miksować	ubijać	1214.08	388.597	6	93	1	0.821371	0.31775	0.0107527		5.28827	1.56217	-0.301874		0.5	5.77778	4.39394
V_mop.jpg	myć	czyścić	1221.23	389.79	7	97	1	1.532	0.545708	0.0103093	4.02041	7.70976	0.189269	-0.82277	6.10204	0.48	5.86667	4.72727
V_mop.jpg	myć	mopować	1221.23	389.79	7	97	1	1.532	0.545708	0.0103093			0.0582596	-0.872476		0.48	5.86667	4.72727
V_mop.jpg	myć	myć	1221.23	389.79	7	97	64	1.532	0.545708	0.659794	2.59184	8.04687	-1.67972	-1.53189	5.94872	0.48	5.86667	4.72727
V_mop.jpg	myć	sprzątać	1221.23	389.79	7	97	18	1.532	0.545708	0.185567	4	8.01632	3.80015	0.547243	6.07692	0.48	5.86667	4.72727
V_mop.jpg	myć	szorować	1221.23	389.79	7	97	2	1.532	0.545708	0.0206186		5.91889	1.05826	-0.493064		0.48	5.86667	4.72727
V_mop.jpg	myć	wycierać	1221.23	389.79	7	97	2	1.532	0.545708	0.0206186	3.55102	6.20658	2.93116	0.217537	6.32653	0.48	5.86667	4.72727
V_mop.jpg	myć	zmywać	1221.23	389.79	7	97	9	1.532	0.545708	0.0927835	4.44898	7.44483	3.06217	0.267244	6.69388	0.48	5.86667	4.72727
V_open2.jpg	otwierać	odkręcać	1029.13	280.975	2	97	1	0.0828366	0.0828366	0.0103093		4.7185	4.66914	0.876948		0.416667	3.75556	4.33333
V_open2.jpg	otwierać	otwierać	1029.13	280.975	2	97	96	0.0828366	0.0828366	0.989691	2.84375	9.26936	1.80015	-0.211582	5.80851	0.416667	3.75556	4.33333
V_operate.jpg	operować	ciąć	1514.51	484.125	12	89	1	1.4484	0.41868	0.011236	3.75	7.99968	-1.54871	-1.48218	5.33333	0.375	5.73333	2.69697
V_operate.jpg	operować	kroić	1514.51	484.125	12	89	1	1.4484	0.41868	0.011236	3.95918	6.56103	-0.810731	-1.20218	6.65306	0.375	5.73333	2.69697
V_operate.jpg	operować	leczyć	1514.51	484.125	12	89	2	1.4484	0.41868	0.0224719		8.44934	-1.17972	-1.34218		0.375	5.73333	2.69697
V_operate.jpg	operować	operować	1514.51	484.125	12	89	67	1.4484	0.41868	0.752809	6.09375	7.43838	2.92725	0.216054	5.18367	0.375	5.73333	2.69697
V_operate.jpg	operować	pracować	1514.51	484.125	12	89	1	1.4484	0.41868	0.011236		11.155	1.92725	-0.163359		0.375	5.73333	2.69697
V_operate.jpg	operować	prowadzić operację	1514.51	484.125	12	89	1	1.4484	0.41868	0.011236			11.4427	3.44693		0.375	5.73333	2.69697
V_operate.jpg	operować	robić operację	1514.51	484.125	12	89	2	1.4484	0.41868	0.0224719			8.2722	2.24399		0.375	5.73333	2.69697
V_operate.jpg	operować	robić zabieg	1514.51	484.125	12	89	1	1.4484	0.41868	0.011236			5.53422	1.20517		0.375	5.73333	2.69697
V_operate.jpg	operować	szyć	1514.51	484.125	12	89	9	1.4484	0.41868	0.101124	3.90625	6.96979	-0.179721	-0.962769	5.70588	0.375	5.73333	2.69697
V_operate.jpg	operować	wykonywać operację	1514.51	484.125	12	89	1	1.4484	0.41868	0.011236			12.3117			0.375	5.73333	2.69697
V_operate.jpg	operować	zszywać	1514.51	484.125	12	89	2	1.4484	0.41868	0.0224719	3.90625	5.273	4.06217	0.646656	5.70588	0.375	5.73333	2.69697
V_paint.jpg	malować	malować	1057.5	256.732	2	96	90	0.33729	0.33729	0.9375	3.03125	8.09499	0.0582596	-0.872476	6.58537	0.454545	5.15556	3.27273
V_paint.jpg	malować	rysować	1057.5	256.732	2	96	6	0.33729	0.33729	0.0625	2.67742	7.26333	0.0582596	-0.872476	6.17073	0.454545	5.15556	3.27273
V_pee.jpg	sikać	korzystać z toalety	1184.49	406.961	6	93	1	0.767684	0.296981	0.0107527			11.3156	3.3987		0.708333	5.68889	4.81818
V_pee.jpg	sikać	oddawać mocz	1184.49	406.961	6	93	5	0.767684	0.296981	0.0537634			4.22878	0.70987		0.708333	5.68889	4.81818
V_pee.jpg	sikać	sikać	1184.49	406.961	6	93	81	0.767684	0.296981	0.870968	2.5	7.46908	0.19318	-0.821286	6.34091	0.708333	5.68889	4.81818
V_pee.jpg	sikać	siusiać	1184.49	406.961	6	93	1	0.767684	0.296981	0.0107527	2.5	5.52943	0.19318	-0.821286	6.34091	0.708333	5.68889	4.81818
V_pee.jpg	sikać	załatwiać się	1184.49	406.961	6	93	5	0.767684	0.296981	0.0537634			6.97067	1.75018		0.708333	5.68889	4.81818
V_peel.jpg	obierać	ciąć	1023.58	324.155	6	96	1	0.718684	0.278025	0.0104167	3.75	7.99968	-1.54871	-1.48218	5.33333	0.583333	5.44444	4.36364
V_peel.jpg	obierać	kroić	1023.58	324.155	6	96	5	0.718684	0.278025	0.0520833	3.95918	6.56103	-0.810731	-1.20218	6.65306	0.583333	5.44444	4.36364
V_peel.jpg	obierać	obierać	1023.58	324.155	6	96	85	0.718684	0.278025	0.885417	4.22581	5.60947	0.93116	-0.541287	5.7027	0.583333	5.44444	4.36364
V_peel.jpg	obierać	skrobać	1023.58	324.155	6	96	3	0.718684	0.278025	0.03125		4.81218	3.92725	0.595466		0.583333	5.44444	4.36364
V_peel.jpg	obierać	strugać	1023.58	324.155	6	96	2	0.718684	0.278025	0.0208333	6.42857	4.59512	3.93116	0.59695	6.20408	0.583333	5.44444	4.36364
V_photograph.jpg	robić zdjęcie	fotografować	1218.73	402.73	6	94	34	1.39601	0.540051	0.361702	4.25	6.25575	7.90321	2.10399	6.21538	0.695652	6.48889	4.78125
V_photograph.jpg	robić zdjęcie	pstrykać	1218.73	402.73	6	94	1	1.39601	0.540051	0.0106383		4.77912	3.30015	0.357537		0.695652	6.48889	4.78125
V_photograph.jpg	robić zdjęcie	robić	1218.73	402.73	6	94	6	1.39601	0.540051	0.0638298	4.25	12.4781	-1.24327	-1.36629	6.21538	0.695652	6.48889	4.78125
V_photograph.jpg	robić zdjęcie	robić zdjęcie	1218.73	402.73	6	94	52	1.39601	0.540051	0.553191	4.25		6.40321	1.53488	6.21538	0.695652	6.48889	4.78125
V_photograph.jpg	robić zdjęcie	zumować	1218.73	402.73	6	94	1	1.39601	0.540051	0.0106383			2.55826	0.0760543		0.695652	6.48889	4.78125
V_pick.jpg	zrywać	obierać	1024.96	337.605	6	98	1	1.052	0.406968	0.0102041	4.22581	5.60947	0.93116	-0.541287	5.7027	0.454545	4.77273	2.88235
V_pick.jpg	zrywać	rwać	1024.96	337.605	6	98	2	1.052	0.406968	0.0204082		6.09807	-0.616171	-1.12836		0.454545	4.77273	2.88235
V_pick.jpg	zrywać	urywać	1024.96	337.605	6	98	2	1.052	0.406968	0.0204082		5.62402	1.56217	-0.301874		0.454545	4.77273	2.88235
V_pick.jpg	zrywać	zbierać	1024.96	337.605	6	98	15	1.052	0.406968	0.153061	3.14286	9.04133	4.43116	0.786656	5.87755	0.454545	4.77273	2.88235
V_pick.jpg	zrywać	zdejmować	1024.96	337.605	6	98	1	1.052	0.406968	0.0102041		7.65776	4.79624	0.925171		0.454545	4.77273	2.88235
V_pick.jpg	zrywać	zrywać	1024.96	337.605	6	98	77	1.052	0.406968	0.785714	3.5625	7.30988	3.06217	0.267244	5.70455	0.454545	4.77273	2.88235
V_pinch.jpg	szczypać	ciągnąć	1060.02	317.321	5	93	1	0.468878	0.201935	0.0107527	3.53125	8.56102	2.05826	-0.113652	5.1791	0.541667	6.20455	2.69697
V_pinch.jpg	szczypać	dotykać	1060.02	317.321	5	93	2	0.468878	0.201935	0.0215054		9.30856	0.93116	-0.541287		0.541667	6.20455	2.69697
V_pinch.jpg	szczypać	drapać	1060.02	317.321	5	93	2	0.468878	0.201935	0.0215054		6.71174	1.05826	-0.493064		0.541667	6.20455	2.69697
V_pinch.jpg	szczypać	szczypać	1060.02	317.321	5	93	87	0.468878	0.201935	0.935484	3.78125	5.65249	2.05826	-0.113652	5.83721	0.541667	6.20455	2.69697
V_pinch.jpg	szczypać	ściskać	1060.02	317.321	5	93	1	0.468878	0.201935	0.0107527		6.99302	3.93116	0.59695		0.541667	6.20455	2.69697
V_plant1.jpg	sadzić	przesadzać	1057.46	333.951	8	90	1	0.880561	0.29352	0.0111111		7.83558	4.80015	0.926655		0.583333	6.08889	3.125
V_plant1.jpg	sadzić	sadzić	1057.46	333.951	8	90	78	0.880561	0.29352	0.866667	4.4375	7.22839	0.320279	-0.773063	5.76744	0.583333	6.08889	3.125
V_plant1.jpg	sadzić	wkładać	1057.46	333.951	8	90	3	0.880561	0.29352	0.0333333	3.08163	7.86978	3.93116	0.59695	5.77551	0.583333	6.08889	3.125
V_plant1.jpg	sadzić	wsadzać	1057.46	333.951	8	90	4	0.880561	0.29352	0.0444444		6.72863	2.06217	-0.112168		0.583333	6.08889	3.125
V_plant1.jpg	sadzić	wyciągać	1057.46	333.951	8	90	1	0.880561	0.29352	0.0111111		8.15133	4.30015	0.736949		0.583333	6.08889	3.125
V_plant1.jpg	sadzić	zakopywać	1057.46	333.951	8	90	1	0.880561	0.29352	0.0111111		5.54518	3.79624	0.545759		0.583333	6.08889	3.125
V_plant1.jpg	sadzić	zasadzać	1057.46	333.951	8	90	2	0.880561	0.29352	0.0222222		3.55535	3.93116	0.59695		0.583333	6.08889	3.125
V_play1.jpg	grać	grać	992.59	338.551	3	97	90	0.44505	0.280795	0.927835	4.25806	10.8318	-0.67581	-1.15099	6.3125	0.478261	5.95455	3.42424
V_play1.jpg	grać	grać na fortepianie	992.59	338.551	3	97	4	0.44505	0.280795	0.0412371	4.25806		14.8156	4.72665	6.3125	0.478261	5.95455	3.42424
V_play1.jpg	grać	grać na pianinie	992.59	338.551	3	97	3	0.44505	0.280795	0.0309278	4.25806		10.2087	2.97871	6.3125	0.478261	5.95455	3.42424
V_plow.jpg	orać	bronować	1581.43	541.338	10	81	2	0.944173	0.284224	0.0246914			2.92725	0.216054		0.72	5.2	2.33333
V_plow.jpg	orać	jeździć	1581.43	541.338	10	81	2	0.944173	0.284224	0.0246914		9.15239	0.189269	-0.82277		0.72	5.2	2.33333
V_plow.jpg	orać	kopać	1581.43	541.338	10	81	1	0.944173	0.284224	0.0123457	3.3125	8.30672	-0.810731	-1.20218	5.77778	0.72	5.2	2.33333
V_plow.jpg	orać	kosić	1581.43	541.338	10	81	1	0.944173	0.284224	0.0123457		5.77455	-0.679721	-1.15248		0.72	5.2	2.33333
V_plow.jpg	orać	orać	1581.43	541.338	10	81	70	0.944173	0.284224	0.864198	6.25	5.90263	-1.54871	-1.48218	5.12766	0.72	5.2	2.33333
V_plow.jpg	orać	orać	1581.43	541.338	10	81	70	0.944173	0.284224	0.864198	6.25	11.155	-1.54871	-1.48218	5.12766	0.72	5.2	2.33333
V_plow.jpg	orać	pracować	1581.43	541.338	10	81	2	0.944173	0.284224	0.0246914		11.155	1.92725	-0.163359		0.72	5.2	2.33333
V_plow.jpg	orać	uprawiać	1581.43	541.338	10	81	2	0.944173	0.284224	0.0246914		8.76655	2.80015	0.167831		0.72	5.2	2.33333
V_plow.jpg	orać	urzyźniać	1581.43	541.338	10	81	1	0.944173	0.284224	0.0123457						0.72	5.2	2.33333
V_post2.jpg	wrzucać	doręczać	1395.55	432.805	9	94	1	2.01013	0.634127	0.0106383		4.21951	1.80015	-0.211582		0.428571	3.22727	3.38235
V_post2.jpg	wrzucać	nadawać	1395.55	432.805	9	94	1	2.01013	0.634127	0.0106383		8.68118	1.05826	-0.493064		0.428571	3.22727	3.38235
V_post2.jpg	wrzucać	składać	1395.55	432.805	9	94	1	2.01013	0.634127	0.0106383		8.60667	3.43116	0.407244		0.428571	3.22727	3.38235
V_post2.jpg	wrzucać	wkładać	1395.55	432.805	9	94	27	2.01013	0.634127	0.287234	3.08163	7.86978	3.93116	0.59695	5.77551	0.428571	3.22727	3.38235
V_post2.jpg	wrzucać	wręczać	1395.55	432.805	9	94	1	2.01013	0.634127	0.0106383		5.75257	2.93116	0.217537		0.428571	3.22727	3.38235
V_post2.jpg	wrzucać	wrzucać	1395.55	432.805	9	94	45	2.01013	0.634127	0.478723	3.42857	6.92952	3.06217	0.267244	5.89796	0.428571	3.22727	3.38235
V_post2.jpg	wrzucać	wsadzać	1395.55	432.805	9	94	5	2.01013	0.634127	0.0531915		6.72863	2.06217	-0.112168		0.428571	3.22727	3.38235
V_post2.jpg	wrzucać	wsuwać	1395.55	432.805	9	94	2	2.01013	0.634127	0.0212766		5.12396	2.06217	-0.112168		0.428571	3.22727	3.38235
V_post2.jpg	wrzucać	wysyłać	1395.55	432.805	9	94	11	2.01013	0.634127	0.117021	4.4375	8.80657	3.93116	0.59695	4.70455	0.428571	3.22727	3.38235
V_pour2.jpg	nalewać	lać się	1081.17	345.207	5	97	10	1.09888	0.473263	0.103093						0.48	5.88889	6.28125
V_pour2.jpg	nalewać	nalewać	1081.17	345.207	5	97	75	1.09888	0.473263	0.773196	3.46875	5.67332	2.93116	0.217537	6	0.48	5.88889	6.28125
V_pour2.jpg	nalewać	polewać	1081.17	345.207	5	97	1	1.09888	0.473263	0.0103093		5.27811	1.93116	-0.161875		0.48	5.88889	6.28125
V_pour2.jpg	nalewać	rozlewać	1081.17	345.207	5	97	1	1.09888	0.473263	0.0103093	3.1875	5.48894	2.80015	0.167831	5.725	0.48	5.88889	6.28125
V_pour2.jpg	nalewać	wlewać	1081.17	345.207	5	97	10	1.09888	0.473263	0.103093	4.40816	5.5835	3.06217	0.267244	5.69388	0.48	5.88889	6.28125
V_pull2.jpg	ciągnąć	ciągnąć	978.335	315.499	2	96	90	0.33729	0.33729	0.9375	3.53125	8.56102	2.05826	-0.113652	5.1791	0.26087	5.46667	2.09091
V_pull2.jpg	ciągnąć	przeciągać	978.335	315.499	2	96	6	0.33729	0.33729	0.0625	3.53125	6.1334	5.16914	1.06665	5.1791	0.26087	5.46667	2.09091
V_push.jpg	pchać	ciągnąć	981.481	375.621	5	94	1	0.551733	0.237619	0.0106383	3.53125	8.56102	2.05826	-0.113652	5.1791	0.227273	5.57778	2.51515
V_push.jpg	pchać	cisnąć	981.481	375.621	5	94	1	0.551733	0.237619	0.0106383		6.05209	1.68927	-0.253651		0.227273	5.57778	2.51515
V_push.jpg	pchać	pchać	981.481	375.621	5	94	86	0.551733	0.237619	0.914894	3.4375	7.64396	-0.67581	-1.15099	5.29787	0.227273	5.57778	2.51515
V_push.jpg	pchać	popychać	981.481	375.621	5	94	5	0.551733	0.237619	0.0531915		6.78784	2.43116	0.0278313		0.227273	5.57778	2.51515
V_push.jpg	pchać	przesuwać	981.481	375.621	5	94	1	0.551733	0.237619	0.0106383		6.83733	2.30015	-0.0218754		0.227273	5.57778	2.51515
V_rain.jpg	padać	lać	1070.27	365.661	2	98	4	0.246023	0.246023	0.0408163	4.40816	8.50045	-1.67972	-1.53189	5.69388	0.458333	6.5	4.75758
V_rain.jpg	padać	padać	1070.27	365.661	2	98	94	0.246023	0.246023	0.959184	3.41935	8.55526	-2.55262	-1.86308	6.12195	0.458333	6.5	4.75758
V_rake.jpg	grabić	grabić	1165.22	360.497	8	91	77	0.973048	0.324349	0.846154	4.125	5.0626	1.62572	-0.277763	6.06383	0.375	6.31818	3.09091
V_rake.jpg	grabić	sprzątać	1165.22	360.497	8	91	3	0.973048	0.324349	0.032967	4	8.01632	3.80015	0.547243	6.07692	0.375	6.31818	3.09091
V_rake.jpg	grabić	zagrabiać	1165.22	360.497	8	91	1	0.973048	0.324349	0.010989			5.16914	1.06665		0.375	6.31818	3.09091
V_rake.jpg	grabić	zamiatać	1165.22	360.497	8	91	5	0.973048	0.324349	0.0549451	4.03125	5.65599	3.30015	0.357537	6.26667	0.375	6.31818	3.09091
V_rake.jpg	grabić	zbierać	1165.22	360.497	8	91	3	0.973048	0.324349	0.032967	3.14286	9.04133	4.43116	0.786656	5.87755	0.375	6.31818	3.09091
V_rake.jpg	grabić	zgarniać	1165.22	360.497	8	91	1	0.973048	0.324349	0.010989		6.29711	4.43116	0.786656		0.375	6.31818	3.09091
V_rake.jpg	grabić	zmiatać	1165.22	360.497	8	91	1	0.973048	0.324349	0.010989	4.03125	6.19032	2.93116	0.217537	6.26667	0.375	6.31818	3.09091
V_read.jpg	czytać	czytać	972.486	271.065	2	98	97	0.0821431	0.0821431	0.989796	3.03125	9.95423	0.19318	-0.821286	6.32	0.625	6.25	6.06061
V_read.jpg	czytać	uczyć się	972.486	271.065	2	98	1	0.0821431	0.0821431	0.0102041			-0.247181	-0.988364		0.625	6.25	6.06061
V_ride.jpg	jeździć	jeździć	1114.11	369.218	8	97	66	1.44433	0.481444	0.680412	5.375	9.15239	0.189269	-0.82277	5.91667	0.5	3.28889	2.55882
V_ride.jpg	jeździć	jeździć konno	1114.11	369.218	8	97	16	1.44433	0.481444	0.164948	5.375		5.59777	1.22928	5.91667	0.5	3.28889	2.55882
V_ride.jpg	jeździć	jeździć na koniu	1114.11	369.218	8	97	7	1.44433	0.481444	0.0721649	5.375		6.96676	1.74869	5.91667	0.5	3.28889	2.55882
V_ride.jpg	jeździć	siedzieć	1114.11	369.218	8	97	6	1.44433	0.481444	0.0618557	2.59375	10.4334	-0.679721	-1.15248	6.425	0.5	3.28889	2.55882
V_ride.jpg	jeździć	ujeżdżać	1114.11	369.218	8	97	2	1.44433	0.481444	0.0206186		5.8522	3.93116	0.59695		0.5	3.28889	2.55882
V_ring.jpg	dzwonić	dzwonić	1092.63	322.969	3	96	93	0.229319	0.144684	0.96875	3.5	10.3869	0.189269	-0.82277	5.92857	0.409091	3.31111	4.33333
V_ring.jpg	dzwonić	naciskać	1092.63	322.969	3	96	2	0.229319	0.144684	0.0208333		7.83439	2.80015	0.167831		0.409091	3.31111	4.33333
V_ring.jpg	dzwonić	tynkować	1092.63	322.969	3	96	1	0.229319	0.144684	0.0104167			3.92725	0.595466		0.409091	3.31111	4.33333
V_roast.jpg	piec	gotować	1486.2	480.379	10	87	4	1.67857	0.5053	0.045977	3.46875	8.56998	0.0582596	-0.872476	6.2	0.48	4	3
V_roast.jpg	piec	grillować	1486.2	480.379	10	87	15	1.67857	0.5053	0.172414	8.3125	5.48064	3.79624	0.545759	6.09302	0.48	4	3
V_roast.jpg	piec	opiekać	1486.2	480.379	10	87	1	1.67857	0.5053	0.0114943	4.1875	4.67283	1.93116	-0.161875	6.21429	0.48	4	3
V_roast.jpg	piec	piec	1486.2	480.379	10	87	51	1.67857	0.5053	0.586207	4.1875	7.59035	1.18927	-0.443357	6.21429	0.48	4	3
V_roast.jpg	piec	skwierczeć	1486.2	480.379	10	87	1	1.67857	0.5053	0.0114943		4.46591	4.79624	0.925171		0.48	4	3
V_roast.jpg	piec	smażyć	1486.2	480.379	10	87	15	1.67857	0.5053	0.172414	4.3125	7.32975	1.18927	-0.443357	6.15385	0.48	4	3
V_row2.jpg	wiosłować	odpychać	1357.72	526.586	5	91	1	1.15161	0.495969	0.010989		6.06146	2.93116	0.217537		0.5	6.22222	2.12121
V_row2.jpg	wiosłować	płynąć	1357.72	526.586	5	91	43	1.15161	0.495969	0.472527	3.9375	8.77122	0.689269	-0.633063	6.46667	0.5	6.22222	2.12121
V_row2.jpg	wiosłować	popychać	1357.72	526.586	5	91	1	1.15161	0.495969	0.010989		6.78784	2.43116	0.0278313		0.5	6.22222	2.12121
V_row2.jpg	wiosłować	wiosłować	1357.72	526.586	5	91	46	1.15161	0.495969	0.505495	5.25	6.51175	5.79624	1.30458	6.18367	0.5	6.22222	2.12121
V_run.jpg	biec	biec	847.976	259.969	2	98	98	0	0	1	2.71875	9.25004	1.05826	-0.493064	6.11364	0.521739	6.18182	3.59375
V_sail2n.jpg	płynąć	dryfować	1431.71	450.878	9	94	1	1.56499	0.493699	0.0106383		6.42972	4.92725	0.974878		0.6	3.40909	2.57576
V_sail2n.jpg	płynąć	płynąć	1431.71	450.878	9	94	51	1.56499	0.493699	0.542553	3.9375	8.77122	0.689269	-0.633063	6.46667	0.6	3.40909	2.57576
V_sail2n.jpg	płynąć	przechylać się	1431.71	450.878	9	94	1	1.56499	0.493699	0.0106383			5.10168	1.04106		0.6	3.40909	2.57576
V_sail2n.jpg	płynąć	sterować	1431.71	450.878	9	94	1	1.56499	0.493699	0.0106383		7.52564	4.92725	0.974878		0.6	3.40909	2.57576
V_sail2n.jpg	płynąć	surfować	1431.71	450.878	9	94	3	1.56499	0.493699	0.0319149	9.02041	6.55536	3.92725	0.595466	5.7907	0.6	3.40909	2.57576
V_sail2n.jpg	płynąć	szybować	1431.71	450.878	9	94	1	1.56499	0.493699	0.0106383		5.38907	2.05826	-0.113652		0.6	3.40909	2.57576
V_sail2n.jpg	płynąć	wiosłować	1431.71	450.878	9	94	2	1.56499	0.493699	0.0212766	5.25	6.51175	5.79624	1.30458	6.18367	0.6	3.40909	2.57576
V_sail2n.jpg	płynąć	żeglować	1431.71	450.878	9	94	34	1.56499	0.493699	0.361702	6.125	6.32615	5.42725	1.16458	5.86486	0.6	3.40909	2.57576
V_saw2.jpg	piłować	ciąć	1338.3	484.706	9	85	32	1.9195	0.605536	0.376471	3.75	7.99968	-1.54871	-1.48218	5.33333	0.434783	5.57778	2.09091
V_saw2.jpg	piłować	kroić	1338.3	484.706	9	85	3	1.9195	0.605536	0.0352941	3.95918	6.56103	-0.810731	-1.20218	6.65306	0.434783	5.57778	2.09091
V_saw2.jpg	piłować	obcinać	1338.3	484.706	9	85	3	1.9195	0.605536	0.0352941	4.22449	6.21461	2.93116	0.217537	6.20408	0.434783	5.57778	2.09091
V_saw2.jpg	piłować	odcinać	1338.3	484.706	9	85	2	1.9195	0.605536	0.0235294		6.70564	2.93116	0.217537		0.434783	5.57778	2.09091
V_saw2.jpg	piłować	piłować	1338.3	484.706	9	85	39	1.9195	0.605536	0.458824	4.875	4.59512	1.05826	-0.493064	5.86842	0.434783	5.57778	2.09091
V_saw2.jpg	piłować	przecinać	1338.3	484.706	9	85	2	1.9195	0.605536	0.0235294		6.21461	3.80015	0.547243		0.434783	5.57778	2.09091
V_saw2.jpg	piłować	rżnąć	1338.3	484.706	9	85	1	1.9195	0.605536	0.0117647		6.93828	0.320279	-0.773063		0.434783	5.57778	2.09091
V_saw2.jpg	piłować	ucinać	1338.3	484.706	9	85	2	1.9195	0.605536	0.0235294		5.45104	1.06217	-0.49158		0.434783	5.57778	2.09091
V_saw2.jpg	piłować	wycinać	1338.3	484.706	9	85	1	1.9195	0.605536	0.0117647		6.2186	2.93116	0.217537		0.434783	5.57778	2.09091
V_search.jpg	szukać	chować się	1258.96	346.879	8	95	11	1.16919	0.389731	0.115789	3.10204		2.49471	0.0519428	6.32653	0.52381	4.88636	2.54545
V_search.jpg	szukać	iść	1258.96	346.879	8	95	1	1.16919	0.389731	0.0105263	2.48387	12.2473	-2.54871	-1.86159	6.08108	0.52381	4.88636	2.54545
V_search.jpg	szukać	poszukiwać	1258.96	346.879	8	95	1	1.16919	0.389731	0.0105263	2.93878	8.2204	2.79624	0.166347	4.97727	0.52381	4.88636	2.54545
V_search.jpg	szukać	schylać się	1258.96	346.879	8	95	1	1.16919	0.389731	0.0105263			4.3637	0.761061		0.52381	4.88636	2.54545
V_search.jpg	szukać	skradać się	1258.96	346.879	8	95	1	1.16919	0.389731	0.0105263			5.23269	1.09077		0.52381	4.88636	2.54545
V_search.jpg	szukać	szukać	1258.96	346.879	8	95	74	1.16919	0.389731	0.778947	2.93878	10.9048	0.19318	-0.821286	4.97727	0.52381	4.88636	2.54545
V_search.jpg	szukać	wchodzić	1258.96	346.879	8	95	6	1.16919	0.389731	0.0631579	3.02041	9.96213	2.18927	-0.0639451	6.06122	0.52381	4.88636	2.54545
V_sew1.jpg	szyć	cerować	1111.09	453.37	4	93	1	0.25672	0.12836	0.0107527		4.04305	2.05826	-0.113652		0.434783	5.63636	2.5625
V_sew1.jpg	szyć	robić na maszynie	1111.09	453.37	4	93	1	0.25672	0.12836	0.0107527			8.2722	2.24399		0.434783	5.63636	2.5625
V_sew1.jpg	szyć	szyć	1111.09	453.37	4	93	90	0.25672	0.12836	0.967742	3.90625	6.96979	-0.179721	-0.962769	5.70588	0.434783	5.63636	2.5625
V_sew1.jpg	szyć	zszywać	1111.09	453.37	4	93	1	0.25672	0.12836	0.0107527	3.90625	5.273	4.06217	0.646656	5.70588	0.434783	5.63636	2.5625
V_sharpen2.jpg	ostrzyć	ciąć	1462.55	395.65	10	91	8	1.44765	0.435785	0.0879121							5.63636	3.03125
V_sharpen2.jpg	ostrzyć	kroić	1462.55	395.65	10	91	12	1.44765	0.435785	0.131868	3.95918	6.56103	-0.810731	-1.20218	6.65306		5.63636	3.03125
V_sharpen2.jpg	ostrzyć	ostrzyć	1462.55	395.65	10	91	65	1.44765	0.435785	0.714286	5.125	5.57973	1.18927	-0.443357	5.075		5.63636	3.03125
V_sharpen2.jpg	ostrzyć	przecinać	1462.55	395.65	10	91	2	1.44765	0.435785	0.021978		6.21461	3.80015	0.547243			5.63636	3.03125
V_sharpen2.jpg	ostrzyć	przykrajać	1462.55	395.65	10	91	1	1.44765	0.435785	0.010989			5.66914	1.25636			5.63636	3.03125
V_sharpen2.jpg	ostrzyć	szlifować	1462.55	395.65	10	91	1	1.44765	0.435785	0.010989		4.80402	3.92725	0.595466			5.63636	3.03125
V_sharpen2.jpg	ostrzyć	tępić	1462.55	395.65	10	91	1	1.44765	0.435785	0.010989		4.62497	1.62572	-0.277763			5.63636	3.03125
V_sharpen2.jpg	ostrzyć	ucinać	1462.55	395.65	10	91	1	1.44765	0.435785	0.010989	3.75	5.45104	1.06217	-0.49158	5.33333		5.63636	3.03125
V_shave.jpg	golić się	golić się	915.162	246.95	2	98	98	0	0	1	6.14634		0.621809	-0.658659	4.9375	0.583333	6.28889	4.14706
V_shear.jpg	strzyc	ciąć	1469.33	407.248	7	86	1	1.60424	0.571441	0.0116279	3.75	7.99968	-1.54871	-1.48218	5.33333	0.44	2.8	1.48485
V_shear.jpg	strzyc	golić	1469.33	407.248	7	86	35	1.60424	0.571441	0.406977	4.9375	7.11477	-1.67972	-1.53189	6.14634	0.44	2.8	1.48485
V_shear.jpg	strzyc	obcinać	1469.33	407.248	7	86	6	1.60424	0.571441	0.0697674	4.22449	6.21461	2.93116	0.217537	6.20408	0.44	2.8	1.48485
V_shear.jpg	strzyc	obierać	1469.33	407.248	7	86	1	1.60424	0.571441	0.0116279	4.22581	5.60947	0.93116	-0.541287	5.7027	0.44	2.8	1.48485
V_shear.jpg	strzyc	pielęgnować	1469.33	407.248	7	86	1	1.60424	0.571441	0.0116279		5.56068	6.90321	1.72458		0.44	2.8	1.48485
V_shear.jpg	strzyc	strzyc	1469.33	407.248	7	86	41	1.60424	0.571441	0.476744	4.74194	5.77455	2.55826	0.0760543	5.88372	0.44	2.8	1.48485
V_shear.jpg	strzyc	ścinać	1469.33	407.248	7	86	1	1.60424	0.571441	0.0116279		5.96615	2.56217	0.077538		0.44	2.8	1.48485
V_shower.jpg	myć się	brać	1194.59	447.44	7	97	1	1.58029	0.562911	0.0103093	3.22449	8.69885	-0.810731	-1.20218	6.77551	0.4	5.46667	6.53125
V_shower.jpg	myć się	brać kąpiel	1194.59	447.44	7	97	1	1.58029	0.562911	0.0103093	3.22449		5.83575	1.31957	6.77551	0.4	5.46667	6.53125
V_shower.jpg	myć się	brać prysznic	1194.59	447.44	7	97	20	1.58029	0.562911	0.206186	5		7.83575	2.0784	6.53659	0.4	5.46667	6.53125
V_shower.jpg	myć się	kąpać się	1194.59	447.44	7	97	23	1.58029	0.562911	0.237113	2.83871		2.35979	0.000752317	6.125	0.4	5.46667	6.53125
V_shower.jpg	myć się	myć się	1194.59	447.44	7	97	52	1.58029	0.562911	0.536082	2.61224		0.621809	-0.658659	6.55102	0.4	5.46667	6.53125
V_sing2n.jpg	śpiewać	śpiewać	814.451	196.374	1	98	98	0	0	1	2.9375	9.28201	2.93116	0.217537	6.13333	0.391304	6.02273	4.5
V_sink.jpg	tonąć	płynąć	1112.22	331.82	5	96	3	0.908243	0.391159	0.03125	3.9375	8.77122	0.689269	-0.633063	6.46667	0.458333	3.02273	1.64706
V_sink.jpg	tonąć	tonąć	1112.22	331.82	5	96	74	0.908243	0.391159	0.770833	4.96875	7.07412	-0.679721	-1.15248	5.65	0.458333	3.02273	1.64706
V_sink.jpg	tonąć	topić się	1112.22	331.82	5	96	19	0.908243	0.391159	0.197917						0.458333	3.02273	1.64706
V_sit.jpg	siedzieć	opierać	892.694	250.034	2	98	1	0.0821431	0.0821431	0.0102041		7.83953	0.93116	-0.541287		0.565217	6.11364	6.23529
V_sit.jpg	siedzieć	siedzieć	892.694	250.034	2	98	97	0.0821431	0.0821431	0.989796	2.59375	10.4334	-0.679721	-1.15248	6.425	0.565217	6.11364	6.23529
V_skate.jpg	jeździć	biegać	1184.18	382.1	5	94	1	0.689678	0.297028	0.0106383	2.71875	8.50876	1.06217	-0.49158	6.11364	0.590909	2.40909	3.20588
V_skate.jpg	jeździć	jeździć	1184.18	382.1	5	94	79	0.689678	0.297028	0.840426	6.9375	9.15239	0.189269	-0.82277	6.14286	0.590909	2.40909	3.20588
V_skate.jpg	jeździć	jeździć na rolkach	1184.18	382.1	5	94	14	0.689678	0.297028	0.148936	6.9375		9.70474	2.78752	6.14286	0.590909	2.40909	3.20588
V_ski.jpg	jeździć	jeździć	1290.89	409.457	6	88	41	1.45073	0.624796	0.465909	4.625	9.15239	0.189269	-0.82277	6.25532	0.291667	5.88636	2.90909
V_ski.jpg	jeździć	jeździć na nartach	1290.89	409.457	6	88	9	1.45073	0.624796	0.102273	4.625		8.20474	2.2184	6.25532	0.291667	5.88636	2.90909
V_ski.jpg	jeździć	skręcać	1290.89	409.457	6	88	1	1.45073	0.624796	0.0113636		7.00125	4.80015	0.926655		0.291667	5.88636	2.90909
V_ski.jpg	jeździć	zjeżdżać	1290.89	409.457	6	88	36	1.45073	0.624796	0.409091	3.46875	7.63627	4.93116	0.976362	6.14634	0.291667	5.88636	2.90909
V_sleep2.jpg	spać	spać	855.188	261.321	2	98	97	0.0821431	0.0821431	0.989796	2.3871	10.5478	-0.112261	-0.937174	6.225	0.545455	6.66667	6.69697
V_sleep2.jpg	spać	zasypiać	855.188	261.321	2	98	1	0.0821431	0.0821431	0.0102041		7.02019	3.29624	0.356053		0.545455	6.66667	6.69697
V_slide.jpg	zjeżdżać	jeździć	902.544	328.808	4	97	2	0.289173	0.144586	0.0206186		9.15239	0.189269	-0.82277		0.636364	6.44444	2.78788
V_slide.jpg	zjeżdżać	ślizgać się	902.544	328.808	4	97	2	0.289173	0.144586	0.0206186	4.16327		7.23269	1.84959	6.36735	0.636364	6.44444	2.78788
V_slide.jpg	zjeżdżać	zjeżdżać	902.544	328.808	4	97	93	0.289173	0.144586	0.958763	3.46875	7.63627	4.93116	0.976362	6.14634	0.636364	6.44444	2.78788
V_slip.jpg	poślizgiwać się	poślizgiwać się	1489.4	522.75	18	92	25	2.63758	0.632524	0.271739	4.1875		7.33575	1.88869	6.21951	0.52	5.18182	1.78788
V_slip.jpg	poślizgiwać się	potykać się	1489.4	522.75	18	92	6	2.63758	0.632524	0.0652174			3.73269	0.521648		0.52	5.18182	1.78788
V_slip.jpg	poślizgiwać się	przewracać się	1489.4	522.75	18	92	20	2.63758	0.632524	0.217391			7.47067	1.93988		0.52	5.18182	1.78788
V_slip.jpg	poślizgiwać się	spadać	1489.4	522.75	18	92	3	2.63758	0.632524	0.0326087	3.41935	9.63946	3.06217	0.267244	6.04651	0.52	5.18182	1.78788
V_slip.jpg	poślizgiwać się	ślizgać się	1489.4	522.75	18	92	15	2.63758	0.632524	0.163043	4.16327		7.23269	1.84959	6.36735	0.52	5.18182	1.78788
V_slip.jpg	poślizgiwać się	upadać	1489.4	522.75	18	92	11	2.63758	0.632524	0.119565	3.16327	6.93147	0.56217	-0.681286	6.18367	0.52	5.18182	1.78788
V_slip.jpg	poślizgiwać się	wywalać się	1489.4	522.75	18	92	1	2.63758	0.632524	0.0108696			4.73269	0.90106		0.52	5.18182	1.78788
V_slip.jpg	poślizgiwać się	wywracać się	1489.4	522.75	18	92	11	2.63758	0.632524	0.119565			6.60168	1.61018		0.52	5.18182	1.78788
V_smell1.jpg	wąchać	wąchać	975.678	290.557	1	94	94	0	0	1	3.3125	6.54965	1.06217	-0.49158	5.4898	0.541667	6.02222	4.625
V_snow.jpg	padać	leżeć	1458.77	359.411	7	90	1	1.23439	0.439698	0.0111111	2.55102	9.51022	-1.67972	-1.53189	6.73469	0.416667	5.86667	4.42424
V_snow.jpg	padać	padać	1458.77	359.411	7	90	66	1.23439	0.439698	0.733333	3.41935	8.55526	-2.55262	-1.86308	6.12195	0.416667	5.86667	4.42424
V_snow.jpg	padać	prószyć	1458.77	359.411	7	90	1	1.23439	0.439698	0.0111111			0.689269	-0.633063		0.416667	5.86667	4.42424
V_snow.jpg	padać	spadać	1458.77	359.411	7	90	1	1.23439	0.439698	0.0111111	3.41935	9.63946	3.06217	0.267244	6.04651	0.416667	5.86667	4.42424
V_snow.jpg	padać	sypać	1458.77	359.411	7	90	17	1.23439	0.439698	0.188889	3.79592	6.49224	0.689269	-0.633063	6.04082	0.416667	5.86667	4.42424
V_snow.jpg	padać	śnieżyć	1458.77	359.411	7	90	3	1.23439	0.439698	0.0333333		3.61092	2.18927	-0.0639451		0.416667	5.86667	4.42424
V_snow.jpg	padać	zasypywać	1458.77	359.411	7	90	1	1.23439	0.439698	0.0111111		4.7185	4.29624	0.735465		0.416667	5.86667	4.42424
V_spill2n.jpg	wylewać	chlapać	1140.31	390.089	6	96	1	1.14577	0.443246	0.0104167		4.18965	2.05826	-0.113652		0.541667	5.15556	3.51515
V_spill2n.jpg	wylewać	oblewać	1140.31	390.089	6	96	1	1.14577	0.443246	0.0104167		5.39363	2.93116	0.217537		0.541667	5.15556	3.51515
V_spill2n.jpg	wylewać	rozlewać	1140.31	390.089	6	96	46	1.14577	0.443246	0.479167	3.1875	5.48894	2.80015	0.167831	5.725	0.541667	5.15556	3.51515
V_spill2n.jpg	wylewać	wylewać	1140.31	390.089	6	96	48	1.14577	0.443246	0.5	3.71429	6.17587	2.93116	0.217537	6.28571	0.541667	5.15556	3.51515
V_spin.jpg	szyć	haftować	1689.7	536.388	11	73	4	2.19306	0.633937	0.0547945		4.47734	3.92725	0.595466		0.565217	2.70455	1.59375
V_spin.jpg	szyć	kręcić	1689.7	536.388	11	73	1	2.19306	0.633937	0.0136986		9.25196	1.05826	-0.493064		0.565217	2.70455	1.59375
V_spin.jpg	szyć	nakładać	1689.7	536.388	11	73	1	2.19306	0.633937	0.0136986		6.54535	3.80015	0.547243		0.565217	2.70455	1.59375
V_spin.jpg	szyć	nawlekać	1689.7	536.388	11	73	1	2.19306	0.633937	0.0136986	5.81633		3.30015	0.357537	6.57143	0.565217	2.70455	1.59375
V_spin.jpg	szyć	pleść	1689.7	536.388	11	73	2	2.19306	0.633937	0.0273973		6.58755	1.18927	-0.443357		0.565217	2.70455	1.59375
V_spin.jpg	szyć	pracować	1689.7	536.388	11	73	1	2.19306	0.633937	0.0136986		11.155	1.92725	-0.163359		0.565217	2.70455	1.59375
V_spin.jpg	szyć	prząść	1689.7	536.388	11	73	21	2.19306	0.633937	0.287671	7.34375	4.51086	3.05826	0.26576	4.09302	0.565217	2.70455	1.59375
V_spin.jpg	szyć	szyć	1689.7	536.388	11	73	35	2.19306	0.633937	0.479452	3.90625	6.96979	-0.179721	-0.962769	5.70588	0.565217	2.70455	1.59375
V_spin.jpg	szyć	szydełkować	1689.7	536.388	11	73	4	2.19306	0.633937	0.0547945	7.42857	4.09434	6.66523	1.63429	6.16327	0.565217	2.70455	1.59375
V_spin.jpg	szyć	tkać	1689.7	536.388	11	73	2	2.19306	0.633937	0.0273973		5.8693	0.32419	-0.771579		0.565217	2.70455	1.59375
V_spin.jpg	szyć	wyszywać	1689.7	536.388	11	73	1	2.19306	0.633937	0.0136986	3.90625		3.43116	0.407244	5.70588	0.565217	2.70455	1.59375
V_squeeze2.jpg	wyciskać	ściskać	992.617	302.126	2	97	14	0.595467	0.595467	0.14433	4.9375	6.99302	3.93116	0.59695	5.76471	0.434783	5.5	4.5
V_squeeze2.jpg	wyciskać	wyciskać	992.617	302.126	2	97	83	0.595467	0.595467	0.85567	4.9375	5.87774	5.30015	1.11636	5.76471	0.434783	5.5	4.5
V_steal_arrow.jpg	kraść	kraść	1384.69	361.656	7	96	88	0.614287	0.218813	0.916667	5.09375	8.60557	2.05826	-0.113652	4.82051	0.5	4.88889	1.63636
V_steal_arrow.jpg	kraść	okradać	1384.69	361.656	7	96	1	0.614287	0.218813	0.0104167		7.22037	2.43116	0.0278313		0.5	4.88889	1.63636
V_steal_arrow.jpg	kraść	wkładać	1384.69	361.656	7	96	3	0.614287	0.218813	0.03125	3.08163	7.86978	3.93116	0.59695	5.77551	0.5	4.88889	1.63636
V_steal_arrow.jpg	kraść	wrzucać	1384.69	361.656	7	96	1	0.614287	0.218813	0.0104167	3.42857	6.92952	3.06217	0.267244	5.89796	0.5	4.88889	1.63636
V_steal_arrow.jpg	kraść	wsadzać	1384.69	361.656	7	96	1	0.614287	0.218813	0.0104167		6.72863	2.06217	-0.112168		0.5	4.88889	1.63636
V_steal_arrow.jpg	kraść	wyciągać	1384.69	361.656	7	96	1	0.614287	0.218813	0.0104167		8.15133	4.30015	0.736949		0.5	4.88889	1.63636
V_steal_arrow.jpg	kraść	zapinać	1384.69	361.656	7	96	1	0.614287	0.218813	0.0104167		5.56834	1.93116	-0.161875		0.5	4.88889	1.63636
V_sting.jpg	żądlić	dźgać	1442.38	493.563	9	92	1	1.92867	0.608426	0.0108696		5.72685	0.32419	-0.771579		0.478261	6.66667	2.28125
V_sting.jpg	żądlić	gryźć	1442.38	493.563	9	92	23	1.92867	0.608426	0.25	3.1875	7.74284	0.189269	-0.82277	6.3	0.478261	6.66667	2.28125
V_sting.jpg	żądlić	kąsać	1442.38	493.563	9	92	23	1.92867	0.608426	0.25		5.01728	1.06217	-0.49158		0.478261	6.66667	2.28125
V_sting.jpg	żądlić	kłuć	1442.38	493.563	9	92	9	1.92867	0.608426	0.0978261	4.73469	6.44095	0.689269	-0.633063	5.91837	0.478261	6.66667	2.28125
V_sting.jpg	żądlić	żądlić	1442.38	493.563	9	92	36	1.92867	0.608426	0.391304	5.06452	4.55388	4.05826	0.645173	5.45833	0.478261	6.66667	2.28125
V_stir.jpg	mieszać	mieszać	1003.94	300.39	1	93	93	0	0	1	3.6875	8.50674	0.0621703	-0.870993	5.80952	0.347826	5.47727	5.4375
V_stroke.jpg	głaskać	drapać	1002.28	302.076	6	94	1	0.269255	0.115962	0.0106383		6.71174	1.05826	-0.493064		0.541667	6.22222	5.28125
V_stroke.jpg	głaskać	głaskać	1002.28	302.076	6	94	90	0.269255	0.115962	0.957447	2.90625	5.64545	2.05826	-0.113652	6.06667	0.541667	6.22222	5.28125
V_stroke.jpg	głaskać	opiekować się	1002.28	302.076	6	94	1	0.269255	0.115962	0.0106383			2.8637	0.191942		0.541667	6.22222	5.28125
V_stroke.jpg	głaskać	pocieszać	1002.28	302.076	6	94	1	0.269255	0.115962	0.0106383		6.83841	0.93116	-0.541287		0.541667	6.22222	5.28125
V_sunbath.jpg	opalać się	leżeć	977.276	241.67	4	98	11	0.587031	0.293516	0.112245	2.55102	9.51022	-1.67972	-1.53189	6.73469	0.695652	6.73333	3.14706
V_sunbath.jpg	opalać się	opalać się	977.276	241.67	4	98	86	0.587031	0.293516	0.877551	5.125		3.8637	0.571354	5.93478	0.695652	6.73333	3.14706
V_sunbath.jpg	opalać się	spać	977.276	241.67	4	98	1	0.587031	0.293516	0.0102041	2.3871	10.5478	-0.112261	-0.937174	6.225	0.695652	6.73333	3.14706
V_surf.jpg	surfować	dryfować	1392.23	469.924	9	83	1	1.2422	0.414067	0.0120482		6.42972	4.92725	0.974878		0.454545	6.11364	1.9697
V_surf.jpg	surfować	jeździć	1392.23	469.924	9	83	4	1.2422	0.414067	0.0481928		9.15239	0.189269	-0.82277		0.454545	6.11364	1.9697
V_surf.jpg	surfować	pływać	1392.23	469.924	9	83	20	1.2422	0.414067	0.240964	3.9375	8.39299	1.56217	-0.301874	6.46667	0.454545	6.11364	1.9697
V_surf.jpg	surfować	surfować	1392.23	469.924	9	83	57	1.2422	0.414067	0.686747	9.02041	6.55536	3.92725	0.595466	5.7907	0.454545	6.11364	1.9697
V_surf.jpg	surfować	żeglować	1392.23	469.924	9	83	1	1.2422	0.414067	0.0120482	6.125	6.32615	5.42725	1.16458	5.86486	0.454545	6.11364	1.9697
V_sweat.jpg	pocić się	bać się	1357.68	450.165	8	90	2	1.19909	0.399696	0.0222222			0.689269	-0.633063		0.478261	5.22222	4.24242
V_sweat.jpg	pocić się	cieknąć	1357.68	450.165	8	90	1	1.19909	0.399696	0.0111111		6.08677	1.68927	-0.253651		0.478261	5.22222	4.24242
V_sweat.jpg	pocić się	iść	1357.68	450.165	8	90	1	1.19909	0.399696	0.0111111	2.48387	12.2473	-2.54871	-1.86159	6.08108	0.478261	5.22222	4.24242
V_sweat.jpg	pocić się	lać się	1357.68	450.165	8	90	1	1.19909	0.399696	0.0111111	4.40816		1.12181	-0.468953	5.69388	0.478261	5.22222	4.24242
V_sweat.jpg	pocić się	męczyć się	1357.68	450.165	8	90	3	1.19909	0.399696	0.0333333			1.9908	-0.139247		0.478261	5.22222	4.24242
V_sweat.jpg	pocić się	płakać	1357.68	450.165	8	90	13	1.19909	0.399696	0.144444	2.59375	9.44336	0.189269	-0.82277	6.38462	0.478261	5.22222	4.24242
V_sweat.jpg	pocić się	pocić się	1357.68	450.165	8	90	69	1.19909	0.399696	0.766667	5.25		1.12181	-0.468953	5.72222	0.478261	5.22222	4.24242
V_sweep1.jpg	zamiatać	czyścić	1134.23	383.308	6	95	1	1.246	0.482019	0.0105263	4.02041	7.70976	0.189269	-0.82277	6.10204	0.478261	6.15556	4.52941
V_sweep1.jpg	zamiatać	grabić	1134.23	383.308	6	95	1	1.246	0.482019	0.0105263	4.125	5.0626	1.62572	-0.277763	6.06383	0.478261	6.15556	4.52941
V_sweep1.jpg	zamiatać	odkurzać	1134.23	383.308	6	95	1	1.246	0.482019	0.0105263	4.15625	5.39363	1.93116	-0.161875	5.71795	0.478261	6.15556	4.52941
V_sweep1.jpg	zamiatać	sprzątać	1134.23	383.308	6	95	28	1.246	0.482019	0.294737	4	8.01632	3.80015	0.547243	6.07692	0.478261	6.15556	4.52941
V_sweep1.jpg	zamiatać	zamiatać	1134.23	383.308	6	95	62	1.246	0.482019	0.652632	4.03125	5.65599	3.30015	0.357537	6.26667	0.478261	6.15556	4.52941
V_sweep1.jpg	zamiatać	zmiatać	1134.23	383.308	6	95	2	1.246	0.482019	0.0210526	4.03125	6.19032	2.93116	0.217537	6.26667	0.478261	6.15556	4.52941
V_swim.jpg	pływać	płynąć	920.768	285.48	2	98	32	0.911342	0.911342	0.326531	3.9375	8.77122	0.689269	-0.633063	6.46667	0.478261	6.42222	3.08824
V_swim.jpg	pływać	pływać	920.768	285.48	2	98	66	0.911342	0.911342	0.673469	3.9375	8.39299	1.56217	-0.301874	6.46667	0.478261	6.42222	3.08824
V_swing.jpg	huśtać się	bujać się	984.433	323.999	3	96	1	0.0835429	0.0527097	0.0104167			1.49471	-0.327469		0.35	6.68182	3.51515
V_swing.jpg	huśtać się	huśtać się	984.433	323.999	3	96	95	0.0835429	0.0527097	0.989583	3.09375		4.3637	0.761061	6.02564	0.35	6.68182	3.51515
V_talk.jpg	rozmawiać	gestykulować	1172.52	329.575	7	94	2	0.61408	0.21874	0.0212766		3.68888	6.40321	1.53488		0.833333	5.82222	6.24242
V_talk.jpg	rozmawiać	mówić	1172.52	329.575	7	94	1	0.61408	0.21874	0.0106383	2.42857	12.7646	-1.24327	-1.36629	6.40816	0.833333	5.82222	6.24242
V_talk.jpg	rozmawiać	plotkować	1172.52	329.575	7	94	5	0.61408	0.21874	0.0531915		6.12687	3.79624	0.545759		0.833333	5.82222	6.24242
V_talk.jpg	rozmawiać	przedstawiać się	1172.52	329.575	7	94	1	0.61408	0.21874	0.0106383			8.70865	2.40959		0.833333	5.82222	6.24242
V_talk.jpg	rozmawiać	rozmawiać	1172.52	329.575	7	94	85	0.61408	0.21874	0.904255	2.89796	10.8938	3.66914	0.497536	6.53061	0.833333	5.82222	6.24242
V_tear.jpg	rozrywać	drzeć	1175.96	355.594	9	95	20	2.32447	0.774823	0.210526	4.3125	6.53669	-1.54871	-1.48218	5.44118	0.478261	5.97727	3.42857
V_tear.jpg	rozrywać	przedzierać	1175.96	355.594	9	95	1	2.32447	0.774823	0.0105263	5.77551	5.40717	4.30015	0.736949	5.44118	0.478261	5.97727	3.42857
V_tear.jpg	rozrywać	rozdzierać	1175.96	355.594	9	95	17	2.32447	0.774823	0.178947	5.77551	5.34711	4.30015	0.736949	5.89796	0.478261	5.97727	3.42857
V_tear.jpg	rozrywać	rozrywać	1175.96	355.594	9	95	35	2.32447	0.774823	0.368421		5.99645	3.80015	0.547243		0.478261	5.97727	3.42857
V_tear.jpg	rozrywać	rwać	1175.96	355.594	9	95	8	2.32447	0.774823	0.0842105		6.09807	-0.616171	-1.12836		0.478261	5.97727	3.42857
V_tear.jpg	rozrywać	targać	1175.96	355.594	9	95	12	2.32447	0.774823	0.126316	6.44898	5.34233	1.56217	-0.301874	5.71429	0.478261	5.97727	3.42857
V_tear.jpg	rozrywać	urywać	1175.96	355.594	9	95	1	2.32447	0.774823	0.0105263		5.62402	1.56217	-0.301874		0.478261	5.97727	3.42857
V_tear.jpg	rozrywać	zrywać	1175.96	355.594	9	95	1	2.32447	0.774823	0.0105263	3.5625	7.30988	3.06217		5.70455	0.478261	5.97727	3.42857
V_telephone.jpg	rozmawiać	dzwonić	1024.22	311.647	3	97	27	1.12109	0.707331	0.278351	3.11111	10.3869	0.189269	-0.82277	5.92857	0.291667	6.51111	6.30303
V_telephone.jpg	rozmawiać	rozmawiać	1024.22	311.647	3	97	65	1.12109	0.707331	0.670103	2.89796	10.8938	3.66914	0.497536	6.4	0.291667	6.51111	6.30303
V_telephone.jpg	rozmawiać	telefonować	1024.22	311.647	3	97	5	1.12109	0.707331	0.0515464	4.96875	5.7589	5.53422	1.20517	6.4	0.291667	6.51111	6.30303
V_thread.jpg	nawlekać	nacinać	1452.89	471.007	16	83	1	2.41694	0.604235	0.0120482		3.80666	2.43116	0.0278313			1.42222	6.3125
V_thread.jpg	nawlekać	nadziewać	1452.89	471.007	16	83	1	2.41694	0.604235	0.0120482		5.41165	1.43116	-0.351581			1.42222	6.3125
V_thread.jpg	nawlekać	nakładać	1452.89	471.007	16	83	1	2.41694	0.604235	0.0120482		6.54535	3.80015	0.547243			1.42222	6.3125
V_thread.jpg	nawlekać	nakłuwać	1452.89	471.007	16	83	1	2.41694	0.604235	0.0120482		2.99573	4.30015	0.736949			1.42222	6.3125
V_thread.jpg	nawlekać	nawijać	1452.89	471.007	16	83	1	2.41694	0.604235	0.0120482		6.42325	1.43116	-0.351581			1.42222	6.3125
V_thread.jpg	nawlekać	nawlekać	1452.89	471.007	16	83	46	2.41694	0.604235	0.554217	5.81633		3.30015	0.357537	6.57143		1.42222	6.3125
V_thread.jpg	nawlekać	przeciągać	1452.89	471.007	16	83	2	2.41694	0.604235	0.0240964		6.1334	5.16914	1.06665			1.42222	6.3125
V_thread.jpg	nawlekać	przekładać	1452.89	471.007	16	83	2	2.41694	0.604235	0.0240964		5.54518	6.16914	1.44607			1.42222	6.3125
V_thread.jpg	nawlekać	przeplatać	1452.89	471.007	16	83	2	2.41694	0.604235	0.0240964		4.06044	6.16914	1.44607			1.42222	6.3125
V_thread.jpg	nawlekać	przewlekać	1452.89	471.007	16	83	10	2.41694	0.604235	0.120482	5.81633		6.16914	1.44607	6.57143		1.42222	6.3125
V_thread.jpg	nawlekać	szyć	1452.89	471.007	16	83	2	2.41694	0.604235	0.0240964	3.90625	6.96979	-0.179721	-0.962769	5.70588		1.42222	6.3125
V_thread.jpg	nawlekać	szykować	1452.89	471.007	16	83	1	2.41694	0.604235	0.0120482		7.97591	1.05826	-0.493064			1.42222	6.3125
V_thread.jpg	nawlekać	trafiać	1452.89	471.007	16	83	1	2.41694	0.604235	0.0120482		7.63095	2.43116	0.0278313			1.42222	6.3125
V_thread.jpg	nawlekać	wkładać	1452.89	471.007	16	83	10	2.41694	0.604235	0.120482	3.08163	7.86978	3.93116	0.59695	5.77551		1.42222	6.3125
V_thread.jpg	nawlekać	wsadzać	1452.89	471.007	16	83	1	2.41694	0.604235	0.0120482		6.72863	2.06217	-0.112168			1.42222	6.3125
V_thread.jpg	nawlekać	zawlekać	1452.89	471.007	16	83	1	2.41694	0.604235	0.0120482	5.81633		5.30015	1.11636	6.57143		1.42222	6.3125
V_throw2.jpg	wyrzucać	wrzucać	920.529	242.892	2	98	11	0.50665	0.50665	0.112245	3.42857	6.92952	3.06217	0.267244	5.89796	0.47619	6.15556	5.66667
V_throw2.jpg	wyrzucać	wyrzucać	920.529	242.892	2	98	87	0.50665	0.50665	0.887755	3.4375	7.85671	2.93116	0.217537	5.38462	0.47619	6.15556	5.66667
V_tie.jpg	wiązać	sznurować	1071.51	305.066	5	94	8	1.27513	0.549169	0.0851064	4.14286		3.92725	0.595466	6.36735	0.416667	5.86364	5.55882
V_tie.jpg	wiązać	ubierać	1071.51	305.066	5	94	4	1.27513	0.549169	0.0425532		8.13182	0.93116	-0.541287		0.416667	5.86364	5.55882
V_tie.jpg	wiązać	wiązać	1071.51	305.066	5	94	70	1.27513	0.549169	0.744681	3.78125	7.87246	1.05826	-0.493064	5.41463	0.416667	5.86364	5.55882
V_tie.jpg	wiązać	zakładać	1071.51	305.066	5	94	2	1.27513	0.549169	0.0212766	2.83673	8.88267	3.80015	0.547243	5.91837	0.416667	5.86364	5.55882
V_tie.jpg	wiązać	zawiązywać	1071.51	305.066	5	94	10	1.27513	0.549169	0.106383	3.78125	4.67283	5.53422	1.20517	5.41463	0.416667	5.86364	5.55882
V_type.jpg	pisać	grać	1382.75	450.948	6	97	4	0.821929	0.317966	0.0412371	4.25806	10.8318	-0.67581	-1.15099	6.3125	0.375	2.62222	6.67647
V_type.jpg	pisać	naciskać	1382.75	450.948	6	97	1	0.821929	0.317966	0.0103093		7.83439	2.80015	0.167831		0.375	2.62222	6.67647
V_type.jpg	pisać	pisać	1382.75	450.948	6	97	84	0.821929	0.317966	0.865979	3.41935	9.88186	-1.67972	-1.53189	6.18919	0.375	2.62222	6.67647
V_type.jpg	pisać	pracować	1382.75	450.948	6	97	6	0.821929	0.317966	0.0618557		11.155	1.92725	-0.163359		0.375	2.62222	6.67647
V_type.jpg	pisać	spisywać	1382.75	450.948	6	97	1	0.821929	0.317966	0.0103093		6.30628	4.42725	0.785172		0.375	2.62222	6.67647
V_type.jpg	pisać	wystukiwać	1382.75	450.948	6	97	1	0.821929	0.317966	0.0103093		3.52636	6.16523	1.44458		0.375	2.62222	6.67647
V_vacuum1.jpg	odkurzać	odkurzać	946.212	345.688	2	97	87	0.478724	0.478724	0.896907	4.15625	5.39363	1.93116	-0.161875	5.71795	0.583333	6.68889	5.65625
V_vacuum1.jpg	odkurzać	sprzątać	946.212	345.688	2	97	10	0.478724	0.478724	0.103093	4	8.01632	3.80015	0.547243	6.07692	0.583333	6.68889	5.65625
V_wag.jpg	merdać	machać	1197.77	340.845	4	91	43	1.25176	0.625879	0.472527	2.83871	7.25347	-0.80682	-1.2007	5.7		6.68182	5.15625
V_wag.jpg	merdać	merdać	1197.77	340.845	4	91	44	1.25176	0.625879	0.483516	5.14286	3.63759	1.56217	-0.301874	6.44898		6.68182	5.15625
V_wag.jpg	merdać	patrzeć się	1197.77	340.845	4	91	1	1.25176	0.625879	0.010989			2.4908	0.050459			6.68182	5.15625
V_wag.jpg	merdać	stać	1197.77	340.845	4	91	3	1.25176	0.625879	0.032967		11.9738	1.18927	-0.443357			6.68182	5.15625
V_wakeup2.jpg	budzić się	budzić się	1230.56	312.336	5	97	50	1.54349	0.664747	0.515464	3		0.621809	-0.658659	5.46512	0.478261	6.46667	6.375
V_wakeup2.jpg	budzić się	przeciągać się	1230.56	312.336	5	97	3	1.54349	0.664747	0.0309278			6.97067	1.75018		0.478261	6.46667	6.375
V_wakeup2.jpg	budzić się	spać	1230.56	312.336	5	97	1	1.54349	0.664747	0.0103093	2.3871	10.5478	-0.112261	-0.937174	6.225	0.478261	6.46667	6.375
V_wakeup2.jpg	budzić się	wstawać	1230.56	312.336	5	97	35	1.54349	0.664747	0.360825	2.61224	9.42093	2.05826	-0.113652	6.32653	0.478261	6.46667	6.375
V_wakeup2.jpg	budzić się	ziewać	1230.56	312.336	5	97	8	1.54349	0.664747	0.0824742	3.69388	4.80402	0.19318	-0.821286	6.59184	0.478261	6.46667	6.375
V_walk.jpg	iść	chodzić	1234.39	365.383	4	95	5	0.823611	0.411806	0.0526316	2.32653	12.2678	-0.679721	-1.15248	6.67347	0.478261	6.15556	5.30303
V_walk.jpg	iść	iść	1234.39	365.383	4	95	80	0.823611	0.411806	0.842105	2.48387	12.2473	-2.54871	-1.86159	6.08108	0.478261	6.15556	5.30303
V_walk.jpg	iść	spacerować	1234.39	365.383	4	95	9	0.823611	0.411806	0.0947368	3.2449	7.21818	4.66523	0.875465	6.67347	0.478261	6.15556	5.30303
V_walk.jpg	iść	wiać	1234.39	365.383	4	95	1	0.823611	0.411806	0.0105263		7.48885	0.189269	-0.82277		0.478261	6.15556	5.30303
V_wash1.jpg	prać	myć	1232.98	434.004	7	95	13	1.20182	0.428099	0.136842	2.59184	8.04687	-1.67972	-1.53189	6.08163	0.291667	4.57778	4.41176
V_wash1.jpg	prać	płukać	1232.98	434.004	7	95	1	1.20182	0.428099	0.0105263		5.273	0.189269	-0.82277		0.291667	4.57778	4.41176
V_wash1.jpg	prać	prać	1232.98	434.004	7	95	73	1.20182	0.428099	0.768421	4.03125	5.14166	0.189269	-0.82277	6.19444	0.291667	4.57778	4.41176
V_wash1.jpg	prać	robić pranie	1232.98	434.004	7	95	4	1.20182	0.428099	0.0421053			4.66523	0.875465		0.291667	4.57778	4.41176
V_wash1.jpg	prać	sprzątać	1232.98	434.004	7	95	1	1.20182	0.428099	0.0105263	4	8.01632	3.80015	0.547243	6.07692	0.291667	4.57778	4.41176
V_wash1.jpg	prać	wieszać	1232.98	434.004	7	95	2	1.20182	0.428099	0.0210526		6.81892	1.06217	-0.49158		0.291667	4.57778	4.41176
V_wash1.jpg	prać	wyciskać	1232.98	434.004	7	95	1	1.20182	0.428099	0.0105263	4.9375	5.87774	5.30015	1.11636	5.76471	0.291667	4.57778	4.41176
V_watch2.jpg	oglądać	oglądać	1007.95	297.173	2	97	96	0.0828366	0.0828366	0.989691	3.59375	9.78222	2.80015	0.167831	6	0.68	6.33333	5.67647
V_watch2.jpg	oglądać	płakać	1007.95	297.173	2	97	1	0.0828366	0.0828366	0.0103093	2.59375	9.44336	0.189269	-0.82277	6.38462	0.68	6.33333	5.67647
V_water1.jpg	podlewać	podlewać	943.507	343.868	1	98	98	0	0	1	3.75	5.62762	4.30015	0.736949	5.97872	0.375	6.31111	4.75
V_wave2.jpg	machać	machać	975.759	338.713	6	96	86	0.602564	0.233104	0.895833	2.83871	7.25347	-0.80682	-1.2007	5.7	0.56	6.38636	5.27273
V_wave2.jpg	machać	witać się	975.759	338.713	6	96	7	0.602564	0.233104	0.0729167			2.49471	0.0519428		0.56	6.38636	5.27273
V_wave2.jpg	machać	zgłaszać się	975.759	338.713	6	96	1	0.602564	0.233104	0.0104167			5.73269	1.28047		0.56	6.38636	5.27273
V_wave2.jpg	machać	żegnać się	975.759	338.713	6	96	2	0.602564	0.233104	0.0208333			4.3637	0.761061		0.56	6.38636	5.27273
V_weight1.jpg	ważyć	brać	1280.22	352.613	5	94	1	0.338985	0.145993	0.0106383		8.69885	-0.810731	-1.20218		0.52	5.09091	3.84848
V_weight1.jpg	ważyć	kłaść	1280.22	352.613	5	94	1	0.338985	0.145993	0.0106383		7.88683	0.189269	-0.82277		0.52	5.09091	3.84848
V_weight1.jpg	ważyć	miksować	1280.22	352.613	5	94	1	0.338985	0.145993	0.0106383	5.41935	4.12713	2.92725	0.216054	6.04255	0.52	5.09091	3.84848
V_weight1.jpg	ważyć	odważać	1280.22	352.613	5	94	1	0.338985	0.145993	0.0106383			2.93116	0.217537		0.52	5.09091	3.84848
V_weight1.jpg	ważyć	ważyć	1280.22	352.613	5	94	90	0.338985	0.145993	0.957447	4.375	8.28147	-0.179721	-0.962769	6.025	0.52	5.09091	3.84848
V_welding.jpg	spawać	ciąć	1256.26	443.636	8	79	2	0.72616	0.242053	0.0253165	3.75	7.99968	-1.54871	-1.48218	5.33333		6.64444	2.12121
V_welding.jpg	spawać	lutować	1256.26	443.636	8	79	2	0.72616	0.242053	0.0253165			1.05826	-0.493064			6.64444	2.12121
V_welding.jpg	spawać	palić	1256.26	443.636	8	79	1	0.72616	0.242053	0.0126582	3.96875	9.31902	-1.67972	-1.53189	5.82051		6.64444	2.12121
V_welding.jpg	spawać	piłować	1256.26	443.636	8	79	1	0.72616	0.242053	0.0126582	4.875	4.59512	1.05826	-0.493064	5.86842		6.64444	2.12121
V_welding.jpg	spawać	spawać	1256.26	443.636	8	79	71	0.72616	0.242053	0.898734	7.67347	4.36945	3.06217	0.267244	6.14286		6.64444	2.12121
V_welding.jpg	spawać	stapiać	1256.26	443.636	8	79	1	0.72616	0.242053	0.0126582			3.93116	0.59695			6.64444	2.12121
V_welding.jpg	spawać	szlifować	1256.26	443.636	8	79	1	0.72616	0.242053	0.0126582		4.80402	3.92725	0.595466			6.64444	2.12121
V_whisper_arrow.jpg	szeptać	mówić	1325.41	433.101	9	93	26	1.52103	0.479831	0.27957	2.42857	12.7646	-1.24327	-1.36629	6.40816	0.565217	6.68889	3.90625
V_whisper_arrow.jpg	szeptać	namawiać	1325.41	433.101	9	93	1	1.52103	0.479831	0.0107527		6.57786	3.30015	0.357537		0.565217	6.68889	3.90625
V_whisper_arrow.jpg	szeptać	opowiadać	1325.41	433.101	9	93	1	1.52103	0.479831	0.0107527		9.09369	2.66914	0.118124		0.565217	6.68889	3.90625
V_whisper_arrow.jpg	szeptać	plotkować	1325.41	433.101	9	93	4	1.52103	0.479831	0.0430108		6.12687	3.79624	0.545759		0.565217	6.68889	3.90625
V_whisper_arrow.jpg	szeptać	rozmawiać	1325.41	433.101	9	93	2	1.52103	0.479831	0.0215054	2.89796	10.8938	3.66914	0.497536	6.4	0.565217	6.68889	3.90625
V_whisper_arrow.jpg	szeptać	słuchać	1325.41	433.101	9	93	2	1.52103	0.479831	0.0215054	2.84375	11.2722	2.06217	-0.112168	5.6	0.565217	6.68889	3.90625
V_whisper_arrow.jpg	szeptać	szeptać	1325.41	433.101	9	93	57	1.52103	0.479831	0.612903	4.4375	7.03262	1.68927	-0.253651	6.125	0.565217	6.68889	3.90625
V_whistle.jpg	gwizdać	dmuchać	872.047	249.825	3	98	1	0.0821431	0.0518265	0.0102041	3.0625	6.85013	1.06217	-0.49158	5.71111	0.64	4.38636	2.20588
V_whistle.jpg	gwizdać	gwizdać	872.047	249.825	3	98	97	0.0821431	0.0518265	0.989796	4.28125	6.25958	2.55826	0.0760543	6.09677	0.64	4.38636	2.20588
V_wink.jpg	mrugać	mrugać	1323.37	490.046	9	89	48	1.57598	0.497166	0.539326	4.09375	6.32794	1.06217	-0.49158	5.93617	0.48	5.46667	4.18182
V_wink.jpg	mrugać	mrużyć	1323.37	490.046	9	89	1	1.57598	0.497166	0.011236		3.63759	0.189269	-0.82277		0.48	5.46667	4.18182
V_wink.jpg	mrugać	przymrużać	1323.37	490.046	9	89	1	1.57598	0.497166	0.011236			5.66914	1.25636		0.48	5.46667	4.18182
V_wink.jpg	mrugać	puszczać oko	1323.37	490.046	9	89	32	1.57598	0.497166	0.359551	5.61224		4.23269	0.711354	5.61224	0.48	5.46667	4.18182
V_wink.jpg	mrugać	słuchać	1323.37	490.046	9	89	1	1.57598	0.497166	0.011236	2.84375	11.2722	2.06217	-0.112168	5.6	0.48	5.46667	4.18182
V_wink.jpg	mrugać	śmiać się	1323.37	490.046	9	89	1	1.57598	0.497166	0.011236	2.75		4.35979	0.759577	6.18421	0.48	5.46667	4.18182
V_wink.jpg	mrugać	uśmiechać się	1323.37	490.046	9	89	4	1.57598	0.497166	0.0449438			6.10168	1.42047		0.48	5.46667	4.18182
V_wink.jpg	mrugać	zaczepiać	1323.37	490.046	9	89	1	1.57598	0.497166	0.011236		6.2106	2.80015	0.167831		0.48	5.46667	4.18182
V_write.jpg	pisać	notować	996.051	322.089	4	98	4	0.469717	0.234858	0.0408163		6.8533	0.55826	-0.68277		0.333333	6.45455	5.85294
V_write.jpg	pisać	pisać	996.051	322.089	4	98	91	0.469717	0.234858	0.928571	3.41935	9.88186	-1.67972	-1.53189	6.18919	0.333333	6.45455	5.85294
V_write.jpg	pisać	robić pracę domową	996.051	322.089	4	98	1	0.469717	0.234858	0.0102041			12.2482	3.75252		0.333333	6.45455	5.85294
V_write.jpg	pisać	zapisywać	996.051	322.089	4	98	2	0.469717	0.234858	0.0204082	3.41935	7.09589	3.79624	0.545759	6.18919	0.333333	6.45455	5.85294

## Sheet: Variables
PictureFileName	Name of the JPG file with a given picture
Target	The dominant, most frequent name for each picture given by the participant of a norming experiment
Answer	Alternative names provided for a given picture
meanRT	mean reaction time for each picture
sdRT	standard deviation of the mean reaction time for each picture
TypesNumber	number of the unique names for a given picture provided by participants (target + alternatives)
Max	How many participants provided a valid response
N	How many participants used a given name
H	Name agreement as expressed by H statistic (Snodgras, Vanderwart, 1980), en entropy measure - lower values correspond to higher Name Agreement
Hnorm	Name agreement as expressed by a normalized H statistic (Krautz & Keuleers, 2021) - lower values correspond to higher Name Agreement
%NameAgreement	Percent of answers matching the target (most frequent) answer
AoA	Age of acquisition of the provided name
Frequency	Frequency (zipf frequency) based on SUBTLEX-PL (Mandera et al., 2015)
FrequencyLemmaLog	Lemmatized frequency corresponding to the total frequency of the most frequent lemma for the type based on SUBTLEX-PL (Mandera et al., 2015), tranformed to a logarytmic scale
ComplexityIndex	Index of words complexity which takes into account phonological and morophological complexity as well as frequency of exposure to the word (Haman, Łuniewska, Pomiechowska 2015)
ComplexityIndexN	Index of words complexity which takes into account phonological and morophological complexity as well as frequency of exposure to the word (Haman, Łuniewska, Pomiechowska 2015), normalized scale
Imageability	Rating of how easily the picture's target name elicits a mental image
GoodnessOfDepiction	Rating of how well does a given picture represent the depicted object
ImageAgreement	Rating of how well does a picture match the mental image elicited by its target names
ImageFamiliarity	Rating of how often people think or get in contact with the depicted object
LexCode1*	% of answers matching the target name (% name agreement)
LexCode2	% of answers which are derived from the target name (morphological modifications of a given word, names extended by additional complement)
LexCode3	% of answers that are a synonym of the target name
LexCode4	% of answers that do not fall into any of the previous categories
* Note! Answers which correspond erroneous conjugations (inflectional errors) of the target forms are assigned LexCode1; therefore this estimate may not always correspond to the %Name Agreement which reflects the most common correct response

## Sheet: Legend - sheets
sheet	scope	Name agreement calculation
VERBS_norms_conjugated	Those sheets present aggregated norms for each picture and its dominant name	Based on the actual answers given by the participants, with each morphological variation counted as a separate alternative name
VERBS_norms_infinitive		Based on the answers recoded to the infinitive, which allowed to unify the morphological variability in participants’ responses due to grammatical number or tense
VERBS_norms_infinitive_recoded		Based on the unified infinitives, which merged together the different aspects of the verbs and merged the reflexive and non-reflexive forms of the verbs together. In case of aspect, the most frequent response was used as a target form and in case of reflexive verbs the form correctly describing the action on the picture was considered the dominant one
VERBS_norms_conjugated_full	Those sheets present aggregated norms for each picture, its dominant and alternative names	Based on the actual answers given by the participants, with each morphological variation counted as a separate alternative name
VERBS_norms_infinitive_full		Based on the answers recoded to the infinitive, which allowed to unify the morphological variability in participants’ responses due to grammatical number or tense
VERBS_norms_infinitive_rec_full		Based on the unified infinitives, which merged together the different aspects of the verbs and merged the reflexive and non-reflexive forms of the verbs together. In case of aspect, the most frequent response was used as a target form and in case of reflexive verbs the form correctly describing the action on the picture was considered the dominant one
